# Supplementary material for: A reliable transcriptomic risk-score applicable to formalin-fixed paraffin-embedded biopsies improves outcome prediction in localized prostate cancer
Source: Mol Med. 2024 Feb 1;30:19. doi: 10.1186/s10020-024-00789-9 (PMC10835874; doi:10.1186/s10020-024-00789-9)
Supplement: Supplementary file 2 — Additional file 2: Table S11. Overview of the ProstaTrend(-ffpe) genes. Table S12. PCa cell atlas: association of ProstaTrend(-ffpe) genes with cell lineages. Table S13. PCa cell atlas: association of ProstaTrend(-ffpe) genes with cell types. Table S14. PCa cell atlas: cell type specific marker. Table S15. PCa cell atlas: tumor-specific luminal cells (T-luminal) vs. luminal cells. Table S16. Prognostic PCa gene signatures. Table S17. Meta-analysis. Endpoint: biochemical recurrence (BCR). Table S18. Meta-analysis. Endpoint: Gleason score. Table S19. Clinicopathological characteristics of patients from the FFPE_Bx RNA-Seq cohort. [file 10020_2024_789_MOESM2_ESM.xls]

## Sheet: Table S11
ProstaTrend(-ffpe) genes Combined effect size from first publication (see PMID: 32631745): For each gene, a univariate Cox-regression was applied to standardized expression values in log-space for each training cohort individually (see PMID: 32631745). The estimated log hazard ratios and the respective standard error for each gene were passed to a meta-analysis using the R-package meta. FDR: We c…
Signature	Ensembl_ID	Gene_name	Combined_effect_size	FDR	Gene_Biotype
ProstaTrend-ffpe	ENSG00000187741	FANCA	1	4e-05	protein_coding
ProstaTrend-ffpe	ENSG00000184445	KNTC1	1	4e-05	protein_coding
ProstaTrend-ffpe	ENSG00000142731	PLK4	1.1	4e-05	protein_coding
ProstaTrend-ffpe	ENSG00000101057	MYBL2	1.1	4e-05	protein_coding
ProstaTrend-ffpe	ENSG00000080839	RBL1	1	5e-05	protein_coding
ProstaTrend-ffpe	ENSG00000140534	TICRR	0.83	0.00026	protein_coding
ProstaTrend-ffpe	ENSG00000129810	SGO1	0.81	0.00037	protein_coding
ProstaTrend-ffpe	ENSG00000109674	NEIL3	0.94	0.00037	protein_coding
ProstaTrend-ffpe	ENSG00000136295	TTYH3	0.77	0.00039	protein_coding
ProstaTrend-ffpe	ENSG00000172818	OVOL1	0.78	0.00041	protein_coding
ProstaTrend-ffpe	ENSG00000137807	KIF23	0.97	0.00043	protein_coding
ProstaTrend-ffpe	ENSG00000102384	CENPI	0.77	0.00061	protein_coding
ProstaTrend-ffpe	ENSG00000168539	CHRM1	-0.97	0.001	protein_coding
ProstaTrend-ffpe	ENSG00000111331	OAS3	0.54	0.0011	protein_coding
ProstaTrend-ffpe	ENSG00000066279	ASPM	0.73	0.0012	protein_coding
ProstaTrend-ffpe	ENSG00000163932	PRKCD	0.77	0.0013	protein_coding
ProstaTrend-ffpe	ENSG00000275221	HIST1H2AK	0.72	0.0013	protein_coding
ProstaTrend-ffpe	ENSG00000119969	HELLS	0.82	0.0015	protein_coding
ProstaTrend-ffpe	ENSG00000118193	KIF14	0.81	0.0015	protein_coding
ProstaTrend-ffpe	ENSG00000149636	DSN1	0.7	0.0015	protein_coding
ProstaTrend-ffpe	ENSG00000093009	CDC45	0.82	0.0016	protein_coding
ProstaTrend-ffpe	ENSG00000115884	SDC1	0.73	0.0016	protein_coding
ProstaTrend-ffpe	ENSG00000273321	AC023983.2	0.56	0.0016	lncRNA
ProstaTrend-ffpe	ENSG00000101412	E2F1	0.76	0.002	protein_coding
ProstaTrend-ffpe	ENSG00000111206	FOXM1	0.83	0.0022	protein_coding
ProstaTrend-ffpe	ENSG00000164828	SUN1	0.87	0.0022	protein_coding
ProstaTrend-ffpe	ENSG00000075218	GTSE1	0.75	0.0023	protein_coding
ProstaTrend-ffpe	ENSG00000114805	PLCH1	0.93	0.0026	protein_coding
ProstaTrend-ffpe	ENSG00000196208	GREB1	-0.88	0.0027	protein_coding
ProstaTrend-ffpe	ENSG00000165304	MELK	0.65	0.0028	protein_coding
ProstaTrend-ffpe	ENSG00000159259	CHAF1B	0.77	0.0028	protein_coding
ProstaTrend-ffpe	ENSG00000197635	DPP4	-0.79	0.0028	protein_coding
ProstaTrend-ffpe	ENSG00000166508	MCM7	0.57	0.0031	protein_coding
ProstaTrend-ffpe	ENSG00000178814	OPLAH	0.63	0.0032	protein_coding
ProstaTrend-ffpe	ENSG00000047936	ROS1	0.71	0.0032	protein_coding
ProstaTrend-ffpe	ENSG00000148541	FAM13C	-0.81	0.0033	protein_coding
ProstaTrend-ffpe	ENSG00000088325	TPX2	0.72	0.0034	protein_coding
ProstaTrend-ffpe	ENSG00000085999	RAD54L	0.79	0.0041	protein_coding
ProstaTrend-ffpe	ENSG00000014257	ACPP	-0.89	0.0041	protein_coding
ProstaTrend-ffpe	ENSG00000140525	FANCI	0.74	0.0043	protein_coding
ProstaTrend-ffpe	ENSG00000163507	KIAA1524	0.71	0.0044	protein_coding
ProstaTrend-ffpe	ENSG00000101146	RAE1	0.7	0.0045	protein_coding
ProstaTrend-ffpe	ENSG00000163689	C3orf67	0.73	0.0045	protein_coding
ProstaTrend-ffpe	ENSG00000106346	USP42	0.73	0.0046	protein_coding
ProstaTrend-ffpe	ENSG00000109265	KIAA1211	0.72	0.0047	protein_coding
ProstaTrend-ffpe	ENSG00000135114	OASL	0.39	0.0049	protein_coding
ProstaTrend-ffpe	ENSG00000072694	FCGR2B	0.67	0.0052	protein_coding
ProstaTrend-ffpe	ENSG00000087116	ADAMTS2	0.84	0.0053	protein_coding
ProstaTrend-ffpe	ENSG00000142945	KIF2C	0.7	0.0054	protein_coding
ProstaTrend-ffpe	ENSG00000143569	UBAP2L	0.7	0.0059	protein_coding
ProstaTrend-ffpe	ENSG00000114650	SCAP	0.55	0.0059	protein_coding
ProstaTrend-ffpe	ENSG00000007968	E2F2	0.68	0.0059	protein_coding
ProstaTrend-ffpe	ENSG00000133863	TEX15	0.73	0.0062	protein_coding
ProstaTrend-ffpe	ENSG00000162909	CAPN2	0.73	0.0062	protein_coding
ProstaTrend-ffpe	ENSG00000177602	HASPIN	0.69	0.0063	protein_coding
ProstaTrend-ffpe	ENSG00000228801	AC064807.1	0.58	0.0067	lncRNA
ProstaTrend-ffpe	ENSG00000188322	SBK1	0.65	0.0068	protein_coding
ProstaTrend-ffpe	ENSG00000180900	SCRIB	0.8	0.0068	protein_coding
ProstaTrend-ffpe	ENSG00000254726	MEX3A	0.71	0.0069	protein_coding
ProstaTrend-ffpe	ENSG00000137812	KNL1	0.68	0.007	protein_coding
ProstaTrend-ffpe	ENSG00000244682	FCGR2C	0.65	0.007	polymorphic_pseudogene
ProstaTrend-ffpe	ENSG00000124151	NCOA3	0.8	0.0073	protein_coding
ProstaTrend-ffpe	ENSG00000141756	FKBP10	0.55	0.0075	protein_coding
ProstaTrend-ffpe	ENSG00000183856	IQGAP3	0.75	0.0077	protein_coding
ProstaTrend-ffpe	ENSG00000262772	LINC01977	0.48	0.0081	lncRNA
ProstaTrend-ffpe	ENSG00000131381	RBSN	0.76	0.0081	protein_coding
ProstaTrend-ffpe	ENSG00000182872	RBM10	0.74	0.0082	protein_coding
ProstaTrend-ffpe	ENSG00000133884	DPF2	0.81	0.0083	protein_coding
ProstaTrend-ffpe	ENSG00000160207	HSF2BP	0.56	0.0084	protein_coding
ProstaTrend-ffpe	ENSG00000167491	GATAD2A	0.64	0.0085	protein_coding
ProstaTrend-ffpe	ENSG00000164684	ZNF704	0.68	0.0093	protein_coding
ProstaTrend-ffpe	ENSG00000006118	TMEM132A	0.74	0.0094	protein_coding
ProstaTrend-ffpe	ENSG00000182551	ADI1	-0.76	0.01	protein_coding
ProstaTrend-ffpe	ENSG00000197093	GAL3ST4	0.64	0.011	protein_coding
ProstaTrend-ffpe	ENSG00000168496	FEN1	0.72	0.011	protein_coding
ProstaTrend-ffpe	ENSG00000132680	KIAA0907	0.68	0.011	protein_coding
ProstaTrend-ffpe	ENSG00000149782	PLCB3	0.73	0.011	protein_coding
ProstaTrend-ffpe	ENSG00000134321	RSAD2	0.38	0.012	protein_coding
ProstaTrend-ffpe	ENSG00000117724	CENPF	0.64	0.012	protein_coding
ProstaTrend-ffpe	ENSG00000113448	PDE4D	-0.74	0.012	protein_coding
ProstaTrend-ffpe	ENSG00000146039	SLC17A4	0.57	0.012	protein_coding
ProstaTrend-ffpe	ENSG00000184661	CDCA2	0.55	0.012	protein_coding
ProstaTrend-ffpe	ENSG00000225937	PCA3	-0.71	0.012	lncRNA
ProstaTrend-ffpe	ENSG00000120903	CHRNA2	-0.71	0.012	protein_coding
ProstaTrend-ffpe	ENSG00000117399	CDC20	0.7	0.012	protein_coding
ProstaTrend-ffpe	ENSG00000248367	AC008610.1	0.5	0.012	lncRNA
ProstaTrend-ffpe	ENSG00000142149	HUNK	0.61	0.012	protein_coding
ProstaTrend-ffpe	ENSG00000138180	CEP55	0.59	0.013	protein_coding
ProstaTrend-ffpe	ENSG00000230918	AC008063.1	-0.74	0.013	lncRNA
ProstaTrend-ffpe	ENSG00000197136	PCNX3	0.69	0.013	protein_coding
ProstaTrend-ffpe	ENSG00000106462	EZH2	0.58	0.013	protein_coding
ProstaTrend-ffpe	ENSG00000172167	MTBP	0.58	0.013	protein_coding
ProstaTrend-ffpe	ENSG00000240216	CPHL1P	0.47	0.014	transcribed_unitary_pseudogene
ProstaTrend-ffpe	ENSG00000127947	PTPN12	0.53	0.014	protein_coding
ProstaTrend-ffpe	ENSG00000161888	SPC24	0.62	0.014	protein_coding
ProstaTrend-ffpe	ENSG00000148773	MKI67	0.74	0.014	protein_coding
ProstaTrend-ffpe	ENSG00000183763	TRAIP	0.71	0.014	protein_coding
ProstaTrend-ffpe	ENSG00000104147	OIP5	0.57	0.014	protein_coding
ProstaTrend-ffpe	ENSG00000102225	CDK16	0.66	0.015	protein_coding
ProstaTrend-ffpe	ENSG00000068654	POLR1A	0.66	0.015	protein_coding
ProstaTrend-ffpe	ENSG00000119185	ITGB1BP1	0.7	0.016	protein_coding
ProstaTrend-ffpe	ENSG00000137809	ITGA11	0.63	0.016	protein_coding
ProstaTrend-ffpe	ENSG00000148219	ASTN2	-0.67	0.016	protein_coding
ProstaTrend-ffpe	ENSG00000116213	WRAP73	0.54	0.016	protein_coding
ProstaTrend-ffpe	ENSG00000141696	P3H4	0.52	0.016	protein_coding
ProstaTrend-ffpe	ENSG00000164983	TMEM65	0.62	0.016	protein_coding
ProstaTrend-ffpe	ENSG00000143476	DTL	0.62	0.017	protein_coding
ProstaTrend-ffpe	ENSG00000166016	ABTB2	0.58	0.017	protein_coding
ProstaTrend-ffpe	ENSG00000175287	PHYHD1	-0.92	0.017	protein_coding
ProstaTrend-ffpe	ENSG00000227718	AC016730.1	-0.87	0.019	lncRNA
ProstaTrend-ffpe	ENSG00000068489	PRR11	0.71	0.019	protein_coding
ProstaTrend-ffpe	ENSG00000113594	LIFR	-0.67	0.019	protein_coding
ProstaTrend-ffpe	ENSG00000120915	EPHX2	-0.65	0.02	protein_coding
ProstaTrend-ffpe	ENSG00000163930	BAP1	0.65	0.02	protein_coding
ProstaTrend-ffpe	ENSG00000154920	EME1	0.65	0.02	protein_coding
ProstaTrend-ffpe	ENSG00000130675	MNX1	0.5	0.02	protein_coding
ProstaTrend-ffpe	ENSG00000184060	ADAP2	0.55	0.021	protein_coding
ProstaTrend-ffpe	ENSG00000157456	CCNB2	0.61	0.021	protein_coding
ProstaTrend-ffpe	ENSG00000196584	XRCC2	0.62	0.021	protein_coding
ProstaTrend-ffpe	ENSG00000008256	CYTH3	0.53	0.022	protein_coding
ProstaTrend-ffpe	ENSG00000128918	ALDH1A2	-0.68	0.022	protein_coding
ProstaTrend-ffpe	ENSG00000277893	SRD5A2	-0.63	0.023	protein_coding
ProstaTrend-ffpe	ENSG00000138778	CENPE	0.62	0.023	protein_coding
ProstaTrend-ffpe	ENSG00000229056	AC020571.1	-0.67	0.023	lncRNA
ProstaTrend-ffpe	ENSG00000049540	ELN	0.59	0.023	protein_coding
ProstaTrend-ffpe	ENSG00000165891	E2F7	0.64	0.023	protein_coding
ProstaTrend-ffpe	ENSG00000165490	DDIAS	0.63	0.024	protein_coding
ProstaTrend-ffpe	ENSG00000111445	RFC5	0.63	0.024	protein_coding
ProstaTrend-ffpe	ENSG00000197226	TBC1D9B	0.61	0.025	protein_coding
ProstaTrend-ffpe	ENSG00000185267	CDNF	-0.66	0.025	protein_coding
ProstaTrend-ffpe	ENSG00000106785	TRIM14	0.52	0.025	protein_coding
ProstaTrend-ffpe	ENSG00000175198	PCCA	-0.58	0.026	protein_coding
ProstaTrend-ffpe	ENSG00000164402	SEPT8	0.56	0.026	protein_coding
ProstaTrend-ffpe	ENSG00000166960	CCDC178	-0.65	0.026	protein_coding
ProstaTrend-ffpe	ENSG00000146670	CDCA5	0.62	0.026	protein_coding
ProstaTrend-ffpe	ENSG00000185480	PARPBP	0.6	0.026	protein_coding
ProstaTrend-ffpe	ENSG00000173039	RELA	0.64	0.026	protein_coding
ProstaTrend-ffpe	ENSG00000183337	BCOR	0.61	0.026	protein_coding
ProstaTrend-ffpe	ENSG00000229370	AC073062.1	-0.77	0.027	lncRNA
ProstaTrend-ffpe	ENSG00000122557	HERPUD2	0.59	0.027	protein_coding
ProstaTrend-ffpe	ENSG00000163808	KIF15	0.47	0.027	protein_coding
ProstaTrend-ffpe	ENSG00000197472	ZNF695	0.58	0.028	protein_coding
ProstaTrend-ffpe	ENSG00000129173	E2F8	0.57	0.028	protein_coding
ProstaTrend-ffpe	ENSG00000225697	SLC26A6	0.59	0.029	protein_coding
ProstaTrend-ffpe	ENSG00000105993	DNAJB6	0.53	0.029	protein_coding
ProstaTrend-ffpe	ENSG00000117114	ADGRL2	-0.74	0.029	protein_coding
ProstaTrend-ffpe	ENSG00000182325	FBXL6	0.61	0.029	protein_coding
ProstaTrend-ffpe	ENSG00000092853	CLSPN	0.59	0.03	protein_coding
ProstaTrend-ffpe	ENSG00000223685	LINC00571	-0.64	0.031	lncRNA
ProstaTrend-ffpe	ENSG00000261150	EPPK1	0.55	0.032	protein_coding
ProstaTrend-ffpe	ENSG00000176890	TYMS	0.54	0.032	protein_coding
ProstaTrend-ffpe	ENSG00000205358	MT1H	-0.8	0.033	protein_coding
ProstaTrend-ffpe	ENSG00000121067	SPOP	-0.59	0.033	protein_coding
ProstaTrend-ffpe	ENSG00000155506	LARP1	0.67	0.033	protein_coding
ProstaTrend-ffpe	ENSG00000167513	CDT1	0.6	0.033	protein_coding
ProstaTrend-ffpe	ENSG00000162576	MXRA8	0.55	0.033	protein_coding
ProstaTrend-ffpe	ENSG00000156970	BUB1B	0.39	0.033	protein_coding
ProstaTrend-ffpe	ENSG00000113739	STC2	0.47	0.034	protein_coding
ProstaTrend-ffpe	ENSG00000171812	COL8A2	0.53	0.034	protein_coding
ProstaTrend-ffpe	ENSG00000127946	HIP1	0.59	0.034	protein_coding
ProstaTrend-ffpe	ENSG00000272634	AC103710.2	-0.69	0.034	transcribed_unprocessed_pseudogene
ProstaTrend-ffpe	ENSG00000145536	ADAMTS16	0.54	0.034	protein_coding
ProstaTrend-ffpe	ENSG00000051341	POLQ	0.44	0.035	protein_coding
ProstaTrend-ffpe	ENSG00000152931	PART1	-0.71	0.035	lncRNA
ProstaTrend-ffpe	ENSG00000198169	ZNF251	0.48	0.036	protein_coding
ProstaTrend-ffpe	ENSG00000112290	WASF1	0.62	0.036	protein_coding
ProstaTrend-ffpe	ENSG00000106617	PRKAG2	0.42	0.036	protein_coding
ProstaTrend-ffpe	ENSG00000236753	MKLN1-AS	-0.68	0.036	lncRNA
ProstaTrend-ffpe	ENSG00000179097	HTR1F	0.35	0.036	protein_coding
ProstaTrend-ffpe	ENSG00000102738	MRPS31	-0.55	0.037	protein_coding
ProstaTrend-ffpe	ENSG00000075702	WDR62	0.61	0.037	protein_coding
ProstaTrend-ffpe	ENSG00000049759	NEDD4L	-0.57	0.037	protein_coding
ProstaTrend-ffpe	ENSG00000167749	KLK4	-0.59	0.037	protein_coding
ProstaTrend-ffpe	ENSG00000196236	XPNPEP3	0.56	0.037	protein_coding
ProstaTrend-ffpe	ENSG00000161013	MGAT4B	0.66	0.038	protein_coding
ProstaTrend-ffpe	ENSG00000108821	COL1A1	0.56	0.038	protein_coding
ProstaTrend-ffpe	ENSG00000249307	LINC01088	-0.92	0.038	lncRNA
ProstaTrend-ffpe	ENSG00000186638	KIF24	0.56	0.039	protein_coding
ProstaTrend-ffpe	ENSG00000180182	MED14	0.52	0.039	protein_coding
ProstaTrend-ffpe	ENSG00000148300	REXO4	0.49	0.04	protein_coding
ProstaTrend-ffpe	ENSG00000198276	UCKL1	0.5	0.042	protein_coding
ProstaTrend-ffpe	ENSG00000168907	PLA2G4F	-0.6	0.042	protein_coding
ProstaTrend-ffpe	ENSG00000118507	AKAP7	-0.68	0.042	protein_coding
ProstaTrend-ffpe	ENSG00000123485	HJURP	0.52	0.042	protein_coding
ProstaTrend-ffpe	ENSG00000008086	CDKL5	-0.55	0.042	protein_coding
ProstaTrend-ffpe	ENSG00000144218	AFF3	-0.73	0.043	protein_coding
ProstaTrend-ffpe	ENSG00000148346	LCN2	-0.54	0.043	protein_coding
ProstaTrend-ffpe	ENSG00000232855	AF165147.1	-0.67	0.044	lncRNA
ProstaTrend-ffpe	ENSG00000167346	MMP26	-0.61	0.045	protein_coding
ProstaTrend-ffpe	ENSG00000247095	MIR210HG	0.5	0.045	lncRNA
ProstaTrend-ffpe	ENSG00000179241	LDLRAD3	-0.56	0.045	protein_coding
ProstaTrend-ffpe	XLOC_222230		0.45	0.046
ProstaTrend-ffpe	ENSG00000018625	ATP1A2	-0.57	0.046	protein_coding
ProstaTrend-ffpe	ENSG00000151136	BTBD11	-0.58	0.046	protein_coding
ProstaTrend-ffpe	ENSG00000267838	AC245884.8	0.54	0.047	lncRNA
ProstaTrend-ffpe	ENSG00000178184	PARD6G	-0.46	0.048	protein_coding
ProstaTrend-ffpe	ENSG00000257167	TMPO-AS1	0.51	0.048	lncRNA
ProstaTrend-ffpe	ENSG00000233912	AC026202.2	-0.45	0.048	lncRNA
ProstaTrend-ffpe	ENSG00000105552	BCAT2	-0.55	0.048	protein_coding
ProstaTrend-ffpe	ENSG00000064309	CDON	0.44	0.048	protein_coding
ProstaTrend-ffpe	ENSG00000139354	GAS2L3	0.6	0.049	protein_coding
ProstaTrend-ffpe	ENSG00000187626	ZKSCAN4	0.58	0.049	protein_coding
ProstaTrend-ffpe	ENSG00000182798	MAGEB17	0.5	0.049	protein_coding
ProstaTrend-ffpe	ENSG00000263155	MYZAP	-0.63	0.049	protein_coding
ProstaTrend	ENSG00000168476	REEP4	0.98	4e-05	protein_coding
ProstaTrend	ENSG00000106290	TAF6	0.93	4e-05	protein_coding
ProstaTrend	ENSG00000185507	IRF7	0.84	7.7e-05	protein_coding
ProstaTrend	ENSG00000249471	ZNF324B	0.85	0.0001	protein_coding
ProstaTrend	ENSG00000169221	TBC1D10B	1	0.0001	protein_coding
ProstaTrend	ENSG00000226419	SLC16A1-AS1	0.89	0.00011	lncRNA
ProstaTrend	ENSG00000172780	RAB43	0.92	0.00014	protein_coding
ProstaTrend	ENSG00000117472	TSPAN1	-0.9	0.00016	protein_coding
ProstaTrend	ENSG00000137648	TMPRSS4	0.67	0.00017	protein_coding
ProstaTrend	ENSG00000175643	RMI2	0.92	0.00018	protein_coding
ProstaTrend	ENSG00000167767	KRT80	0.67	0.00018	protein_coding
ProstaTrend	ENSG00000173137	ADCK5	0.81	0.00019	protein_coding
ProstaTrend	ENSG00000274641	HIST1H2BO	0.84	0.00021	protein_coding
ProstaTrend	ENSG00000099953	MMP11	0.8	0.00022	protein_coding
ProstaTrend	ENSG00000157778	PSMG3	0.88	0.00022	protein_coding
ProstaTrend	ENSG00000072864	NDE1	0.71	0.00024	protein_coding
ProstaTrend	ENSG00000168298	HIST1H1E	1	0.00025	protein_coding
ProstaTrend	ENSG00000073111	MCM2	0.9	0.00027	protein_coding
ProstaTrend	ENSG00000112118	MCM3	0.9	0.00028	protein_coding
ProstaTrend	ENSG00000211673	IGLV3-1	0.61	0.00031	IG_V_gene
ProstaTrend	ENSG00000275713	HIST1H2BH	0.77	0.00034	protein_coding
ProstaTrend	ENSG00000064655	EYA2	0.84	0.00034	protein_coding
ProstaTrend	ENSG00000280734	LINC01232	0.79	0.0004	lncRNA
ProstaTrend	ENSG00000273703	HIST1H2BM	0.84	0.00042	protein_coding
ProstaTrend	ENSG00000105705	SUGP1	0.84	0.00043	protein_coding
ProstaTrend	ENSG00000175550	DRAP1	0.74	0.00044	protein_coding
ProstaTrend	ENSG00000013588	GPRC5A	0.7	0.00044	protein_coding
ProstaTrend	ENSG00000014138	POLA2	0.94	0.00046	protein_coding
ProstaTrend	ENSG00000167977	KCTD5	0.82	0.00046	protein_coding
ProstaTrend	ENSG00000186340	THBS2	0.91	0.00046	protein_coding
ProstaTrend	ENSG00000187990	HIST1H2BG	0.79	0.00049
ProstaTrend	ENSG00000106012	IQCE	0.84	0.00049	protein_coding
ProstaTrend	ENSG00000197993	KEL	0.55	0.00051	protein_coding
ProstaTrend	ENSG00000120075	HOXB5	0.53	0.00052	protein_coding
ProstaTrend	ENSG00000260027	HOXB7	0.49	0.00052	protein_coding
ProstaTrend	ENSG00000124635	HIST1H2BJ	0.78	0.00053	protein_coding
ProstaTrend	ENSG00000161904	LEMD2	0.81	0.00056	protein_coding
ProstaTrend	ENSG00000108511	HOXB6	0.4	0.00059	protein_coding
ProstaTrend	ENSG00000144648	ACKR2	0.63	0.00061	protein_coding
ProstaTrend	ENSG00000198026	ZNF335	0.79	0.00063	protein_coding
ProstaTrend	ENSG00000167535	CACNB3	0.87	0.00063	protein_coding
ProstaTrend	XLOC_158557		-0.86	0.00063
ProstaTrend	ENSG00000185130	HIST1H2BL	0.79	0.00063	protein_coding
ProstaTrend	ENSG00000120875	DUSP4	0.56	0.00066	protein_coding
ProstaTrend	ENSG00000124201	ZNFX1	0.79	0.00076	protein_coding
ProstaTrend	ENSG00000184270	HIST2H2AB	0.95	0.00081	protein_coding
ProstaTrend	ENSG00000149923	PPP4C	0.93	0.00082	protein_coding
ProstaTrend	ENSG00000198554	WDHD1	0.78	0.00083	protein_coding
ProstaTrend	ENSG00000165949	IFI27	0.5	0.00084	protein_coding
ProstaTrend	ENSG00000162949	CAPN13	0.52	0.00088	protein_coding
ProstaTrend	ENSG00000275379	HIST1H3I	0.95	0.00092	protein_coding
ProstaTrend	ENSG00000196177	ACADSB	-1.1	0.00093	protein_coding
ProstaTrend	ENSG00000270550	IGHV3-30	0.59	0.00097	IG_V_gene
ProstaTrend	ENSG00000167670	CHAF1A	0.76	0.00098	protein_coding
ProstaTrend	ENSG00000144645	OSBPL10	0.86	0.00099	protein_coding
ProstaTrend	ENSG00000128563	PRKRIP1	0.84	0.001	protein_coding
ProstaTrend	ENSG00000182809	CRIP2	0.67	0.001	protein_coding
ProstaTrend	ENSG00000122966	CIT	0.84	0.0011	protein_coding
ProstaTrend	ENSG00000147883	CDKN2B	0.81	0.0011	protein_coding
ProstaTrend	ENSG00000196652	ZKSCAN5	0.44	0.0011	protein_coding
ProstaTrend	ENSG00000137200	CMTR1	0.76	0.0011	protein_coding
ProstaTrend	ENSG00000174371	EXO1	0.73	0.0013	protein_coding
ProstaTrend	ENSG00000276410	HIST1H2BB	0.68	0.0014	protein_coding
ProstaTrend	ENSG00000161533	ACOX1	-0.88	0.0014	protein_coding
ProstaTrend	ENSG00000166689	PLEKHA7	0.74	0.0014	protein_coding
ProstaTrend	ENSG00000172732	MUS81	0.68	0.0014	protein_coding
ProstaTrend	ENSG00000119242	CCDC92	0.89	0.0015	protein_coding
ProstaTrend	ENSG00000142515	KLK3	-0.73	0.0016	protein_coding
ProstaTrend	ENSG00000007541	PIGQ	0.72	0.0016	protein_coding
ProstaTrend	ENSG00000144560	VGLL4	0.91	0.0016	protein_coding
ProstaTrend	ENSG00000105717	PBX4	0.81	0.0017	protein_coding
ProstaTrend	ENSG00000163082	SGPP2	0.72	0.0017	protein_coding
ProstaTrend	ENSG00000274290	HIST1H2BE	0.93	0.0017	protein_coding
ProstaTrend	ENSG00000142330	CAPN10	0.87	0.0017	protein_coding
ProstaTrend	ENSG00000168026	TTC21A	0.83	0.0018	protein_coding
ProstaTrend	ENSG00000117115	PADI2	0.65	0.0018	protein_coding
ProstaTrend	ENSG00000271086	NAMA	0.47	0.0019	lncRNA
ProstaTrend	ENSG00000257923	CUX1	0.8	0.0019	protein_coding
ProstaTrend	ENSG00000246790	AP000977.1	0.53	0.0019	lncRNA
ProstaTrend	ENSG00000105486	LIG1	0.84	0.002	protein_coding
ProstaTrend	ENSG00000172478	C2orf54	0.81	0.002	protein_coding
ProstaTrend	ENSG00000226696	LENG8-AS1	0.74	0.0021	lncRNA
ProstaTrend	ENSG00000234432	AC092171.3	0.74	0.0022	lncRNA
ProstaTrend	ENSG00000106268	NUDT1	0.74	0.0023	protein_coding
ProstaTrend	ENSG00000184357	HIST1H1B	0.93	0.0023	protein_coding
ProstaTrend	ENSG00000177409	SAMD9L	0.47	0.0023	protein_coding
ProstaTrend	ENSG00000233237	LINC00472	-0.86	0.0023	lncRNA
ProstaTrend	ENSG00000169891	REPS2	-0.81	0.0023	protein_coding
ProstaTrend	ENSG00000144481	TRPM8	-0.77	0.0024	protein_coding
ProstaTrend	ENSG00000112062	MAPK14	0.99	0.0024	protein_coding
ProstaTrend	ENSG00000013810	TACC3	0.77	0.0024	protein_coding
ProstaTrend	ENSG00000161800	RACGAP1	0.76	0.0024	protein_coding
ProstaTrend	ENSG00000103199	ZNF500	0.68	0.0025	protein_coding
ProstaTrend	ENSG00000218350	LYPLA1P3	-0.9	0.0026	processed_pseudogene
ProstaTrend	ENSG00000157259	GATAD1	0.58	0.0026	protein_coding
ProstaTrend	ENSG00000141985	SH3GL1	0.97	0.0026	protein_coding
ProstaTrend	ENSG00000124181	PLCG1	0.99	0.0027	protein_coding
ProstaTrend	ENSG00000167674	HDGFL2	1	0.0027	protein_coding
ProstaTrend	ENSG00000197846	HIST1H2BF	0.63	0.0027
ProstaTrend	ENSG00000040933	INPP4A	0.85	0.0027	protein_coding
ProstaTrend	ENSG00000260063	AL512408.1	0.66	0.0027	lncRNA
ProstaTrend	ENSG00000104866	PPP1R37	0.78	0.0027	protein_coding
ProstaTrend	ENSG00000196787	HIST1H2AG	0.74	0.0027	protein_coding
ProstaTrend	ENSG00000205913	SRRM2-AS1	0.67	0.0028	lncRNA
ProstaTrend	ENSG00000105063	PPP6R1	0.76	0.0028	protein_coding
ProstaTrend	ENSG00000118900	UBN1	0.84	0.0028	protein_coding
ProstaTrend	ENSG00000188157	AGRN	0.78	0.0028	protein_coding
ProstaTrend	ENSG00000142552	RCN3	0.8	0.0028	protein_coding
ProstaTrend	ENSG00000140521	POLG	0.86	0.0028	protein_coding
ProstaTrend	ENSG00000143630	HCN3	0.7	0.0028	protein_coding
ProstaTrend	ENSG00000211658	IGLV3-27	0.56	0.0029	IG_V_gene
ProstaTrend	ENSG00000158715	SLC45A3	-0.75	0.0029	protein_coding
ProstaTrend	ENSG00000111424	VDR	0.56	0.003	protein_coding
ProstaTrend	ENSG00000247373	AC055713.1	0.52	0.003	lncRNA
ProstaTrend	ENSG00000073050	XRCC1	0.85	0.003	protein_coding
ProstaTrend	ENSG00000123983	ACSL3	-0.91	0.0031	protein_coding
ProstaTrend	ENSG00000211936	IGHV4-4	0.59	0.0032
ProstaTrend	ENSG00000076003	MCM6	0.78	0.0033	protein_coding
ProstaTrend	ENSG00000178685	PARP10	0.77	0.0033	protein_coding
ProstaTrend	ENSG00000164181	ELOVL7	-1.1	0.0033	protein_coding
ProstaTrend	ENSG00000158062	UBXN11	0.81	0.0033	protein_coding
ProstaTrend	ENSG00000085276	MECOM	0.73	0.0033	protein_coding
ProstaTrend	ENSG00000184924	PTRHD1	-0.72	0.0033	protein_coding
ProstaTrend	ENSG00000178623	GPR35	0.73	0.0034	protein_coding
ProstaTrend	ENSG00000005075	POLR2J	0.72	0.0034	protein_coding
ProstaTrend	ENSG00000278828	HIST1H3H	0.68	0.0034	protein_coding
ProstaTrend	ENSG00000135540	NHSL1	0.64	0.0034	protein_coding
ProstaTrend	ENSG00000105298	CACTIN	0.76	0.0035	protein_coding
ProstaTrend	ENSG00000101945	SUV39H1	0.75	0.0035	protein_coding
ProstaTrend	ENSG00000167751	KLK2	-0.57	0.0035	protein_coding
ProstaTrend	ENSG00000169957	ZNF768	0.83	0.0035	protein_coding
ProstaTrend	ENSG00000010292	NCAPD2	0.9	0.0035	protein_coding
ProstaTrend	ENSG00000049192	ADAMTS6	1	0.0035	protein_coding
ProstaTrend	ENSG00000271447	MMP28	-0.82	0.0035	protein_coding
ProstaTrend	ENSG00000165475	CRYL1	-0.77	0.0036	protein_coding
ProstaTrend	ENSG00000185880	TRIM69	0.66	0.0036	protein_coding
ProstaTrend	ENSG00000135637	CCDC142	0.7	0.0036	protein_coding
ProstaTrend	ENSG00000076382	SPAG5	0.76	0.0036	protein_coding
ProstaTrend	ENSG00000117139	KDM5B	0.76	0.0037	protein_coding
ProstaTrend	ENSG00000132017	DCAF15	0.85	0.0037	protein_coding
ProstaTrend	ENSG00000235859	AC006978.1	0.68	0.0037	processed_pseudogene
ProstaTrend	ENSG00000130402	ACTN4	0.7	0.0037	protein_coding
ProstaTrend	ENSG00000166535	A2ML1	0.44	0.0038	protein_coding
ProstaTrend	ENSG00000101199	ARFGAP1	0.74	0.0038	protein_coding
ProstaTrend	ENSG00000183323	CCDC125	-0.6	0.0039	protein_coding
ProstaTrend	ENSG00000100297	MCM5	0.75	0.0039	protein_coding
ProstaTrend	ENSG00000114737	CISH	0.79	0.004	protein_coding
ProstaTrend	ENSG00000172731	LRRC20	0.7	0.004	protein_coding
ProstaTrend	ENSG00000276903	HIST1H2AL	0.71	0.004	protein_coding
ProstaTrend	ENSG00000101216	GMEB2	0.81	0.0041	protein_coding
ProstaTrend	ENSG00000277075	HIST1H2AE	0.68	0.0041	protein_coding
ProstaTrend	ENSG00000148331	ASB6	0.7	0.0042	protein_coding
ProstaTrend	ENSG00000184897	H1FX	0.85	0.0042	protein_coding
ProstaTrend	ENSG00000169738	DCXR	-0.89	0.0043	protein_coding
ProstaTrend	ENSG00000147536	GINS4	0.66	0.0043	protein_coding
ProstaTrend	ENSG00000106624	AEBP1	0.69	0.0044	protein_coding
ProstaTrend	ENSG00000257790	EIF4A1P4	-0.72	0.0044	processed_pseudogene
ProstaTrend	ENSG00000101160	CTSZ	0.73	0.0045	protein_coding
ProstaTrend	ENSG00000141526	SLC16A3	0.67	0.0046	protein_coding
ProstaTrend	ENSG00000174013	FBXO45	0.71	0.0046	protein_coding
ProstaTrend	ENSG00000139714	MORN3	0.49	0.0047	protein_coding
ProstaTrend	ENSG00000091527	CDV3	0.72	0.0047	protein_coding
ProstaTrend	ENSG00000173653	RCE1	0.77	0.0047	protein_coding
ProstaTrend	ENSG00000214244	SETP21	-0.87	0.0047	processed_pseudogene
ProstaTrend	ENSG00000102858	MGRN1	0.76	0.0048	protein_coding
ProstaTrend	ENSG00000268516	AC020915.4	0.7	0.0048	lncRNA
ProstaTrend	ENSG00000104435	STMN2	0.64	0.0048	protein_coding
ProstaTrend	ENSG00000087301	TXNDC16	-0.9	0.0048	protein_coding
ProstaTrend	ENSG00000112936	C7	-0.78	0.0049	protein_coding
ProstaTrend	ENSG00000196876	SCN8A	0.68	0.0049	protein_coding
ProstaTrend	ENSG00000130816	DNMT1	0.89	0.0049	protein_coding
ProstaTrend	ENSG00000145386	CCNA2	0.71	0.005	protein_coding
ProstaTrend	ENSG00000171451	DSEL	-0.81	0.005	protein_coding
ProstaTrend	ENSG00000254470	AP5B1	0.69	0.005	protein_coding
ProstaTrend	ENSG00000148481	MINDY3	-0.69	0.005	protein_coding
ProstaTrend	ENSG00000189139	FSCB	0.38	0.0051	protein_coding
ProstaTrend	ENSG00000146540	C7orf50	0.75	0.0051	protein_coding
ProstaTrend	ENSG00000006704	GTF2IRD1	0.73	0.0051	protein_coding
ProstaTrend	ENSG00000133619	KRBA1	0.86	0.0051	protein_coding
ProstaTrend	ENSG00000168675	LDLRAD4	0.75	0.0051	protein_coding
ProstaTrend	ENSG00000143614	GATAD2B	0.75	0.0051	protein_coding
ProstaTrend	ENSG00000076513	ANKRD13A	0.75	0.0051	protein_coding
ProstaTrend	ENSG00000170265	ZNF282	0.73	0.0052	protein_coding
ProstaTrend	ENSG00000126870	WDR60	0.74	0.0052	protein_coding
ProstaTrend	ENSG00000104341	LAPTM4B	0.85	0.0052	protein_coding
ProstaTrend	ENSG00000280424	BX537318.2	0.66	0.0053	TEC
ProstaTrend	ENSG00000164631	ZNF12	0.6	0.0053	protein_coding
ProstaTrend	ENSG00000048052	HDAC9	0.65	0.0053	protein_coding
ProstaTrend	ENSG00000238058	AL355574.1	0.55	0.0053	lncRNA
ProstaTrend	ENSG00000163156	SCNM1	0.65	0.0054	protein_coding
ProstaTrend	ENSG00000003400	CASP10	0.64	0.0054	protein_coding
ProstaTrend	ENSG00000180596	HIST1H2BC	0.64	0.0054	protein_coding
ProstaTrend	ENSG00000143153	ATP1B1	0.66	0.0054	protein_coding
ProstaTrend	ENSG00000239407	Z68871.1	0.46	0.0054	lncRNA
ProstaTrend	ENSG00000167332	OR51E2	-0.72	0.0055	protein_coding
ProstaTrend	ENSG00000085644	ZNF213	0.59	0.0055	protein_coding
ProstaTrend	ENSG00000260747	AC022968.1	-0.59	0.0056	processed_pseudogene
ProstaTrend	ENSG00000130309	COLGALT1	0.75	0.0056	protein_coding
ProstaTrend	ENSG00000226650	KIF4B	0.6	0.0056	protein_coding
ProstaTrend	ENSG00000162775	RBM15	0.82	0.0056	protein_coding
ProstaTrend	ENSG00000096063	SRPK1	0.76	0.0057	protein_coding
ProstaTrend	ENSG00000180667	YOD1	0.72	0.0057	protein_coding
ProstaTrend	ENSG00000276368	HIST1H2AJ	0.61	0.0058	protein_coding
ProstaTrend	ENSG00000103549	RNF40	0.8	0.0058	protein_coding
ProstaTrend	ENSG00000183831	ANKRD45	0.52	0.0058	protein_coding
ProstaTrend	ENSG00000105612	DNASE2	0.77	0.006	protein_coding
ProstaTrend	ENSG00000164197	RNF180	-0.69	0.006	protein_coding
ProstaTrend	ENSG00000174243	DDX23	0.73	0.006	protein_coding
ProstaTrend	ENSG00000213918	DNASE1	0.61	0.006	protein_coding
ProstaTrend	ENSG00000170775	GPR37	0.73	0.0061	protein_coding
ProstaTrend	ENSG00000182492	BGN	0.8	0.0061	protein_coding
ProstaTrend	ENSG00000170260	ZNF212	0.76	0.0061	protein_coding
ProstaTrend	ENSG00000226174	TEX22	0.69	0.0061	protein_coding
ProstaTrend	ENSG00000072042	RDH11	-0.66	0.0061	protein_coding
ProstaTrend	ENSG00000156304	SCAF4	0.76	0.0061	protein_coding
ProstaTrend	ENSG00000137804	NUSAP1	0.73	0.0062	protein_coding
ProstaTrend	ENSG00000196453	ZNF777	0.79	0.0062	protein_coding
ProstaTrend	ENSG00000166405	RIC3	-0.69	0.0062	protein_coding
ProstaTrend	ENSG00000239857	GET4	0.69	0.0062	protein_coding
ProstaTrend	ENSG00000104957	CCDC130	0.75	0.0062	protein_coding
ProstaTrend	ENSG00000165943	MOAP1	-0.72	0.0063	protein_coding
ProstaTrend	ENSG00000273983	HIST1H3G	0.64	0.0064	protein_coding
ProstaTrend	ENSG00000120802	TMPO	0.84	0.0064	protein_coding
ProstaTrend	ENSG00000225975	LINC01534	0.6	0.0064	lncRNA
ProstaTrend	ENSG00000166987	MBD6	0.84	0.0065	protein_coding
ProstaTrend	ENSG00000124145	SDC4	0.57	0.0065	protein_coding
ProstaTrend	ENSG00000166923	GREM1	0.68	0.0065	protein_coding
ProstaTrend	ENSG00000175727	MLXIP	0.78	0.0065	protein_coding
ProstaTrend	ENSG00000067141	NEO1	-0.79	0.0065	protein_coding
ProstaTrend	ENSG00000163864	NMNAT3	0.89	0.0065	protein_coding
ProstaTrend	ENSG00000176208	ATAD5	0.8	0.0065	protein_coding
ProstaTrend	ENSG00000048471	SNX29	0.78	0.0065	protein_coding
ProstaTrend	ENSG00000131747	TOP2A	0.7	0.0066	protein_coding
ProstaTrend	ENSG00000116171	SCP2	-0.78	0.0066	protein_coding
ProstaTrend	ENSG00000104889	RNASEH2A	0.63	0.0067	protein_coding
ProstaTrend	ENSG00000002822	MAD1L1	0.68	0.0067	protein_coding
ProstaTrend	ENSG00000105388	CEACAM5	0.4	0.0067	protein_coding
ProstaTrend	ENSG00000182831	C16orf72	0.72	0.0068	protein_coding
ProstaTrend	ENSG00000099364	FBXL19	0.8	0.0068	protein_coding
ProstaTrend	ENSG00000187764	SEMA4D	0.67	0.0068	protein_coding
ProstaTrend	ENSG00000205413	SAMD9	0.41	0.0071	protein_coding
ProstaTrend	ENSG00000279369	AC046185.3	0.67	0.0071	TEC
ProstaTrend	ENSG00000163755	HPS3	0.55	0.0071	protein_coding
ProstaTrend	ENSG00000149179	C11orf49	0.68	0.0071	protein_coding
ProstaTrend	ENSG00000172757	CFL1	0.63	0.0071	protein_coding
ProstaTrend	ENSG00000152527	PLEKHH2	0.62	0.0072	protein_coding
ProstaTrend	ENSG00000278463	HIST1H2AB	0.69	0.0072	protein_coding
ProstaTrend	ENSG00000142409	ZNF787	0.69	0.0073	protein_coding
ProstaTrend	ENSG00000079112	CDH17	0.58	0.0073	protein_coding
ProstaTrend	ENSG00000188895	MSL1	0.7	0.0073	protein_coding
ProstaTrend	XLOC_135891		0.55	0.0074
ProstaTrend	ENSG00000181904	C5orf24	-0.65	0.0075	protein_coding
ProstaTrend	ENSG00000147364	FBXO25	-0.82	0.0075	protein_coding
ProstaTrend	ENSG00000156787	TBC1D31	0.6	0.0075	protein_coding
ProstaTrend	ENSG00000068137	PLEKHH3	0.67	0.0075	protein_coding
ProstaTrend	ENSG00000138756	BMP2K	0.66	0.0076	protein_coding
ProstaTrend	ENSG00000183778	B3GALT5	0.53	0.0076	protein_coding
ProstaTrend	ENSG00000165244	ZNF367	0.61	0.0077	protein_coding
ProstaTrend	ENSG00000071054	MAP4K4	0.78	0.0077	protein_coding
ProstaTrend	ENSG00000109472	CPE	-0.69	0.0077	protein_coding
ProstaTrend	ENSG00000105698	USF2	0.73	0.0077	protein_coding
ProstaTrend	ENSG00000213024	NUP62	0.76	0.0077	protein_coding
ProstaTrend	ENSG00000181135	ZNF707	0.6	0.0078	protein_coding
ProstaTrend	ENSG00000111642	CHD4	0.82	0.0078	protein_coding
ProstaTrend	ENSG00000143226	FCGR2A	0.74	0.0078	protein_coding
ProstaTrend	ENSG00000083812	ZNF324	0.65	0.0078	protein_coding
ProstaTrend	ENSG00000003249	DBNDD1	0.72	0.0078	protein_coding
ProstaTrend	ENSG00000071462	BUD23	0.5	0.0078	protein_coding
ProstaTrend	ENSG00000106144	CASP2	0.91	0.008	protein_coding
ProstaTrend	ENSG00000223350	IGLV9-49	0.51	0.008	IG_V_gene
ProstaTrend	ENSG00000188064	WNT7B	0.69	0.008	protein_coding
ProstaTrend	ENSG00000214293	APTR	0.56	0.0081	lncRNA
ProstaTrend	ENSG00000234814	SVILP1	0.45	0.0081	transcribed_unprocessed_pseudogene
ProstaTrend	ENSG00000161996	WDR90	0.56	0.0082	protein_coding
ProstaTrend	ENSG00000113810	SMC4	0.66	0.0082	protein_coding
ProstaTrend	ENSG00000168014	C2CD3	0.64	0.0082	protein_coding
ProstaTrend	ENSG00000127586	CHTF18	0.61	0.0082	protein_coding
ProstaTrend	ENSG00000116954	RRAGC	0.72	0.0083	protein_coding
ProstaTrend	ENSG00000136828	RALGPS1	0.57	0.0083	protein_coding
ProstaTrend	ENSG00000272168	CASC15	0.62	0.0083	lncRNA
ProstaTrend	ENSG00000197114	ZGPAT	0.77	0.0083	protein_coding
ProstaTrend	ENSG00000241058	NSUN6	-0.68	0.0083	protein_coding
ProstaTrend	ENSG00000081181	ARG2	-0.7	0.0084	protein_coding
ProstaTrend	ENSG00000138495	COX17	0.66	0.0084	protein_coding
ProstaTrend	XLOC_189524		0.47	0.0084
ProstaTrend	ENSG00000179588	ZFPM1	0.75	0.0084	protein_coding
ProstaTrend	ENSG00000234616	JRK	0.65	0.0085	protein_coding
ProstaTrend	ENSG00000173465	SSSCA1	0.91	0.0085	protein_coding
ProstaTrend	ENSG00000146063	TRIM41	0.67	0.0086	protein_coding
ProstaTrend	ENSG00000230102	LINC02028	0.53	0.0087	lncRNA
ProstaTrend	ENSG00000131781	FMO5	-0.91	0.0087	protein_coding
ProstaTrend	ENSG00000144810	COL8A1	0.73	0.0087	protein_coding
ProstaTrend	ENSG00000215895	AL354702.1	-0.7	0.0087	processed_pseudogene
ProstaTrend	ENSG00000103550	KNOP1	0.63	0.0087	protein_coding
ProstaTrend	ENSG00000143793	C1orf35	0.61	0.0087	protein_coding
ProstaTrend	ENSG00000122641	INHBA	0.76	0.0088	protein_coding
ProstaTrend	ENSG00000169604	ANTXR1	0.71	0.0088	protein_coding
ProstaTrend	ENSG00000146830	GIGYF1	0.7	0.0088	protein_coding
ProstaTrend	ENSG00000110583	NAA40	0.68	0.0089	protein_coding
ProstaTrend	ENSG00000278588	HIST1H2BI	0.58	0.0089	protein_coding
ProstaTrend	ENSG00000088340	FER1L4	0.47	0.009	transcribed_unitary_pseudogene
ProstaTrend	ENSG00000239911	PRKAG2-AS1	0.59	0.0091	lncRNA
ProstaTrend	ENSG00000250427	LINC02148	0.64	0.0091	lncRNA
ProstaTrend	ENSG00000215447	BX322557.1	0.69	0.0091
ProstaTrend	ENSG00000107581	EIF3A	-0.62	0.0091	protein_coding
ProstaTrend	ENSG00000111671	SPSB2	0.66	0.0092	protein_coding
ProstaTrend	ENSG00000070814	TCOF1	0.78	0.0092	protein_coding
ProstaTrend	ENSG00000095397	WHRN	0.68	0.0093	protein_coding
ProstaTrend	ENSG00000143228	NUF2	0.65	0.0093	protein_coding
ProstaTrend	ENSG00000158014	SLC30A2	0.45	0.0093	protein_coding
ProstaTrend	ENSG00000103540	CCP110	0.72	0.0094	protein_coding
ProstaTrend	ENSG00000211956	IGHV4-34	0.54	0.0094	IG_V_gene
ProstaTrend	ENSG00000126001	CEP250	0.68	0.0094	protein_coding
ProstaTrend	ENSG00000198700	IPO9	0.63	0.0094	protein_coding
ProstaTrend	ENSG00000171345	KRT19	0.69	0.0095	protein_coding
ProstaTrend	ENSG00000221838	AP4M1	0.59	0.0095	protein_coding
ProstaTrend	ENSG00000077152	UBE2T	0.72	0.0096	protein_coding
ProstaTrend	ENSG00000274997	HIST1H2AH	0.54	0.0096	protein_coding
ProstaTrend	ENSG00000169562	GJB1	-0.67	0.0096	protein_coding
ProstaTrend	ENSG00000116096	SPR	-0.68	0.0096	protein_coding
ProstaTrend	ENSG00000064601	CTSA	0.62	0.0096	protein_coding
ProstaTrend	ENSG00000124429	POF1B	0.56	0.0097	protein_coding
ProstaTrend	ENSG00000064419	TNPO3	0.59	0.0098	protein_coding
ProstaTrend	ENSG00000166479	TMX3	-0.66	0.0098	protein_coding
ProstaTrend	ENSG00000011243	AKAP8L	0.69	0.0099	protein_coding
ProstaTrend	ENSG00000145604	SKP2	0.84	0.0099	protein_coding
ProstaTrend	ENSG00000106993	CDC37L1	-0.7	0.0099	protein_coding
ProstaTrend	ENSG00000102302	FGD1	0.64	0.01	protein_coding
ProstaTrend	ENSG00000101189	MRGBP	0.68	0.01	protein_coding
ProstaTrend	ENSG00000261189	AL031058.1	0.57	0.01	lncRNA
ProstaTrend	ENSG00000011426	ANLN	0.67	0.01	protein_coding
ProstaTrend	ENSG00000117266	CDK18	0.62	0.01	protein_coding
ProstaTrend	ENSG00000087460	GNAS	0.63	0.01	protein_coding
ProstaTrend	ENSG00000185347	C14orf80	0.62	0.01	protein_coding
ProstaTrend	ENSG00000166889	PATL1	0.71	0.01	protein_coding
ProstaTrend	ENSG00000113140	SPARC	0.76	0.01	protein_coding
ProstaTrend	ENSG00000009335	UBE3C	0.63	0.01	protein_coding
ProstaTrend	ENSG00000148308	GTF3C5	0.65	0.01	protein_coding
ProstaTrend	ENSG00000268686	AC010643.1	0.57	0.01	lncRNA
ProstaTrend	ENSG00000179526	SHARPIN	0.59	0.01	protein_coding
ProstaTrend	ENSG00000162931	TRIM17	0.76	0.01	protein_coding
ProstaTrend	ENSG00000047457	CP	0.62	0.01	protein_coding
ProstaTrend	ENSG00000162063	CCNF	0.57	0.01	protein_coding
ProstaTrend	ENSG00000077514	POLD3	0.72	0.01	protein_coding
ProstaTrend	ENSG00000127191	TRAF2	0.68	0.01	protein_coding
ProstaTrend	ENSG00000176410	DNAJC30	0.54	0.011	protein_coding
ProstaTrend	ENSG00000157020	SEC13	0.65	0.011	protein_coding
ProstaTrend	ENSG00000185499	MUC1	0.52	0.011	protein_coding
ProstaTrend	ENSG00000165724	ZMYND19	0.72	0.011	protein_coding
ProstaTrend	ENSG00000119711	ALDH6A1	-0.82	0.011	protein_coding
ProstaTrend	ENSG00000236212	AC009262.1	0.47	0.011	lncRNA
ProstaTrend	ENSG00000196943	NOP9	0.67	0.011	protein_coding
ProstaTrend	ENSG00000068028	RASSF1	0.7	0.011	protein_coding
ProstaTrend	ENSG00000100889	PCK2	0.56	0.011	protein_coding
ProstaTrend	ENSG00000244300	GATA2-AS1	0.59	0.011	lncRNA
ProstaTrend	ENSG00000166578	IQCD	0.47	0.011	protein_coding
ProstaTrend	ENSG00000167470	MIDN	0.72	0.011	protein_coding
ProstaTrend	ENSG00000168887	C2orf68	0.81	0.011	protein_coding
ProstaTrend	ENSG00000138642	HERC6	0.55	0.011	protein_coding
ProstaTrend	ENSG00000103257	SLC7A5	0.64	0.011	protein_coding
ProstaTrend	ENSG00000041353	RAB27B	-0.7	0.011	protein_coding
ProstaTrend	ENSG00000198901	PRC1	0.69	0.011	protein_coding
ProstaTrend	ENSG00000172530	BANP	0.68	0.011	protein_coding
ProstaTrend	ENSG00000160917	CPSF4	0.61	0.011	protein_coding
ProstaTrend	ENSG00000211952	IGHV4-28	0.54	0.011	IG_V_gene
ProstaTrend	ENSG00000005339	CREBBP	0.7	0.011	protein_coding
ProstaTrend	ENSG00000173193	PARP14	0.58	0.011	protein_coding
ProstaTrend	ENSG00000130787	HIP1R	0.7	0.011	protein_coding
ProstaTrend	ENSG00000087365	SF3B2	0.6	0.012	protein_coding
ProstaTrend	ENSG00000143294	PRCC	0.74	0.012	protein_coding
ProstaTrend	ENSG00000123500	COL10A1	0.66	0.012	protein_coding
ProstaTrend	ENSG00000101150	TPD52L2	0.65	0.012	protein_coding
ProstaTrend	ENSG00000028310	BRD9	0.66	0.012	protein_coding
ProstaTrend	ENSG00000169231	THBS3	0.67	0.012	protein_coding
ProstaTrend	ENSG00000158710	TAGLN2	0.65	0.012	protein_coding
ProstaTrend	ENSG00000242622	AC092910.3	0.54	0.012	lncRNA
ProstaTrend	ENSG00000173702	MUC13	0.46	0.012	protein_coding
ProstaTrend	ENSG00000066422	ZBTB11	0.69	0.012	protein_coding
ProstaTrend	ENSG00000215807	KRT18P65	-0.74	0.012	processed_pseudogene
ProstaTrend	ENSG00000149269	PAK1	0.63	0.012	protein_coding
ProstaTrend	ENSG00000134343	ANO3	0.48	0.012	protein_coding
ProstaTrend	ENSG00000167394	ZNF668	0.75	0.012	protein_coding
ProstaTrend	ENSG00000110492	MDK	0.63	0.012	protein_coding
ProstaTrend	ENSG00000136490	LIMD2	0.74	0.012	protein_coding
ProstaTrend	ENSG00000175305	CCNE2	0.71	0.012	protein_coding
ProstaTrend	ENSG00000196670	ZFP62	0.74	0.012	protein_coding
ProstaTrend	ENSG00000185024	BRF1	0.63	0.012	protein_coding
ProstaTrend	ENSG00000133466	C1QTNF6	0.5	0.012	protein_coding
ProstaTrend	ENSG00000181036	FCRL6	0.65	0.012	protein_coding
ProstaTrend	ENSG00000105948	TTC26	0.57	0.012	protein_coding
ProstaTrend	ENSG00000183935	HTR7P1	0.51	0.012	transcribed_processed_pseudogene
ProstaTrend	ENSG00000159216	RUNX1	0.71	0.012	protein_coding
ProstaTrend	ENSG00000180233	ZNRF2	0.65	0.012	protein_coding
ProstaTrend	ENSG00000109685	NSD2	0.52	0.012	protein_coding
ProstaTrend	ENSG00000173120	KDM2A	0.54	0.012	protein_coding
ProstaTrend	ENSG00000168795	ZBTB5	0.47	0.012	protein_coding
ProstaTrend	ENSG00000160991	ORAI2	0.7	0.012	protein_coding
ProstaTrend	ENSG00000130684	ZNF337	0.71	0.012	protein_coding
ProstaTrend	ENSG00000137103	TMEM8B	0.4	0.012	protein_coding
ProstaTrend	ENSG00000070476	ZXDC	0.69	0.012	protein_coding
ProstaTrend	ENSG00000104825	NFKBIB	0.58	0.012	protein_coding
ProstaTrend	ENSG00000176182	MYPOP	0.72	0.013	protein_coding
ProstaTrend	ENSG00000139211	AMIGO2	0.64	0.013	protein_coding
ProstaTrend	ENSG00000143398	PIP5K1A	0.66	0.013	protein_coding
ProstaTrend	ENSG00000166529	ZSCAN21	0.52	0.013	protein_coding
ProstaTrend	ENSG00000137185	ZSCAN9	0.64	0.013	protein_coding
ProstaTrend	ENSG00000167996	FTH1	0.7	0.013	protein_coding
ProstaTrend	ENSG00000172987	HPSE2	-0.91	0.013	protein_coding
ProstaTrend	ENSG00000124508	BTN2A2	0.64	0.013	protein_coding
ProstaTrend	ENSG00000173950	XXYLT1	0.69	0.013	protein_coding
ProstaTrend	ENSG00000149554	CHEK1	0.7	0.013	protein_coding
ProstaTrend	ENSG00000101986	ABCD1	0.6	0.013	protein_coding
ProstaTrend	ENSG00000095906	NUBP2	0.64	0.013	protein_coding
ProstaTrend	ENSG00000213693	SEC14L1P1	0.61	0.013	processed_pseudogene
ProstaTrend	ENSG00000274267	HIST1H3B	0.59	0.013
ProstaTrend	ENSG00000011132	APBA3	0.76	0.013	protein_coding
ProstaTrend	ENSG00000158301	GPRASP2	-0.68	0.013	protein_coding
ProstaTrend	ENSG00000111145	ELK3	0.69	0.013	protein_coding
ProstaTrend	ENSG00000139044	B4GALNT3	0.74	0.013	protein_coding
ProstaTrend	ENSG00000100911	PSME2	0.58	0.013	protein_coding
ProstaTrend	ENSG00000175376	EIF1AD	0.5	0.013	protein_coding
ProstaTrend	ENSG00000049541	RFC2	0.65	0.013	protein_coding
ProstaTrend	ENSG00000147799	ARHGAP39	0.74	0.013	protein_coding
ProstaTrend	ENSG00000178951	ZBTB7A	0.67	0.013	protein_coding
ProstaTrend	ENSG00000102547	CAB39L	-0.71	0.013	protein_coding
ProstaTrend	ENSG00000167395	ZNF646	0.73	0.013	protein_coding
ProstaTrend	ENSG00000102882	MAPK3	0.65	0.014	protein_coding
ProstaTrend	ENSG00000162032	SPSB3	0.6	0.014	protein_coding
ProstaTrend	ENSG00000253320	AZIN1-AS1	0.57	0.014	lncRNA
ProstaTrend	ENSG00000111319	SCNN1A	0.66	0.014	protein_coding
ProstaTrend	ENSG00000152669	CCNO	0.55	0.014	protein_coding
ProstaTrend	ENSG00000135899	SP110	0.49	0.014	protein_coding
ProstaTrend	ENSG00000120697	ALG5	-0.66	0.014	protein_coding
ProstaTrend	ENSG00000211637	IGLV4-69	0.32	0.014	IG_V_gene
ProstaTrend	ENSG00000161202	DVL3	0.64	0.014	protein_coding
ProstaTrend	ENSG00000198369	SPRED2	0.62	0.014	protein_coding
ProstaTrend	ENSG00000080189	SLC35C2	0.64	0.014	protein_coding
ProstaTrend	ENSG00000135956	TMEM127	0.64	0.014	protein_coding
ProstaTrend	ENSG00000139436	GIT2	0.68	0.014	protein_coding
ProstaTrend	ENSG00000099954	CECR2	-0.62	0.014	protein_coding
ProstaTrend	ENSG00000167461	RAB8A	0.71	0.014	protein_coding
ProstaTrend	ENSG00000013583	HEBP1	0.49	0.014	protein_coding
ProstaTrend	ENSG00000135250	SRPK2	0.64	0.014	protein_coding
ProstaTrend	ENSG00000142252	GEMIN7	0.75	0.014	protein_coding
ProstaTrend	ENSG00000135063	FAM189A2	-0.74	0.014	protein_coding
ProstaTrend	ENSG00000082701	GSK3B	0.69	0.014	protein_coding
ProstaTrend	ENSG00000215915	ATAD3C	0.55	0.014	protein_coding
ProstaTrend	ENSG00000163590	PPM1L	0.74	0.014	protein_coding
ProstaTrend	ENSG00000142453	CARM1	0.73	0.014	protein_coding
ProstaTrend	ENSG00000171877	FRMD5	0.58	0.014	protein_coding
ProstaTrend	ENSG00000166851	PLK1	0.63	0.014	protein_coding
ProstaTrend	ENSG00000151458	ANKRD50	0.71	0.014	protein_coding
ProstaTrend	ENSG00000211959	IGHV4-39	0.56	0.014	IG_V_gene
ProstaTrend	XLOC_016951		0.31	0.014
ProstaTrend	ENSG00000213901	SLC23A3	0.49	0.014	protein_coding
ProstaTrend	ENSG00000113328	CCNG1	-0.58	0.015	protein_coding
ProstaTrend	ENSG00000132792	CTNNBL1	0.51	0.015	protein_coding
ProstaTrend	ENSG00000112877	CEP72	0.65	0.015	protein_coding
ProstaTrend	ENSG00000211965	IGHV3-49	0.53	0.015	IG_V_gene
ProstaTrend	ENSG00000149600	COMMD7	0.62	0.015	protein_coding
ProstaTrend	ENSG00000197024	ZNF398	0.61	0.015	protein_coding
ProstaTrend	ENSG00000185684	EP400NL	0.64	0.015	transcribed_unprocessed_pseudogene
ProstaTrend	ENSG00000185650	ZFP36L1	0.74	0.015	protein_coding
ProstaTrend	ENSG00000148297	MED22	0.67	0.015	protein_coding
ProstaTrend	ENSG00000145916	RMND5B	0.71	0.015	protein_coding
ProstaTrend	ENSG00000240567	LINC02067	0.56	0.015	lncRNA
ProstaTrend	ENSG00000239569	KMT2E-AS1	0.51	0.015	lncRNA
ProstaTrend	ENSG00000168005	C11orf84	0.65	0.015	protein_coding
ProstaTrend	ENSG00000187257	RSBN1L	0.54	0.015	protein_coding
ProstaTrend	ENSG00000233930	KRTAP5-AS1	0.53	0.015	lncRNA
ProstaTrend	ENSG00000173110	HSPA6	0.43	0.015	protein_coding
ProstaTrend	ENSG00000154263	ABCA10	-0.71	0.015	protein_coding
ProstaTrend	ENSG00000114346	ECT2	0.59	0.015	protein_coding
ProstaTrend	ENSG00000140577	CRTC3	0.76	0.015	protein_coding
ProstaTrend	ENSG00000137965	IFI44	0.43	0.015	protein_coding
ProstaTrend	ENSG00000130758	MAP3K10	0.66	0.015	protein_coding
ProstaTrend	ENSG00000272391	POM121C	0.71	0.016	protein_coding
ProstaTrend	ENSG00000105576	TNPO2	0.71	0.016	protein_coding
ProstaTrend	ENSG00000155903	RASA2	0.62	0.016	protein_coding
ProstaTrend	ENSG00000239213	NCK1-AS1	0.66	0.016	lncRNA
ProstaTrend	ENSG00000227531	AL162414.1	0.61	0.016	lncRNA
ProstaTrend	ENSG00000073910	FRY	0.6	0.016	protein_coding
ProstaTrend	ENSG00000263072	ZNF213-AS1	0.46	0.016	lncRNA
ProstaTrend	ENSG00000071051	NCK2	0.57	0.016	protein_coding
ProstaTrend	ENSG00000174586	ZNF497	0.59	0.016	protein_coding
ProstaTrend	ENSG00000134086	VHL	0.71	0.016	protein_coding
ProstaTrend	ENSG00000184675	AMER1	0.63	0.016	protein_coding
ProstaTrend	ENSG00000106809	OGN	-0.62	0.016	protein_coding
ProstaTrend	ENSG00000188986	NELFB	0.61	0.016	protein_coding
ProstaTrend	ENSG00000088038	CNOT3	0.66	0.016	protein_coding
ProstaTrend	ENSG00000162849	KIF26B	0.53	0.016	protein_coding
ProstaTrend	ENSG00000146233	CYP39A1	-0.65	0.016	protein_coding
ProstaTrend	ENSG00000179583	CIITA	0.68	0.016	protein_coding
ProstaTrend	ENSG00000078246	TULP3	0.65	0.016	protein_coding
ProstaTrend	ENSG00000139154	AEBP2	0.48	0.016	protein_coding
ProstaTrend	ENSG00000026950	BTN3A1	0.59	0.016	protein_coding
ProstaTrend	ENSG00000248932	AC097103.2	0.54	0.016	lncRNA
ProstaTrend	ENSG00000225643	AL606491.1	0.61	0.016	lncRNA
ProstaTrend	ENSG00000133216	EPHB2	0.62	0.017	protein_coding
ProstaTrend	ENSG00000174669	SLC29A2	0.59	0.017	protein_coding
ProstaTrend	ENSG00000033100	CHPF2	0.63	0.017	protein_coding
ProstaTrend	ENSG00000033050	ABCF2	0.61	0.017	protein_coding
ProstaTrend	ENSG00000148680	HTR7	0.5	0.017	protein_coding
ProstaTrend	ENSG00000103056	SMPD3	0.48	0.017	protein_coding
ProstaTrend	ENSG00000232445	AC006329.1	0.58	0.017	lncRNA
ProstaTrend	ENSG00000134490	TMEM241	0.71	0.017	protein_coding
ProstaTrend	ENSG00000139055	ERP27	0.37	0.017	protein_coding
ProstaTrend	ENSG00000137747	TMPRSS13	0.61	0.017	protein_coding
ProstaTrend	ENSG00000178163	ZNF518B	0.57	0.017	protein_coding
ProstaTrend	ENSG00000104081	BMF	0.69	0.017	protein_coding
ProstaTrend	ENSG00000172594	SMPDL3A	-0.8	0.017	protein_coding
ProstaTrend	ENSG00000170632	ARMC10	0.59	0.017	protein_coding
ProstaTrend	ENSG00000183258	DDX41	0.62	0.017	protein_coding
ProstaTrend	ENSG00000158373	HIST1H2BD	0.57	0.017	protein_coding
ProstaTrend	ENSG00000127616	SMARCA4	0.8	0.017	protein_coding
ProstaTrend	ENSG00000058799	YIPF1	-0.66	0.017	protein_coding
ProstaTrend	ENSG00000074803	SLC12A1	0.4	0.017	protein_coding
ProstaTrend	ENSG00000198513	ATL1	-0.77	0.017	protein_coding
ProstaTrend	ENSG00000165355	FBXO33	-0.54	0.017	protein_coding
ProstaTrend	ENSG00000138829	FBN2	0.42	0.017	protein_coding
ProstaTrend	ENSG00000123154	WDR83	0.47	0.018	protein_coding
ProstaTrend	ENSG00000134815	DHX34	0.63	0.018	protein_coding
ProstaTrend	ENSG00000103335	PIEZO1	0.69	0.018	protein_coding
ProstaTrend	ENSG00000160949	TONSL	0.71	0.018	protein_coding
ProstaTrend	ENSG00000164754	RAD21	0.72	0.018	protein_coding
ProstaTrend	ENSG00000163249	CCNYL1	0.58	0.018	protein_coding
ProstaTrend	ENSG00000072062	PRKACA	0.63	0.018	protein_coding
ProstaTrend	ENSG00000099814	CEP170B	0.59	0.018	protein_coding
ProstaTrend	ENSG00000146411	SLC2A12	-0.68	0.018	protein_coding
ProstaTrend	ENSG00000148655	LRMDA	-0.65	0.018	protein_coding
ProstaTrend	ENSG00000197674	OR51C1P	-0.71	0.018	protein_coding
ProstaTrend	ENSG00000064995	TAF11	0.61	0.018	protein_coding
ProstaTrend	ENSG00000260233	SSSCA1-AS1	0.58	0.018	lncRNA
ProstaTrend	ENSG00000166483	WEE1	0.65	0.018	protein_coding
ProstaTrend	ENSG00000176619	LMNB2	0.71	0.018	protein_coding
ProstaTrend	ENSG00000176855	KRT18P28	-0.66	0.018	processed_pseudogene
ProstaTrend	ENSG00000135245	HILPDA	0.52	0.018	protein_coding
ProstaTrend	ENSG00000206417	H1FX-AS1	0.56	0.018	lncRNA
ProstaTrend	ENSG00000235530	AC087294.1	0.55	0.018	lncRNA
ProstaTrend	ENSG00000108370	RGS9	0.6	0.018	protein_coding
ProstaTrend	ENSG00000110427	KIAA1549L	0.63	0.019	protein_coding
ProstaTrend	ENSG00000132970	WASF3	-0.6	0.019	protein_coding
ProstaTrend	ENSG00000122687	MRM2	0.56	0.019	protein_coding
ProstaTrend	ENSG00000070756	PABPC1	0.53	0.019	protein_coding
ProstaTrend	ENSG00000124357	NAGK	0.7	0.019	protein_coding
ProstaTrend	ENSG00000135622	SEMA4F	0.63	0.019	protein_coding
ProstaTrend	ENSG00000172432	GTPBP2	0.66	0.019	protein_coding
ProstaTrend	ENSG00000084731	KIF3C	0.72	0.019	protein_coding
ProstaTrend	ENSG00000165629	ATP5C1	-0.58	0.019	protein_coding
ProstaTrend	ENSG00000134709	HOOK1	-0.61	0.019	protein_coding
ProstaTrend	ENSG00000133107	TRPC4	-0.67	0.019	protein_coding
ProstaTrend	ENSG00000110274	CEP164	0.65	0.019	protein_coding
ProstaTrend	ENSG00000171940	ZNF217	0.57	0.019	protein_coding
ProstaTrend	ENSG00000170852	KBTBD2	0.66	0.019	protein_coding
ProstaTrend	ENSG00000253405	EVX1-AS	0.59	0.019	lncRNA
ProstaTrend	ENSG00000260658	AC138305.1	-0.74	0.019	lncRNA
ProstaTrend	XLOC_078679		0.43	0.019
ProstaTrend	ENSG00000136986	DERL1	0.63	0.019	protein_coding
ProstaTrend	ENSG00000089127	OAS1	0.41	0.019	protein_coding
ProstaTrend	ENSG00000176953	NFATC2IP	0.71	0.019	protein_coding
ProstaTrend	ENSG00000197785	ATAD3A	0.65	0.019	protein_coding
ProstaTrend	ENSG00000084112	SSH1	0.58	0.019	protein_coding
ProstaTrend	ENSG00000134480	CCNH	-0.8	0.019	protein_coding
ProstaTrend	ENSG00000164880	INTS1	0.74	0.019	protein_coding
ProstaTrend	ENSG00000146067	FAM193B	0.6	0.019	protein_coding
ProstaTrend	XLOC_040861		0.48	0.019
ProstaTrend	ENSG00000124743	KLHL31	0.55	0.019	protein_coding
ProstaTrend	ENSG00000008323	PLEKHG6	0.71	0.02	protein_coding
ProstaTrend	ENSG00000198792	TMEM184B	0.57	0.02	protein_coding
ProstaTrend	ENSG00000240204	SMKR1	0.54	0.02	protein_coding
ProstaTrend	ENSG00000138193	PLCE1	0.46	0.02	protein_coding
ProstaTrend	ENSG00000165487	MICU2	-0.59	0.02	protein_coding
ProstaTrend	ENSG00000102032	RENBP	0.53	0.02	protein_coding
ProstaTrend	ENSG00000154917	RAB6B	0.6	0.02	protein_coding
ProstaTrend	ENSG00000127452	FBXL12	0.6	0.02	protein_coding
ProstaTrend	ENSG00000259702	AC024337.1	0.51	0.02	lncRNA
ProstaTrend	ENSG00000255622	PCDHB17P	0.52	0.02	transcribed_unprocessed_pseudogene
ProstaTrend	ENSG00000105323	HNRNPUL1	0.74	0.02	protein_coding
ProstaTrend	ENSG00000089351	GRAMD1A	0.66	0.02	protein_coding
ProstaTrend	ENSG00000143514	TP53BP2	0.61	0.02	protein_coding
ProstaTrend	ENSG00000256916	AP000851.1	0.39	0.02	lncRNA
ProstaTrend	ENSG00000160051	IQCC	0.62	0.02	protein_coding
ProstaTrend	ENSG00000226824	AC006001.2	0.57	0.02	lncRNA
ProstaTrend	ENSG00000122574	WIPF3	0.48	0.02	protein_coding
ProstaTrend	ENSG00000211648	IGLV1-47	0.52	0.02	IG_V_gene
ProstaTrend	ENSG00000196642	RABL6	0.65	0.021	protein_coding
ProstaTrend	ENSG00000253223	AC110998.1	0.59	0.021	processed_pseudogene
ProstaTrend	ENSG00000049323	LTBP1	0.57	0.021	protein_coding
ProstaTrend	ENSG00000054690	PLEKHH1	-0.57	0.021	protein_coding
ProstaTrend	ENSG00000138744	NAAA	-0.65	0.021	protein_coding
ProstaTrend	ENSG00000156983	BRPF1	0.66	0.021	protein_coding
ProstaTrend	ENSG00000122566	HNRNPA2B1	0.63	0.021	protein_coding
ProstaTrend	ENSG00000169609	C15orf40	0.61	0.021	protein_coding
ProstaTrend	ENSG00000242802	AP5Z1	0.57	0.021	protein_coding
ProstaTrend	ENSG00000261360	AC010491.1	0.48	0.021	lncRNA
ProstaTrend	ENSG00000165025	SYK	0.64	0.021	protein_coding
ProstaTrend	ENSG00000256128	LINC00944	0.55	0.021	lncRNA
ProstaTrend	ENSG00000162688	AGL	-0.66	0.021	protein_coding
ProstaTrend	ENSG00000159884	CCDC107	0.42	0.021	protein_coding
ProstaTrend	ENSG00000100836	PABPN1	0.61	0.021	protein_coding
ProstaTrend	ENSG00000127831	VIL1	0.5	0.021	protein_coding
ProstaTrend	ENSG00000167657	DAPK3	0.61	0.021	protein_coding
ProstaTrend	ENSG00000232295	AL589935.1	-0.6	0.021	lncRNA
ProstaTrend	ENSG00000260418	AL023284.4	0.45	0.021	lncRNA
ProstaTrend	ENSG00000182979	MTA1	0.65	0.021	protein_coding
ProstaTrend	ENSG00000116761	CTH	-0.66	0.021	protein_coding
ProstaTrend	ENSG00000253276	CCDC71L	0.54	0.021	protein_coding
ProstaTrend	ENSG00000131470	PSMC3IP	0.61	0.021	protein_coding
ProstaTrend	ENSG00000233994	GDI2P2	-0.58	0.021	processed_pseudogene
ProstaTrend	ENSG00000086205	FOLH1	-0.62	0.021	protein_coding
ProstaTrend	ENSG00000176915	ANKLE2	0.88	0.021	protein_coding
ProstaTrend	ENSG00000106070	GRB10	0.6	0.021	protein_coding
ProstaTrend	ENSG00000184990	SIVA1	0.65	0.021	protein_coding
ProstaTrend	ENSG00000149657	LSM14B	0.57	0.022	protein_coding
ProstaTrend	ENSG00000085552	IGSF9	0.62	0.022	protein_coding
ProstaTrend	ENSG00000211639	IGLV4-60	0.39	0.022	IG_V_gene
ProstaTrend	ENSG00000272304	AC096721.1	0.37	0.022	lncRNA
ProstaTrend	ENSG00000153179	RASSF3	-0.73	0.022	protein_coding
ProstaTrend	ENSG00000172543	CTSW	0.58	0.022	protein_coding
ProstaTrend	ENSG00000101191	DIDO1	0.59	0.022	protein_coding
ProstaTrend	ENSG00000197063	MAFG	0.63	0.022	protein_coding
ProstaTrend	ENSG00000177045	SIX5	0.57	0.022	protein_coding
ProstaTrend	ENSG00000134107	BHLHE40	0.59	0.022	protein_coding
ProstaTrend	ENSG00000147010	SH3KBP1	0.62	0.022	protein_coding
ProstaTrend	ENSG00000161036	LRWD1	0.61	0.022	protein_coding
ProstaTrend	ENSG00000163558	PRKCI	0.66	0.022	protein_coding
ProstaTrend	ENSG00000116005	PCYOX1	-0.57	0.022	protein_coding
ProstaTrend	ENSG00000163617	CCDC191	0.56	0.022	protein_coding
ProstaTrend	ENSG00000060491	OGFR	0.53	0.023	protein_coding
ProstaTrend	ENSG00000170445	HARS	-0.56	0.023	protein_coding
ProstaTrend	ENSG00000168067	MAP4K2	0.6	0.023	protein_coding
ProstaTrend	ENSG00000119333	WDR34	0.62	0.023	protein_coding
ProstaTrend	ENSG00000163191	S100A11	0.58	0.023	protein_coding
ProstaTrend	ENSG00000153485	TMEM251	-0.58	0.023	protein_coding
ProstaTrend	ENSG00000178188	SH2B1	0.7	0.023	protein_coding
ProstaTrend	ENSG00000215193	PEX26	0.69	0.023	protein_coding
ProstaTrend	XLOC_026322		0.47	0.023
ProstaTrend	ENSG00000137573	SULF1	0.61	0.023	protein_coding
ProstaTrend	ENSG00000117360	PRPF3	0.6	0.023	protein_coding
ProstaTrend	ENSG00000106397	PLOD3	0.56	0.023	protein_coding
ProstaTrend	ENSG00000122012	SV2C	0.48	0.023	protein_coding
ProstaTrend	ENSG00000153714	LURAP1L	0.57	0.023	protein_coding
ProstaTrend	ENSG00000245571	AP001258.1	-0.82	0.024	lncRNA
ProstaTrend	ENSG00000146535	GNA12	0.58	0.024	protein_coding
ProstaTrend	ENSG00000189298	ZKSCAN3	0.62	0.024	protein_coding
ProstaTrend	ENSG00000205339	IPO7	-0.52	0.024	protein_coding
ProstaTrend	ENSG00000141627	DYM	-0.6	0.024	protein_coding
ProstaTrend	ENSG00000134056	MRPS36	-0.52	0.024	protein_coding
ProstaTrend	ENSG00000240370	RPL13P5	0.63	0.024	transcribed_processed_pseudogene
ProstaTrend	ENSG00000176444	CLK2	0.63	0.024	protein_coding
ProstaTrend	ENSG00000211655	IGLV1-36	0.53	0.024	IG_V_gene
ProstaTrend	ENSG00000172716	SLFN11	0.65	0.024	protein_coding
ProstaTrend	ENSG00000075336	TIMM21	-0.58	0.024	protein_coding
ProstaTrend	ENSG00000112902	SEMA5A	0.5	0.024	protein_coding
ProstaTrend	ENSG00000160957	RECQL4	0.55	0.024	protein_coding
ProstaTrend	ENSG00000163281	GNPDA2	-0.57	0.024	protein_coding
ProstaTrend	ENSG00000166592	RRAD	0.55	0.024	protein_coding
ProstaTrend	ENSG00000117983	MUC5B	0.38	0.024	protein_coding
ProstaTrend	ENSG00000113761	ZNF346	0.63	0.024	protein_coding
ProstaTrend	ENSG00000279020	C18orf15	0.51	0.024	TEC
ProstaTrend	ENSG00000234771	SLC25A25-AS1	0.57	0.024	lncRNA
ProstaTrend	ENSG00000214870	AC004540.1	0.54	0.024	lncRNA
ProstaTrend	ENSG00000158079	PTPDC1	0.55	0.024	protein_coding
ProstaTrend	ENSG00000239523	MYLK-AS1	0.39	0.024	lncRNA
ProstaTrend	ENSG00000138160	KIF11	0.59	0.024	protein_coding
ProstaTrend	ENSG00000011105	TSPAN9	0.63	0.024	protein_coding
ProstaTrend	ENSG00000250986	AC141928.1	-0.75	0.024	lncRNA
ProstaTrend	ENSG00000196092	PAX5	0.45	0.024	protein_coding
ProstaTrend	ENSG00000136279	DBNL	0.56	0.024	protein_coding
ProstaTrend	ENSG00000276180	HIST1H4I	0.63	0.024	protein_coding
ProstaTrend	ENSG00000160796	NBEAL2	0.6	0.024	protein_coding
ProstaTrend	ENSG00000001631	KRIT1	0.43	0.025	protein_coding
ProstaTrend	ENSG00000114670	NEK11	0.55	0.025	protein_coding
ProstaTrend	ENSG00000105221	AKT2	0.56	0.025	protein_coding
ProstaTrend	ENSG00000151725	CENPU	0.62	0.025	protein_coding
ProstaTrend	ENSG00000104824	HNRNPL	0.64	0.025	protein_coding
ProstaTrend	ENSG00000111335	OAS2	0.47	0.025	protein_coding
ProstaTrend	ENSG00000140284	SLC27A2	-0.62	0.025	protein_coding
ProstaTrend	ENSG00000137628	DDX60	0.5	0.025	protein_coding
ProstaTrend	ENSG00000168291	PDHB	-0.67	0.025	protein_coding
ProstaTrend	ENSG00000159214	CCDC24	0.63	0.025	protein_coding
ProstaTrend	ENSG00000182511	FES	0.67	0.025	protein_coding
ProstaTrend	ENSG00000277775	HIST1H3F	0.56	0.025	protein_coding
ProstaTrend	ENSG00000165966	PDZRN4	-0.6	0.025	protein_coding
ProstaTrend	ENSG00000105643	ARRDC2	0.59	0.025	protein_coding
ProstaTrend	ENSG00000268858	AL118506.1	0.55	0.025	lncRNA
ProstaTrend	ENSG00000114013	CD86	0.61	0.025	protein_coding
ProstaTrend	ENSG00000112851	ERBIN	-0.52	0.025	protein_coding
ProstaTrend	ENSG00000211897	IGHG3	0.44	0.025	IG_C_gene
ProstaTrend	ENSG00000060237	WNK1	0.68	0.025	protein_coding
ProstaTrend	ENSG00000130701	RBBP8NL	0.54	0.025	protein_coding
ProstaTrend	ENSG00000006327	TNFRSF12A	0.55	0.025	protein_coding
ProstaTrend	ENSG00000196411	EPHB4	0.72	0.025	protein_coding
ProstaTrend	ENSG00000166881	NEMP1	0.58	0.025	protein_coding
ProstaTrend	ENSG00000111450	STX2	0.59	0.026	protein_coding
ProstaTrend	ENSG00000106400	ZNHIT1	0.54	0.026	protein_coding
ProstaTrend	ENSG00000078098	FAP	0.62	0.026	protein_coding
ProstaTrend	ENSG00000263001	GTF2I	0.57	0.026	protein_coding
ProstaTrend	ENSG00000117054	ACADM	-0.51	0.026	protein_coding
ProstaTrend	ENSG00000146828	SLC12A9	0.62	0.026	protein_coding
ProstaTrend	ENSG00000139636	LMBR1L	0.62	0.026	protein_coding
ProstaTrend	ENSG00000072518	MARK2	0.66	0.026	protein_coding
ProstaTrend	ENSG00000011304	PTBP1	0.66	0.026	protein_coding
ProstaTrend	ENSG00000151500	THYN1	-0.8	0.026	protein_coding
ProstaTrend	ENSG00000137203	TFAP2A	0.6	0.026	protein_coding
ProstaTrend	ENSG00000145214	DGKQ	0.49	0.026	protein_coding
ProstaTrend	ENSG00000184254	ALDH1A3	-0.67	0.026	protein_coding
ProstaTrend	ENSG00000163541	SUCLG1	-0.61	0.026	protein_coding
ProstaTrend	ENSG00000104472	CHRAC1	0.54	0.026	protein_coding
ProstaTrend	ENSG00000154265	ABCA5	-0.69	0.026	protein_coding
ProstaTrend	ENSG00000101391	CDK5RAP1	0.59	0.026	protein_coding
ProstaTrend	ENSG00000196139	AKR1C3	0.59	0.026	protein_coding
ProstaTrend	ENSG00000168542	COL3A1	0.67	0.026	protein_coding
ProstaTrend	ENSG00000214655	ZSWIM8	0.52	0.027	protein_coding
ProstaTrend	ENSG00000162692	VCAM1	0.65	0.027	protein_coding
ProstaTrend	ENSG00000124575	HIST1H1D	0.63	0.027	protein_coding
ProstaTrend	ENSG00000152454	ZNF256	0.62	0.027	protein_coding
ProstaTrend	ENSG00000169155	ZBTB43	0.42	0.027	protein_coding
ProstaTrend	ENSG00000230454	U73166.1	0.52	0.027	lncRNA
ProstaTrend	ENSG00000123136	DDX39A	0.63	0.027	protein_coding
ProstaTrend	ENSG00000125826	RBCK1	0.63	0.027	protein_coding
ProstaTrend	ENSG00000261342	AC006538.1	0.46	0.027	lncRNA
ProstaTrend	ENSG00000124659	TBCC	0.58	0.027	protein_coding
ProstaTrend	ENSG00000153006	SREK1IP1	-0.45	0.027	protein_coding
ProstaTrend	ENSG00000116459	ATP5F1	-0.5	0.027	protein_coding
ProstaTrend	ENSG00000135931	ARMC9	0.54	0.027	protein_coding
ProstaTrend	ENSG00000100526	CDKN3	0.53	0.027	protein_coding
ProstaTrend	ENSG00000114248	LRRC31	0.45	0.027	protein_coding
ProstaTrend	ENSG00000101460	MAP1LC3A	0.57	0.027	protein_coding
ProstaTrend	ENSG00000171552	BCL2L1	0.54	0.027	protein_coding
ProstaTrend	ENSG00000105397	TYK2	0.7	0.027	protein_coding
ProstaTrend	ENSG00000163872	YEATS2	0.59	0.027	protein_coding
ProstaTrend	ENSG00000175336	APOF	-0.64	0.028	protein_coding
ProstaTrend	ENSG00000139725	RHOF	0.62	0.028	protein_coding
ProstaTrend	ENSG00000136238	RAC1	0.62	0.028	protein_coding
ProstaTrend	ENSG00000230223	ATXN8OS	0.42	0.028	lncRNA
ProstaTrend	ENSG00000102524	TNFSF13B	0.58	0.028	protein_coding
ProstaTrend	ENSG00000131323	TRAF3	0.63	0.028	protein_coding
ProstaTrend	ENSG00000112874	NUDT12	-0.53	0.028	protein_coding
ProstaTrend	ENSG00000047648	ARHGAP6	-0.53	0.028	protein_coding
ProstaTrend	ENSG00000112799	LY86	0.64	0.028	protein_coding
ProstaTrend	ENSG00000261502	AC040174.1	-0.91	0.028	lncRNA
ProstaTrend	ENSG00000171703	TCEA2	0.61	0.028	protein_coding
ProstaTrend	XLOC_139458		0.54	0.028
ProstaTrend	ENSG00000184634	MED12	0.75	0.028	protein_coding
ProstaTrend	ENSG00000137959	IFI44L	0.39	0.028	protein_coding
ProstaTrend	ENSG00000164896	FASTK	0.56	0.028	protein_coding
ProstaTrend	ENSG00000141577	CEP131	0.69	0.028	protein_coding
ProstaTrend	ENSG00000179262	RAD23A	0.72	0.028	protein_coding
ProstaTrend	ENSG00000188878	FBF1	0.63	0.028	protein_coding
ProstaTrend	ENSG00000145423	SFRP2	0.54	0.028	protein_coding
ProstaTrend	ENSG00000104154	SLC30A4	-0.53	0.028	protein_coding
ProstaTrend	ENSG00000089289	IGBP1	-0.57	0.028	protein_coding
ProstaTrend	ENSG00000090889	KIF4A	0.48	0.028	protein_coding
ProstaTrend	ENSG00000267532	MIR497HG	0.56	0.028	lncRNA
ProstaTrend	XLOC_006945		0.62	0.028
ProstaTrend	ENSG00000156687	UNC5D	-0.71	0.028	protein_coding
ProstaTrend	ENSG00000168209	DDIT4	0.56	0.028	protein_coding
ProstaTrend	ENSG00000143942	CHAC2	0.54	0.029	protein_coding
ProstaTrend	ENSG00000262712	AC012676.1	0.51	0.029	lncRNA
ProstaTrend	ENSG00000118707	TGIF2	0.63	0.029	protein_coding
ProstaTrend	ENSG00000115353	TACR1	0.47	0.029	protein_coding
ProstaTrend	ENSG00000259330	INAFM2	-0.61	0.029	protein_coding
ProstaTrend	ENSG00000160710	ADAR	0.43	0.029	protein_coding
ProstaTrend	ENSG00000168661	ZNF30	-0.73	0.029	protein_coding
ProstaTrend	XLOC_158075		0.38	0.029
ProstaTrend	ENSG00000106459	NRF1	0.46	0.029	protein_coding
ProstaTrend	ENSG00000156026	MCU	0.5	0.029	protein_coding
ProstaTrend	ENSG00000101049	SGK2	0.46	0.029	protein_coding
ProstaTrend	ENSG00000068308	OTUD5	0.65	0.029	protein_coding
ProstaTrend	ENSG00000068323	TFE3	0.63	0.029	protein_coding
ProstaTrend	ENSG00000198887	SMC5	0.66	0.03	protein_coding
ProstaTrend	ENSG00000211662	IGLV3-21	0.5	0.03	IG_V_gene
ProstaTrend	ENSG00000269781	FLJ20306	0.45	0.03
ProstaTrend	ENSG00000169398	PTK2	0.57	0.03	protein_coding
ProstaTrend	ENSG00000131408	NR1H2	0.54	0.03	protein_coding
ProstaTrend	ENSG00000205544	TMEM256	-0.57	0.03	protein_coding
ProstaTrend	ENSG00000129351	ILF3	0.72	0.03	protein_coding
ProstaTrend	ENSG00000230532	AC091133.1	0.51	0.03	lncRNA
ProstaTrend	ENSG00000153391	INO80C	-0.52	0.03	protein_coding
ProstaTrend	ENSG00000163159	VPS72	0.5	0.03	protein_coding
ProstaTrend	ENSG00000165813	CCDC186	-0.67	0.03	protein_coding
ProstaTrend	ENSG00000103148	NPRL3	0.58	0.03	protein_coding
ProstaTrend	ENSG00000183087	GAS6	0.59	0.03	protein_coding
ProstaTrend	ENSG00000038427	VCAN	0.57	0.03	protein_coding
ProstaTrend	ENSG00000244578	LINC01391	0.37	0.03	lncRNA
ProstaTrend	ENSG00000167632	TRAPPC9	0.56	0.03	protein_coding
ProstaTrend	ENSG00000122824	NUDT10	0.48	0.03	protein_coding
ProstaTrend	ENSG00000146918	NCAPG2	0.59	0.031	protein_coding
ProstaTrend	ENSG00000197548	ATG7	0.64	0.031	protein_coding
ProstaTrend	ENSG00000162148	PPP1R32	0.58	0.031	protein_coding
ProstaTrend	ENSG00000077274	CAPN6	-0.68	0.031	protein_coding
ProstaTrend	ENSG00000091164	TXNL1	-0.54	0.031	protein_coding
ProstaTrend	ENSG00000169926	KLF13	0.64	0.031	protein_coding
ProstaTrend	ENSG00000255404	AP001266.1	0.54	0.031	lncRNA
ProstaTrend	ENSG00000151320	AKAP6	0.37	0.031	protein_coding
ProstaTrend	ENSG00000106244	PDAP1	0.54	0.031	protein_coding
ProstaTrend	ENSG00000157800	SLC37A3	0.53	0.031	protein_coding
ProstaTrend	ENSG00000168078	PBK	0.51	0.031	protein_coding
ProstaTrend	ENSG00000197037	ZSCAN25	0.58	0.031	protein_coding
ProstaTrend	ENSG00000153187	HNRNPU	0.56	0.031	protein_coding
ProstaTrend	ENSG00000106344	RBM28	0.59	0.031	protein_coding
ProstaTrend	ENSG00000131591	C1orf159	0.51	0.031	protein_coding
ProstaTrend	ENSG00000163348	PYGO2	0.62	0.031	protein_coding
ProstaTrend	ENSG00000140743	CDR2	0.56	0.031	protein_coding
ProstaTrend	ENSG00000034510	TMSB10	0.59	0.031	protein_coding
ProstaTrend	ENSG00000107669	ATE1	-0.54	0.031	protein_coding
ProstaTrend	ENSG00000182022	CHST15	0.59	0.031	protein_coding
ProstaTrend	ENSG00000183751	TBL3	0.6	0.031	protein_coding
ProstaTrend	ENSG00000185052	SLC24A3	0.54	0.032	protein_coding
ProstaTrend	ENSG00000223478	AL441992.1	-0.68	0.032	lncRNA
ProstaTrend	ENSG00000174579	MSL2	0.61	0.032	protein_coding
ProstaTrend	ENSG00000169607	CKAP2L	0.58	0.032	protein_coding
ProstaTrend	ENSG00000196872	KIAA1211L	0.52	0.032	protein_coding
ProstaTrend	ENSG00000238835	SCARNA18	-0.59	0.032	snoRNA
ProstaTrend	ENSG00000163655	GMPS	0.42	0.032	protein_coding
ProstaTrend	ENSG00000179833	SERTAD2	0.62	0.032	protein_coding
ProstaTrend	ENSG00000134460	IL2RA	0.53	0.032	protein_coding
ProstaTrend	ENSG00000130479	MAP1S	0.62	0.032	protein_coding
ProstaTrend	ENSG00000235706	DICER1-AS1	0.54	0.032	lncRNA
ProstaTrend	ENSG00000062038	CDH3	0.55	0.032	protein_coding
ProstaTrend	ENSG00000168421	RHOH	0.46	0.032	protein_coding
ProstaTrend	ENSG00000249992	TMEM158	-0.66	0.032	protein_coding
ProstaTrend	XLOC_104865		0.39	0.032
ProstaTrend	ENSG00000044574	HSPA5	-0.67	0.032	protein_coding
ProstaTrend	ENSG00000167702	KIFC2	0.6	0.032	protein_coding
ProstaTrend	ENSG00000133103	COG6	-0.58	0.032	protein_coding
ProstaTrend	ENSG00000000460	C1orf112	0.48	0.032	protein_coding
ProstaTrend	ENSG00000158169	FANCC	0.53	0.033	protein_coding
ProstaTrend	ENSG00000102034	ELF4	0.59	0.033	protein_coding
ProstaTrend	ENSG00000182256	GABRG3	-0.62	0.033	protein_coding
ProstaTrend	ENSG00000211599	IGKV5-2	0.49	0.033	IG_V_gene
ProstaTrend	ENSG00000259605	AC074212.1	0.52	0.033	lncRNA
ProstaTrend	ENSG00000251396	LINC01301	0.62	0.033	lncRNA
ProstaTrend	ENSG00000100368	CSF2RB	0.64	0.033	protein_coding
ProstaTrend	ENSG00000109906	ZBTB16	-0.61	0.033	protein_coding
ProstaTrend	ENSG00000140265	ZSCAN29	0.64	0.033	protein_coding
ProstaTrend	ENSG00000163719	MTMR14	0.57	0.033	protein_coding
ProstaTrend	ENSG00000099385	BCL7C	0.58	0.033	protein_coding
ProstaTrend	ENSG00000225855	RUSC1-AS1	0.53	0.033	lncRNA
ProstaTrend	ENSG00000075223	SEMA3C	-0.77	0.033	protein_coding
ProstaTrend	ENSG00000152234	ATP5A1	-0.54	0.033	protein_coding
ProstaTrend	ENSG00000106089	STX1A	0.57	0.033	protein_coding
ProstaTrend	ENSG00000139182	CLSTN3	0.63	0.033	protein_coding
ProstaTrend	ENSG00000233937	AC008443.1	0.49	0.033	lncRNA
ProstaTrend	ENSG00000075131	TIPIN	0.6	0.033	protein_coding
ProstaTrend	ENSG00000110057	UNC93B1	0.54	0.033	protein_coding
ProstaTrend	ENSG00000226800	CACTIN-AS1	0.54	0.033	lncRNA
ProstaTrend	ENSG00000205808	PLPP6	-0.69	0.033	protein_coding
ProstaTrend	ENSG00000145016	RUBCN	0.52	0.033	protein_coding
ProstaTrend	ENSG00000189157	FAM47E	0.39	0.033	protein_coding
ProstaTrend	ENSG00000134759	ELP2	-0.52	0.033	protein_coding
ProstaTrend	ENSG00000144339	TMEFF2	-0.58	0.033	protein_coding
ProstaTrend	ENSG00000105655	ISYNA1	0.59	0.033	protein_coding
ProstaTrend	ENSG00000088035	ALG6	-0.58	0.033	protein_coding
ProstaTrend	ENSG00000103479	RBL2	-0.6	0.033	protein_coding
ProstaTrend	ENSG00000082175	PGR	-0.59	0.033	protein_coding
ProstaTrend	ENSG00000185591	SP1	0.64	0.034	protein_coding
ProstaTrend	ENSG00000160392	C19orf47	0.6	0.034	protein_coding
ProstaTrend	ENSG00000156531	PHF6	0.49	0.034	protein_coding
ProstaTrend	ENSG00000134072	CAMK1	-0.67	0.034	protein_coding
ProstaTrend	ENSG00000092531	SNAP23	-0.59	0.034	protein_coding
ProstaTrend	ENSG00000196150	ZNF250	0.48	0.034	protein_coding
ProstaTrend	ENSG00000152503	TRIM36	-0.52	0.034	protein_coding
ProstaTrend	ENSG00000105519	CAPS	0.53	0.034	protein_coding
ProstaTrend	ENSG00000244122	UGT1A7	0.39	0.034	protein_coding
ProstaTrend	ENSG00000158470	B4GALT5	0.62	0.034	protein_coding
ProstaTrend	ENSG00000104979	C19orf53	0.64	0.034	protein_coding
ProstaTrend	ENSG00000243431	RPL5P30	-0.54	0.034	processed_pseudogene
ProstaTrend	ENSG00000143575	HAX1	0.56	0.034	protein_coding
ProstaTrend	ENSG00000163635	ATXN7	0.57	0.034	protein_coding
ProstaTrend	ENSG00000188747	NOXA1	0.6	0.034	protein_coding
ProstaTrend	ENSG00000077454	LRCH4	0.6	0.034	protein_coding
ProstaTrend	ENSG00000168491	CCDC110	-0.59	0.034	protein_coding
ProstaTrend	ENSG00000111912	NCOA7	0.59	0.034	protein_coding
ProstaTrend	ENSG00000144535	DIS3L2	0.56	0.035	protein_coding
ProstaTrend	ENSG00000170876	TMEM43	0.59	0.035	protein_coding
ProstaTrend	ENSG00000163462	TRIM46	0.55	0.035	protein_coding
ProstaTrend	ENSG00000163482	STK36	0.6	0.035	protein_coding
ProstaTrend	ENSG00000226756	AC007365.1	0.44	0.035	lncRNA
ProstaTrend	ENSG00000214106	PAXIP1-AS2	0.56	0.035	lncRNA
ProstaTrend	ENSG00000266865	AC138207.8	-0.58	0.035	transcribed_unprocessed_pseudogene
ProstaTrend	ENSG00000137221	TJAP1	0.61	0.035	protein_coding
ProstaTrend	ENSG00000266094	RASSF5	0.54	0.035	protein_coding
ProstaTrend	ENSG00000168010	ATG16L2	0.6	0.035	protein_coding
ProstaTrend	ENSG00000214078	CPNE1	0.57	0.035	protein_coding
ProstaTrend	ENSG00000118257	NRP2	0.56	0.035	protein_coding
ProstaTrend	ENSG00000076928	ARHGEF1	0.58	0.035	protein_coding
ProstaTrend	ENSG00000111670	GNPTAB	0.56	0.035	protein_coding
ProstaTrend	ENSG00000086065	CHMP5	-0.59	0.035	protein_coding
ProstaTrend	ENSG00000106266	SNX8	0.58	0.035	protein_coding
ProstaTrend	ENSG00000171681	ATF7IP	0.51	0.035	protein_coding
ProstaTrend	ENSG00000151148	UBE3B	0.62	0.035	protein_coding
ProstaTrend	ENSG00000135632	SMYD5	0.58	0.035	protein_coding
ProstaTrend	ENSG00000147655	RSPO2	-0.58	0.035	protein_coding
ProstaTrend	ENSG00000122642	FKBP9	0.59	0.035	protein_coding
ProstaTrend	ENSG00000254812	AC067930.3	0.56	0.035	lncRNA
ProstaTrend	ENSG00000119640	ACYP1	0.58	0.035	protein_coding
ProstaTrend	ENSG00000241839	PLEKHO2	0.58	0.035	protein_coding
ProstaTrend	ENSG00000184838	PRR16	0.55	0.035	protein_coding
ProstaTrend	ENSG00000139437	TCHP	0.64	0.035	protein_coding
ProstaTrend	ENSG00000138071	ACTR2	0.61	0.035	protein_coding
ProstaTrend	ENSG00000178537	SLC25A20	-0.55	0.035	protein_coding
ProstaTrend	ENSG00000133247	KMT5C	0.49	0.035	protein_coding
ProstaTrend	ENSG00000122861	PLAU	0.58	0.036	protein_coding
ProstaTrend	ENSG00000168140	VASN	0.58	0.036	protein_coding
ProstaTrend	ENSG00000050130	JKAMP	-0.61	0.036	protein_coding
ProstaTrend	ENSG00000140750	ARHGAP17	0.65	0.036	protein_coding
ProstaTrend	ENSG00000141293	SKAP1	0.54	0.036	protein_coding
ProstaTrend	ENSG00000008710	PKD1	0.59	0.036	protein_coding
ProstaTrend	ENSG00000169896	ITGAM	0.66	0.036	protein_coding
ProstaTrend	ENSG00000183624	HMCES	0.59	0.036	protein_coding
ProstaTrend	ENSG00000282851	BISPR	0.33	0.036	lncRNA
ProstaTrend	ENSG00000171574	ZNF584	0.54	0.036	protein_coding
ProstaTrend	ENSG00000133624	ZNF767P	0.58	0.036	transcribed_unprocessed_pseudogene
ProstaTrend	ENSG00000105325	FZR1	0.62	0.036	protein_coding
ProstaTrend	ENSG00000242173	ARHGDIG	0.44	0.036	protein_coding
ProstaTrend	ENSG00000164855	TMEM184A	0.44	0.036	protein_coding
ProstaTrend	ENSG00000133858	ZFC3H1	0.61	0.036	protein_coding
ProstaTrend	ENSG00000102265	TIMP1	0.58	0.036	protein_coding
ProstaTrend	ENSG00000163781	TOPBP1	0.57	0.036	protein_coding
ProstaTrend	ENSG00000102886	GDPD3	0.56	0.036	protein_coding
ProstaTrend	ENSG00000092108	SCFD1	-0.58	0.036	protein_coding
ProstaTrend	ENSG00000165271	NOL6	0.55	0.037	protein_coding
ProstaTrend	ENSG00000177302	TOP3A	0.58	0.037	protein_coding
ProstaTrend	ENSG00000151014	NOCT	0.58	0.037	protein_coding
ProstaTrend	ENSG00000086544	ITPKC	0.51	0.037	protein_coding
ProstaTrend	ENSG00000129128	SPCS3	-0.59	0.037	protein_coding
ProstaTrend	ENSG00000229689	AC009237.3	0.48	0.037	transcribed_unprocessed_pseudogene
ProstaTrend	ENSG00000260236	AC099778.1	0.59	0.037	lncRNA
ProstaTrend	ENSG00000244165	P2RY11	0.55	0.037	protein_coding
ProstaTrend	ENSG00000236947	AL139412.1	0.54	0.037
ProstaTrend	ENSG00000181754	AMIGO1	-0.59	0.037	protein_coding
ProstaTrend	ENSG00000236756	DNAJC9-AS1	0.49	0.037	lncRNA
ProstaTrend	ENSG00000086189	DIMT1	-0.54	0.037	protein_coding
ProstaTrend	ENSG00000111247	RAD51AP1	0.6	0.037	protein_coding
ProstaTrend	ENSG00000130813	C19orf66	0.54	0.037	protein_coding
ProstaTrend	ENSG00000241158	ADAMTS9-AS1	-0.61	0.037	lncRNA
ProstaTrend	ENSG00000172007	RAB33B	0.59	0.037	protein_coding
ProstaTrend	ENSG00000138246	DNAJC13	0.53	0.037	protein_coding
ProstaTrend	ENSG00000213478	CFL1P2	0.51	0.037	processed_pseudogene
ProstaTrend	ENSG00000008517	IL32	0.59	0.037	protein_coding
ProstaTrend	ENSG00000165782	TMEM55B	0.61	0.037	protein_coding
ProstaTrend	XLOC_231989		0.32	0.037
ProstaTrend	ENSG00000055147	FAM114A2	-0.59	0.037	protein_coding
ProstaTrend	ENSG00000132003	ZSWIM4	0.47	0.037	protein_coding
ProstaTrend	ENSG00000140320	BAHD1	0.55	0.037	protein_coding
ProstaTrend	ENSG00000113194	FAF2	0.53	0.037	protein_coding
ProstaTrend	ENSG00000108771	DHX58	0.46	0.037	protein_coding
ProstaTrend	ENSG00000076108	BAZ2A	0.61	0.037	protein_coding
ProstaTrend	ENSG00000243766	HOTTIP	0.52	0.038	lncRNA
ProstaTrend	ENSG00000160908	ZNF394	0.42	0.038	protein_coding
ProstaTrend	XLOC_199739		0.53	0.038
ProstaTrend	ENSG00000124496	TRERF1	0.54	0.038	protein_coding
ProstaTrend	ENSG00000139514	SLC7A1	-0.63	0.038	protein_coding
ProstaTrend	ENSG00000001629	ANKIB1	0.52	0.038	protein_coding
ProstaTrend	ENSG00000135968	GCC2	-0.54	0.038	protein_coding
ProstaTrend	ENSG00000163795	ZNF513	0.59	0.038	protein_coding
ProstaTrend	ENSG00000106665	CLIP2	0.62	0.038	protein_coding
ProstaTrend	ENSG00000099725	PRKY	0.59	0.038	transcribed_unitary_pseudogene
ProstaTrend	ENSG00000100207	TCF20	0.61	0.038	protein_coding
ProstaTrend	ENSG00000187017	ESPN	0.49	0.038	protein_coding
ProstaTrend	ENSG00000143333	RGS16	0.52	0.038	protein_coding
ProstaTrend	ENSG00000132872	SYT4	0.45	0.038	protein_coding
ProstaTrend	ENSG00000106086	PLEKHA8	0.58	0.038	protein_coding
ProstaTrend	ENSG00000104549	SQLE	0.59	0.038	protein_coding
ProstaTrend	ENSG00000173207	CKS1B	0.55	0.038	protein_coding
ProstaTrend	ENSG00000142208	AKT1	0.54	0.038	protein_coding
ProstaTrend	ENSG00000141198	TOM1L1	-0.48	0.038	protein_coding
ProstaTrend	ENSG00000198742	SMURF1	0.61	0.038	protein_coding
ProstaTrend	ENSG00000213626	LBH	0.48	0.038	protein_coding
ProstaTrend	ENSG00000174740	PABPC5	-0.61	0.038	protein_coding
ProstaTrend	ENSG00000054965	FAM168A	0.56	0.038	protein_coding
ProstaTrend	ENSG00000196235	SUPT5H	0.63	0.038	protein_coding
ProstaTrend	ENSG00000086991	NOX4	0.55	0.038	protein_coding
ProstaTrend	ENSG00000106100	NOD1	0.45	0.038	protein_coding
ProstaTrend	ENSG00000131652	THOC6	0.56	0.038	protein_coding
ProstaTrend	ENSG00000182472	CAPN12	0.6	0.038	protein_coding
ProstaTrend	ENSG00000157954	WIPI2	0.53	0.039	protein_coding
ProstaTrend	ENSG00000126709	IFI6	0.43	0.039	protein_coding
ProstaTrend	ENSG00000106105	GARS	0.53	0.039	protein_coding
ProstaTrend	ENSG00000102580	DNAJC3	-0.51	0.039	protein_coding
ProstaTrend	ENSG00000134058	CDK7	-0.5	0.039	protein_coding
ProstaTrend	ENSG00000269313	MAGIX	0.55	0.039	protein_coding
ProstaTrend	ENSG00000132793	LPIN3	0.56	0.039	protein_coding
ProstaTrend	ENSG00000104518	GSDMD	0.66	0.039	protein_coding
ProstaTrend	ENSG00000043143	JADE2	0.58	0.039	protein_coding
ProstaTrend	ENSG00000197822	OCLN	0.55	0.039	protein_coding
ProstaTrend	ENSG00000117713	ARID1A	0.75	0.039	protein_coding
ProstaTrend	ENSG00000122691	TWIST1	0.4	0.039	protein_coding
ProstaTrend	ENSG00000177963	RIC8A	0.58	0.039	protein_coding
ProstaTrend	ENSG00000144354	CDCA7	0.48	0.039	protein_coding
ProstaTrend	ENSG00000105122	RASAL3	0.55	0.039	protein_coding
ProstaTrend	ENSG00000008838	MED24	0.61	0.039	protein_coding
ProstaTrend	ENSG00000141424	SLC39A6	-0.53	0.039	protein_coding
ProstaTrend	ENSG00000136811	ODF2	0.52	0.039	protein_coding
ProstaTrend	ENSG00000172572	PDE3A	0.44	0.039	protein_coding
ProstaTrend	XLOC_030880		0.29	0.039
ProstaTrend	ENSG00000064763	FAR2	0.39	0.039	protein_coding
ProstaTrend	ENSG00000050327	ARHGEF5	0.49	0.04	protein_coding
ProstaTrend	ENSG00000067365	METTL22	0.53	0.04	protein_coding
ProstaTrend	ENSG00000162493	PDPN	0.54	0.04	protein_coding
ProstaTrend	ENSG00000149218	ENDOD1	-0.66	0.04	protein_coding
ProstaTrend	ENSG00000147889	CDKN2A	0.5	0.04	protein_coding
ProstaTrend	ENSG00000198826	ARHGAP11A	0.55	0.04	protein_coding
ProstaTrend	ENSG00000172057	ORMDL3	0.59	0.04	protein_coding
ProstaTrend	ENSG00000130827	PLXNA3	0.58	0.04	protein_coding
ProstaTrend	ENSG00000187037	GPR141	0.59	0.04	protein_coding
ProstaTrend	ENSG00000244038	DDOST	-0.54	0.04	protein_coding
ProstaTrend	ENSG00000213462	ERV3-1	0.51	0.04	protein_coding
ProstaTrend	ENSG00000124920	MYRF	0.5	0.04	protein_coding
ProstaTrend	ENSG00000105778	AVL9	0.58	0.04	protein_coding
ProstaTrend	ENSG00000108924	HLF	-0.63	0.04	protein_coding
ProstaTrend	ENSG00000185730	ZNF696	0.53	0.04	protein_coding
ProstaTrend	ENSG00000186312	CA5BP1	0.51	0.04	transcribed_unprocessed_pseudogene
ProstaTrend	ENSG00000160299	PCNT	0.62	0.04	protein_coding
ProstaTrend	ENSG00000144909	OSBPL11	0.6	0.04	protein_coding
ProstaTrend	ENSG00000168256	NKIRAS2	0.61	0.04	protein_coding
ProstaTrend	ENSG00000136159	NUDT15	-0.57	0.04	protein_coding
ProstaTrend	ENSG00000130560	UBAC1	0.49	0.041	protein_coding
ProstaTrend	ENSG00000012048	BRCA1	0.4	0.041	protein_coding
ProstaTrend	ENSG00000248801	C8orf34-AS1	-0.7	0.041	lncRNA
ProstaTrend	ENSG00000186174	BCL9L	0.56	0.041	protein_coding
ProstaTrend	ENSG00000141646	SMAD4	-0.55	0.041	protein_coding
ProstaTrend	ENSG00000085365	SCAMP1	-0.44	0.041	protein_coding
ProstaTrend	XLOC_179726		-0.63	0.041
ProstaTrend	ENSG00000159763	PIP	0.26	0.041	protein_coding
ProstaTrend	XLOC_178755		0.41	0.041
ProstaTrend	ENSG00000171551	ECEL1	0.58	0.041	protein_coding
ProstaTrend	ENSG00000235398	LINC00623	0.54	0.041
ProstaTrend	ENSG00000213601	KRT18P19	-0.63	0.041	processed_pseudogene
ProstaTrend	ENSG00000149243	KLHL35	0.51	0.041	protein_coding
ProstaTrend	ENSG00000227248	FAM155A-IT1	0.55	0.041	lncRNA
ProstaTrend	ENSG00000163499	CRYBA2	0.48	0.041	protein_coding
ProstaTrend	ENSG00000198546	ZNF511	-0.55	0.041	protein_coding
ProstaTrend	ENSG00000162889	MAPKAPK2	0.54	0.041	protein_coding
ProstaTrend	ENSG00000139433	GLTP	0.59	0.041	protein_coding
ProstaTrend	ENSG00000184209	SNRNP35	0.61	0.041	protein_coding
ProstaTrend	ENSG00000130487	KLHDC7B	0.39	0.041	protein_coding
ProstaTrend	ENSG00000153827	TRIP12	0.6	0.041	protein_coding
ProstaTrend	ENSG00000124780	KCNK17	0.5	0.041	protein_coding
ProstaTrend	ENSG00000196428	TSC22D2	0.54	0.042	protein_coding
ProstaTrend	ENSG00000174943	KCTD13	0.48	0.042	protein_coding
ProstaTrend	ENSG00000136546	SCN7A	-0.58	0.042	protein_coding
ProstaTrend	ENSG00000143149	ALDH9A1	-0.52	0.042	protein_coding
ProstaTrend	ENSG00000119917	IFIT3	0.38	0.042	protein_coding
ProstaTrend	ENSG00000157837	SPPL3	0.61	0.042	protein_coding
ProstaTrend	ENSG00000160633	SAFB	0.54	0.042	protein_coding
ProstaTrend	ENSG00000130175	PRKCSH	0.57	0.042	protein_coding
ProstaTrend	ENSG00000205045	SLFN12L	0.51	0.042	protein_coding
ProstaTrend	ENSG00000116209	TMEM59	-0.54	0.042	protein_coding
ProstaTrend	ENSG00000052126	PLEKHA5	0.35	0.042	protein_coding
ProstaTrend	ENSG00000204160	ZDHHC18	0.54	0.042	protein_coding
ProstaTrend	ENSG00000139880	CDH24	0.6	0.042	protein_coding
ProstaTrend	ENSG00000130589	HELZ2	0.53	0.042	protein_coding
ProstaTrend	ENSG00000006194	ZNF263	0.54	0.042	protein_coding
ProstaTrend	ENSG00000178104	PDE4DIP	0.54	0.042	protein_coding
ProstaTrend	ENSG00000283703	VSIG10L2	0.43	0.042	protein_coding
ProstaTrend	ENSG00000131788	PIAS3	0.5	0.042	protein_coding
ProstaTrend	ENSG00000183549	ACSM5	0.57	0.042	protein_coding
ProstaTrend	ENSG00000267702	AP005131.6	0.47	0.042
ProstaTrend	ENSG00000149328	GLB1L2	-0.58	0.043	protein_coding
ProstaTrend	ENSG00000133422	MORC2	0.57	0.043	protein_coding
ProstaTrend	ENSG00000162910	MRPL55	0.52	0.043	protein_coding
ProstaTrend	ENSG00000034713	GABARAPL2	-0.58	0.043	protein_coding
ProstaTrend	ENSG00000143799	PARP1	0.54	0.043	protein_coding
ProstaTrend	ENSG00000133027	PEMT	-0.51	0.043	protein_coding
ProstaTrend	ENSG00000171067	C11orf24	0.53	0.043	protein_coding
ProstaTrend	ENSG00000116863	ADPRHL2	0.47	0.043	protein_coding
ProstaTrend	ENSG00000111215	PRR4	0.56	0.043	protein_coding
ProstaTrend	ENSG00000101004	NINL	0.58	0.043	protein_coding
ProstaTrend	ENSG00000168792	ABHD15	0.56	0.043	protein_coding
ProstaTrend	ENSG00000104973	MED25	0.48	0.043	protein_coding
ProstaTrend	ENSG00000142002	DPP9	0.58	0.043	protein_coding
ProstaTrend	ENSG00000260802	LINC00890	-0.58	0.043	protein_coding
ProstaTrend	ENSG00000233708	AL512353.2	0.61	0.043	processed_pseudogene
ProstaTrend	ENSG00000100888	CHD8	0.57	0.043	protein_coding
ProstaTrend	ENSG00000122585	NPY	-0.57	0.043	protein_coding
ProstaTrend	ENSG00000233155	HMGA1P8	0.55	0.044	processed_pseudogene
ProstaTrend	ENSG00000129521	EGLN3	0.59	0.044	protein_coding
ProstaTrend	ENSG00000101951	PAGE4	-0.6	0.044	protein_coding
ProstaTrend	ENSG00000182890	GLUD2	-0.47	0.044	protein_coding
ProstaTrend	ENSG00000104951	IL4I1	0.51	0.044	protein_coding
ProstaTrend	ENSG00000113924	HGD	-0.57	0.044	protein_coding
ProstaTrend	ENSG00000185513	L3MBTL1	0.47	0.044	protein_coding
ProstaTrend	ENSG00000140406	TLNRD1	0.55	0.044	protein_coding
ProstaTrend	ENSG00000007080	CCDC124	0.51	0.044	protein_coding
ProstaTrend	ENSG00000174799	CEP135	0.46	0.044	protein_coding
ProstaTrend	ENSG00000122515	ZMIZ2	0.55	0.044	protein_coding
ProstaTrend	ENSG00000061273	HDAC7	0.55	0.044	protein_coding
ProstaTrend	ENSG00000262454	MIR193BHG	0.39	0.044	lncRNA
ProstaTrend	ENSG00000160072	ATAD3B	0.55	0.044	protein_coding
ProstaTrend	ENSG00000183647	ZNF530	0.55	0.044	protein_coding
ProstaTrend	ENSG00000127084	FGD3	0.5	0.044	protein_coding
ProstaTrend	XLOC_246301		0.43	0.044
ProstaTrend	ENSG00000038532	CLEC16A	0.57	0.044	protein_coding
ProstaTrend	ENSG00000175115	PACS1	0.58	0.044	protein_coding
ProstaTrend	ENSG00000161677	JOSD2	0.51	0.045	protein_coding
ProstaTrend	ENSG00000143862	ARL8A	0.53	0.045	protein_coding
ProstaTrend	ENSG00000148384	INPP5E	0.59	0.045	protein_coding
ProstaTrend	ENSG00000132024	CC2D1A	0.63	0.045	protein_coding
ProstaTrend	ENSG00000174130	TLR6	0.57	0.045	protein_coding
ProstaTrend	ENSG00000125970	RALY	0.43	0.045	protein_coding
ProstaTrend	ENSG00000136160	EDNRB	-0.57	0.045	protein_coding
ProstaTrend	ENSG00000185800	DMWD	0.6	0.045	protein_coding
ProstaTrend	ENSG00000228140	AL031283.1	0.45	0.045	lncRNA
ProstaTrend	ENSG00000166801	FAM111A	-0.59	0.045	protein_coding
ProstaTrend	ENSG00000101096	NFATC2	0.49	0.045	protein_coding
ProstaTrend	ENSG00000196747	HIST1H2AI	0.5	0.045	protein_coding
ProstaTrend	ENSG00000165730	STOX1	0.49	0.045	protein_coding
ProstaTrend	ENSG00000247137	AP000873.2	0.46	0.045	lncRNA
ProstaTrend	ENSG00000133106	EPSTI1	0.43	0.045	protein_coding
ProstaTrend	XLOC_131963		-0.59	0.045
ProstaTrend	ENSG00000162104	ADCY9	0.51	0.046	protein_coding
ProstaTrend	ENSG00000205364	MT1M	-0.71	0.046	protein_coding
ProstaTrend	ENSG00000087510	TFAP2C	0.53	0.046	protein_coding
ProstaTrend	ENSG00000124570	SERPINB6	-0.47	0.046	protein_coding
ProstaTrend	ENSG00000072501	SMC1A	0.49	0.046	protein_coding
ProstaTrend	ENSG00000146281	PM20D2	-0.52	0.046	protein_coding
ProstaTrend	ENSG00000005206	SPPL2B	0.49	0.046	protein_coding
ProstaTrend	ENSG00000111252	SH2B3	0.55	0.046	protein_coding
ProstaTrend	ENSG00000123240	OPTN	0.58	0.046	protein_coding
ProstaTrend	ENSG00000069424	KCNAB2	0.5	0.046	protein_coding
ProstaTrend	ENSG00000130299	GTPBP3	0.52	0.046	protein_coding
ProstaTrend	ENSG00000260954	AL133297.1	0.44	0.046	lncRNA
ProstaTrend	ENSG00000017427	IGF1	-0.74	0.046	protein_coding
ProstaTrend	ENSG00000120334	CENPL	0.54	0.046	protein_coding
ProstaTrend	ENSG00000092051	JPH4	-0.61	0.046	protein_coding
ProstaTrend	ENSG00000197894	ADH5	-0.7	0.047	protein_coding
ProstaTrend	ENSG00000267311	AC007673.1	-0.61	0.047	lncRNA
ProstaTrend	ENSG00000091140	DLD	-0.55	0.047	protein_coding
ProstaTrend	ENSG00000250982	GAPDHP35	0.53	0.047	processed_pseudogene
ProstaTrend	ENSG00000112079	STK38	0.59	0.047	protein_coding
ProstaTrend	ENSG00000218891	ZNF579	0.6	0.047	protein_coding
ProstaTrend	ENSG00000173391	OLR1	0.56	0.047	protein_coding
ProstaTrend	ENSG00000159110	IFNAR2	0.57	0.047	protein_coding
ProstaTrend	ENSG00000108561	C1QBP	-0.5	0.047	protein_coding
ProstaTrend	ENSG00000123066	MED13L	0.57	0.047	protein_coding
ProstaTrend	ENSG00000125386	FAM193A	0.63	0.047	protein_coding
ProstaTrend	ENSG00000164050	PLXNB1	0.59	0.047	protein_coding
ProstaTrend	ENSG00000198673	FAM19A2	0.42	0.047	protein_coding
ProstaTrend	ENSG00000126062	TMEM115	0.51	0.047	protein_coding
ProstaTrend	ENSG00000134398	ERN2	-0.61	0.047	protein_coding
ProstaTrend	ENSG00000120458	MSANTD2	0.5	0.047	protein_coding
ProstaTrend	ENSG00000086696	HSD17B2	0.47	0.047	protein_coding
ProstaTrend	XLOC_086821		-0.74	0.047
ProstaTrend	ENSG00000206418	RAB12	0.58	0.047	protein_coding
ProstaTrend	ENSG00000072210	ALDH3A2	-0.57	0.047	protein_coding
ProstaTrend	ENSG00000168137	SETD5	0.57	0.047	protein_coding
ProstaTrend	ENSG00000264538	SUZ12P1	0.57	0.047	transcribed_unprocessed_pseudogene
ProstaTrend	ENSG00000091583	APOH	0.57	0.047	protein_coding
ProstaTrend	ENSG00000198677	TTC37	-0.51	0.048	protein_coding
ProstaTrend	ENSG00000167397	VKORC1	0.56	0.048	protein_coding
ProstaTrend	ENSG00000101181	MTG2	0.56	0.048	protein_coding
ProstaTrend	ENSG00000187097	ENTPD5	-0.5	0.048	protein_coding
ProstaTrend	ENSG00000111906	HDDC2	-0.53	0.048	protein_coding
ProstaTrend	ENSG00000144504	ANKMY1	0.53	0.048	protein_coding
ProstaTrend	ENSG00000127511	SIN3B	0.53	0.048	protein_coding
ProstaTrend	ENSG00000101447	FAM83D	0.54	0.048	protein_coding
ProstaTrend	ENSG00000171747	LGALS4	0.59	0.048	protein_coding
ProstaTrend	ENSG00000148926	ADM	0.56	0.048	protein_coding
ProstaTrend	ENSG00000105401	CDC37	0.64	0.048	protein_coding
ProstaTrend	ENSG00000115267	IFIH1	0.44	0.048	protein_coding
ProstaTrend	ENSG00000138834	MAPK8IP3	0.51	0.049	protein_coding
ProstaTrend	ENSG00000021645	NRXN3	0.4	0.049	protein_coding
ProstaTrend	ENSG00000115145	STAM2	-0.51	0.049	protein_coding
ProstaTrend	ENSG00000183808	RBM12B	0.53	0.049	protein_coding
ProstaTrend	ENSG00000118960	HS1BP3	0.58	0.049	protein_coding
ProstaTrend	ENSG00000103876	FAH	-0.48	0.049	protein_coding
ProstaTrend	ENSG00000084463	WBP11	0.3	0.049	protein_coding
ProstaTrend	ENSG00000181192	DHTKD1	-0.56	0.049	protein_coding
ProstaTrend	ENSG00000144401	METTL21A	0.54	0.049	protein_coding
ProstaTrend	ENSG00000237517	DGCR5	0.46	0.049	transcribed_unprocessed_pseudogene
ProstaTrend	ENSG00000007047	MARK4	0.58	0.049	protein_coding
ProstaTrend	ENSG00000196547	MAN2A2	0.55	0.049	protein_coding
ProstaTrend	ENSG00000129007	CALML4	0.26	0.049	protein_coding
ProstaTrend	ENSG00000125885	MCM8	0.54	0.049	protein_coding
ProstaTrend	ENSG00000130595	TNNT3	0.42	0.049	protein_coding
ProstaTrend	ENSG00000011451	WIZ	0.65	0.049	protein_coding
ProstaTrend	ENSG00000164932	CTHRC1	0.54	0.049	protein_coding
ProstaTrend	ENSG00000103485	QPRT	0.57	0.049	protein_coding
ProstaTrend	ENSG00000070047	PHRF1	0.63	0.049	protein_coding
ProstaTrend	ENSG00000197329	PELI1	0.53	0.049	protein_coding
ProstaTrend	ENSG00000141030	COPS3	-0.49	0.05	protein_coding
ProstaTrend	ENSG00000260646	AL031705.1	0.42	0.05	lncRNA
ProstaTrend	ENSG00000269893	SNHG8	-0.54	0.05	lncRNA
ProstaTrend	ENSG00000161999	JMJD8	0.54	0.05	protein_coding
ProstaTrend	ENSG00000157404	KIT	-0.56	0.05	protein_coding
ProstaTrend	ENSG00000189143	CLDN4	0.54	0.05	protein_coding
ProstaTrend	ENSG00000184343	SRPK3	0.45	0.05	protein_coding
ProstaTrend	ENSG00000149599	DUSP15	-0.56	0.05	protein_coding
ProstaTrend	ENSG00000166823	MESP1	-0.58	0.05	protein_coding

## Sheet: Table S12
PCa Cell Atlas: Association of ProstaTrend(-ffpe) genes with cell lineages avg_log2FC: log fold-chage of the average expression between the two groups. pct.1: The percentage of cells where the gene is detected in the first group. The group is indicated in the Cell lineage column. pct.2: The percentage of cells where the gene is detected in the second group. This group includes all other cell line…
Signature	Ensembl_ID	Gene_name	Cell_lineage	avg_log2FC	pct.1	pct.2	p_val	p_val_adj	DOR
ProstaTrend	ENSG00000189143	CLDN4	Epithelial	2.4	1	0.876	5.4e-25	9.3e-21	2.7
ProstaTrend	ENSG00000169738	DCXR	Epithelial	1.9	1	0.984	1.3e-24	2.3e-20	2.2
ProstaTrend	ENSG00000117472	TSPAN1	Epithelial	2.4	1	0.853	2.7e-24	4.6e-20	2.9
ProstaTrend	ENSG00000141198	TOM1L1	Epithelial	0.45	1	0.605	3.4e-24	5.9e-20	3
ProstaTrend-ffpe	ENSG00000182551	ADI1	Epithelial	1.5	1	0.969	3.6e-24	6.2e-20	1.9
ProstaTrend-ffpe	ENSG00000049759	NEDD4L	Epithelial	1.5	1	0.86	1.2e-23	2.0e-19	2.7
ProstaTrend	ENSG00000116096	SPR	Epithelial	0.45	1	0.705	2.2e-23	3.9e-19	1.9
ProstaTrend-ffpe	ENSG00000152931	PART1	Epithelial	1.6	1	0.736	4.8e-23	8.3e-19	2.8
ProstaTrend	ENSG00000169562	GJB1	Epithelial	0.39	0.927	0.295	5.0e-23	8.6e-19	4
ProstaTrend	ENSG00000171345	KRT19	Epithelial	2.2	1	0.829	5.1e-23	8.7e-19	1.8
ProstaTrend	ENSG00000087510	TFAP2C	Epithelial	0.34	0.964	0.481	5.8e-23	1.0e-18	3
ProstaTrend	ENSG00000081181	ARG2	Epithelial	1.5	1	0.837	7.6e-23	1.3e-18	2.4
ProstaTrend	ENSG00000277075	HIST1H2AE	Epithelial	0.46	1	0.636	8.6e-22	1.5e-17	2.6
ProstaTrend	ENSG00000113924	HGD	Epithelial	0.78	1	0.465	9.9e-22	1.7e-17	3.2
ProstaTrend	ENSG00000134709	HOOK1	Epithelial	0.41	1	0.574	1.6e-21	2.7e-17	2.9
ProstaTrend	ENSG00000152503	TRIM36	Epithelial	0.53	1	0.682	2.6e-21	4.5e-17	2.6
ProstaTrend	ENSG00000102547	CAB39L	Epithelial	0.73	1	0.767	5.5e-21	9.4e-17	2.5
ProstaTrend	ENSG00000166823	MESP1	Epithelial	1.6	1	0.736	8.7e-21	1.5e-16	2.8
ProstaTrend	ENSG00000137203	TFAP2A	Epithelial	0.27	0.927	0.38	1.2e-20	2.1e-16	2.8
ProstaTrend	ENSG00000164855	TMEM184A	Epithelial	0.25	0.909	0.403	2.1e-20	3.7e-16	3.4
ProstaTrend	ENSG00000105519	CAPS	Epithelial	0.33	1	0.767	2.6e-20	4.5e-16	2
ProstaTrend	ENSG00000144481	TRPM8	Epithelial	1.2	1	0.589	2.7e-20	4.7e-16	2.7
ProstaTrend-ffpe	ENSG00000167749	KLK4	Epithelial	2.9	0.982	0.884	2.8e-20	4.8e-16	2.9
ProstaTrend	ENSG00000158715	SLC45A3	Epithelial	2	1	0.814	3.2e-20	5.6e-16	2.8
ProstaTrend	ENSG00000158373	HIST1H2BD	Epithelial	0.71	1	0.806	3.5e-20	6.0e-16	2.2
ProstaTrend-ffpe	ENSG00000120903	CHRNA2	Epithelial	0.36	0.909	0.333	3.7e-20	6.3e-16	3.4
ProstaTrend	ENSG00000167751	KLK2	Epithelial	3.5	0.982	0.938	4.4e-20	7.6e-16	2.1
ProstaTrend	ENSG00000146411	SLC2A12	Epithelial	0.77	0.964	0.504	6.7e-20	1.1e-15	3.6
ProstaTrend	ENSG00000047648	ARHGAP6	Epithelial	0.77	1	0.752	7.8e-20	1.3e-15	2.4
ProstaTrend-ffpe	ENSG00000120915	EPHX2	Epithelial	0.83	1	0.798	8.9e-20	1.5e-15	2.1
ProstaTrend	ENSG00000141424	SLC39A6	Epithelial	1.5	1	0.93	9.1e-20	1.6e-15	2.4
ProstaTrend	ENSG00000146281	PM20D2	Epithelial	0.72	1	0.915	1.1e-19	1.9e-15	2.2
ProstaTrend-ffpe	ENSG00000148346	LCN2	Epithelial	1.4	0.964	0.419	1.3e-19	2.2e-15	1.7
ProstaTrend	ENSG00000142515	KLK3	Epithelial	3.8	0.964	0.953	1.4e-19	2.3e-15	2
ProstaTrend	ENSG00000086205	FOLH1	Epithelial	1.6	0.964	0.651	1.5e-19	2.5e-15	3.1
ProstaTrend	ENSG00000119711	ALDH6A1	Epithelial	0.75	0.982	0.86	3.5e-19	6.0e-15	2.3
ProstaTrend	ENSG00000054690	PLEKHH1	Epithelial	0.31	0.927	0.426	8.6e-19	1.5e-14	3.2
ProstaTrend	ENSG00000187097	ENTPD5	Epithelial	1.1	0.982	0.806	1.0e-18	1.8e-14	2.7
ProstaTrend-ffpe	ENSG00000105552	BCAT2	Epithelial	0.34	0.982	0.845	1.3e-18	2.2e-14	1.7
ProstaTrend	ENSG00000072042	RDH11	Epithelial	2.7	1	0.953	2.0e-18	3.5e-14	2
ProstaTrend	ENSG00000184254	ALDH1A3	Epithelial	1.6	1	0.86	2.9e-18	5.0e-14	2.5
ProstaTrend	ENSG00000047457	CP	Epithelial	0.62	0.982	0.45	3.5e-18	6.1e-14	1.7
ProstaTrend	ENSG00000104154	SLC30A4	Epithelial	1.4	1	0.884	5.2e-18	8.9e-14	2.7
ProstaTrend	ENSG00000058799	YIPF1	Epithelial	0.46	1	0.868	5.8e-18	1.0e-13	1.8
ProstaTrend-ffpe	ENSG00000196208	GREB1	Epithelial	0.71	0.964	0.643	5.9e-18	1.0e-13	3.1
ProstaTrend-ffpe	ENSG00000172818	OVOL1	Epithelial	0.27	0.873	0.372	6.1e-18	1.1e-13	2.9
ProstaTrend	ENSG00000147364	FBXO25	Epithelial	0.62	1	0.938	1.2e-17	2.0e-13	1.6
ProstaTrend	ENSG00000180596	HIST1H2BC	Epithelial	0.3	0.945	0.605	1.3e-17	2.2e-13	2.1
ProstaTrend	ENSG00000135063	FAM189A2	Epithelial	0.28	0.927	0.38	1.9e-17	3.2e-13	2.9
ProstaTrend-ffpe	ENSG00000014257	ACPP	Epithelial	4.7	1	0.961	2.2e-17	3.7e-13	2
ProstaTrend	ENSG00000113328	CCNG1	Epithelial	0.8	1	0.977	3.0e-17	5.1e-13	1.4
ProstaTrend-ffpe	ENSG00000115884	SDC1	Epithelial	0.52	0.982	0.643	3.9e-17	6.7e-13	2.2
ProstaTrend	ENSG00000111319	SCNN1A	Epithelial	0.41	0.909	0.442	4.8e-17	8.2e-13	2.3
ProstaTrend	ENSG00000149328	GLB1L2	Epithelial	0.3	0.909	0.419	5.8e-17	1.0e-12	2.5
ProstaTrend	ENSG00000167332	OR51E2	Epithelial	1.2	0.982	0.55	1.1e-16	1.9e-12	2.9
ProstaTrend-ffpe	ENSG00000168539	CHRM1	Epithelial	0.26	0.873	0.318	1.1e-16	2.0e-12	3.3
ProstaTrend	ENSG00000144339	TMEFF2	Epithelial	1.1	0.964	0.581	2.4e-16	4.2e-12	2.7
ProstaTrend-ffpe	ENSG00000175287	PHYHD1	Epithelial	0.33	1	0.667	4.4e-16	7.5e-12	1.7
ProstaTrend	ENSG00000169891	REPS2	Epithelial	0.57	0.982	0.667	6.9e-16	1.2e-11	2.6
ProstaTrend	ENSG00000184924	PTRHD1	Epithelial	0.62	1	0.961	7.2e-16	1.2e-11	1.5
ProstaTrend	ENSG00000075223	SEMA3C	Epithelial	0.82	0.964	0.705	8.0e-16	1.4e-11	2.4
ProstaTrend	ENSG00000119333	WDR34	Epithelial	0.27	0.982	0.806	1.1e-15	1.9e-11	1.7
ProstaTrend	ENSG00000163558	PRKCI	Epithelial	0.43	1	0.829	1.6e-15	2.8e-11	1.7
ProstaTrend-ffpe	ENSG00000148219	ASTN2	Epithelial	0.41	0.927	0.535	2.8e-15	4.8e-11	2.8
ProstaTrend	ENSG00000197894	ADH5	Epithelial	0.62	1	0.953	8.6e-15	1.5e-10	1.1
ProstaTrend	ENSG00000153485	TMEM251	Epithelial	0.39	1	0.868	1.1e-14	1.8e-10	1.6
ProstaTrend-ffpe	ENSG00000225937	PCA3	Epithelial	1.5	0.945	0.527	1.2e-14	2.0e-10	2.2
ProstaTrend	ENSG00000110492	MDK	Epithelial	1	1	0.899	1.4e-14	2.5e-10	1.6
ProstaTrend	ENSG00000269893	SNHG8	Epithelial	0.94	1	0.977	3.9e-14	6.7e-10	1.1
ProstaTrend	ENSG00000072210	ALDH3A2	Epithelial	0.82	1	0.946	5.9e-14	1.0e-9	1.9
ProstaTrend	ENSG00000122585	NPY	Epithelial	3	1	0.783	7.7e-14	1.3e-9	1
ProstaTrend	ENSG00000109472	CPE	Epithelial	1.5	1	0.86	2.9e-13	5.0e-9	1.5
ProstaTrend	ENSG00000196177	ACADSB	Epithelial	0.49	1	0.837	3.3e-13	5.7e-9	2
ProstaTrend	ENSG00000116171	SCP2	Epithelial	0.72	1	0.984	5.7e-13	9.8e-9	0.96
ProstaTrend	ENSG00000106244	PDAP1	Epithelial	0.35	1	0.977	6.6e-13	1.1e-8	1
ProstaTrend	ENSG00000087301	TXNDC16	Epithelial	0.56	0.945	0.76	6.6e-13	1.1e-8	2.2
ProstaTrend	ENSG00000041353	RAB27B	Epithelial	0.55	0.982	0.767	1.0e-12	1.8e-8	1.9
ProstaTrend	ENSG00000198546	ZNF511	Epithelial	0.29	1	0.899	1.1e-12	2.0e-8	1.2
ProstaTrend	ENSG00000124145	SDC4	Epithelial	0.52	0.982	0.845	1.4e-12	2.4e-8	1.5
ProstaTrend	ENSG00000013588	GPRC5A	Epithelial	0.52	0.982	0.527	1.4e-12	2.4e-8	1
ProstaTrend	ENSG00000162910	MRPL55	Epithelial	0.4	1	0.946	1.9e-12	3.3e-8	1.2
ProstaTrend-ffpe	ENSG00000197635	DPP4	Epithelial	1.3	1	0.798	2.9e-12	5.0e-8	2.2
ProstaTrend	ENSG00000165475	CRYL1	Epithelial	0.32	1	0.938	3.1e-12	5.4e-8	1.2
ProstaTrend	ENSG00000067141	NEO1	Epithelial	0.46	0.927	0.628	4.1e-12	7.1e-8	2.1
ProstaTrend-ffpe	ENSG00000144218	AFF3	Epithelial	0.59	1	0.829	2.4e-11	4.1e-7	2.2
ProstaTrend	ENSG00000104549	SQLE	Epithelial	0.3	0.964	0.86	2.5e-11	4.4e-7	1.5
ProstaTrend	ENSG00000164181	ELOVL7	Epithelial	0.28	0.945	0.62	6.4e-11	1.1e-06	1.9
ProstaTrend-ffpe	ENSG00000175198	PCCA	Epithelial	0.5	0.982	0.775	7.1e-11	1.2e-06	1.1
ProstaTrend	ENSG00000181192	DHTKD1	Epithelial	0.4	0.982	0.845	1.0e-10	1.7e-06	1.9
ProstaTrend-ffpe	ENSG00000164684	ZNF704	Epithelial	0.45	0.982	0.752	3.1e-10	5.4e-06	1.5
ProstaTrend	ENSG00000123983	ACSL3	Epithelial	0.95	1	0.946	3.7e-10	6.4e-06	1.6
ProstaTrend-ffpe	ENSG00000148541	FAM13C	Epithelial	0.32	1	0.566	1.4e-9	2.4e-05	1.4
ProstaTrend	ENSG00000164050	PLXNB1	Epithelial	0.35	0.873	0.69	1.5e-9	2.6e-05	1.9
ProstaTrend	ENSG00000183323	CCDC125	Epithelial	0.28	0.964	0.729	1.6e-9	2.7e-05	1.8
ProstaTrend	ENSG00000086065	CHMP5	Epithelial	0.51	1	0.946	1.6e-9	2.7e-05	0.83
ProstaTrend	ENSG00000161533	ACOX1	Epithelial	0.38	1	0.907	5.8e-9	0.0001	1.5
ProstaTrend	ENSG00000005075	POLR2J	Epithelial	0.41	1	0.977	2.4e-8	0.00041	0.95
ProstaTrend	ENSG00000143149	ALDH9A1	Epithelial	0.52	1	0.93	3.9e-8	0.00068	1.2
ProstaTrend	ENSG00000151500	THYN1	Epithelial	0.32	1	0.969	5.3e-8	0.00092	0.81
ProstaTrend	ENSG00000205544	TMEM256	Epithelial	0.75	1	0.907	5.8e-8	0.001	1.1
ProstaTrend	ENSG00000108561	C1QBP	Epithelial	0.29	1	0.969	6.3e-8	0.0011	0.92
ProstaTrend	ENSG00000263001	GTF2I	Epithelial	0.32	1	0.953	8.6e-8	0.0015	1.1
ProstaTrend	ENSG00000166483	WEE1	Epithelial	0.27	0.909	0.814	1.1e-7	0.0018	1.6
ProstaTrend	ENSG00000085365	SCAMP1	Epithelial	0.25	0.982	0.899	1.1e-7	0.0019	1.4
ProstaTrend-ffpe	ENSG00000249307	LINC01088	Epithelial	0.7	0.891	0.496	3.0e-7	0.0051	1.4
ProstaTrend	ENSG00000138744	NAAA	Epithelial	0.52	0.982	0.946	5.0e-7	0.0086	1.5
ProstaTrend	ENSG00000187990	HIST1H2BG	Epithelial	0.31	0.964	0.682	7.5e-7	0.013	1.6
ProstaTrend	ENSG00000172057	ORMDL3	Epithelial	0.27	0.982	0.822	9.8e-7	0.017	1.3
ProstaTrend	ENSG00000124570	SERPINB6	Epithelial	0.42	1	0.984	1.3e-06	0.023	1
ProstaTrend	ENSG00000139514	SLC7A1	Epithelial	0.26	0.945	0.814	1.3e-06	0.023	1.8
ProstaTrend	ENSG00000138495	COX17	Epithelial	0.62	1	0.969	1.5e-06	0.026	0.78
ProstaTrend	ENSG00000168421	RHOH	Lymphoid	1.3	1	0.75	1.8e-20	3.2e-16	1.8
ProstaTrend	ENSG00000141293	SKAP1	Lymphoid	0.91	0.975	0.722	1.1e-19	1.8e-15	1.6
ProstaTrend	ENSG00000181036	FCRL6	Lymphoid	0.44	0.85	0.333	2.7e-17	4.7e-13	3.3
ProstaTrend	ENSG00000139725	RHOF	Lymphoid	0.8	0.95	0.757	8.5e-17	1.5e-12	1.3
ProstaTrend	ENSG00000105122	RASAL3	Lymphoid	0.82	0.975	0.75	1.1e-16	1.9e-12	1.5
ProstaTrend	ENSG00000105717	PBX4	Lymphoid	0.37	0.9	0.556	1.1e-16	1.9e-12	2.4
ProstaTrend	ENSG00000205045	SLFN12L	Lymphoid	0.42	0.85	0.326	1.2e-16	2.0e-12	2.9
ProstaTrend	ENSG00000172543	CTSW	Lymphoid	1.6	0.9	0.576	1.7e-16	2.9e-12	2.8
ProstaTrend-ffpe	ENSG00000135114	OASL	Lymphoid	0.61	0.925	0.667	7.1e-16	1.2e-11	1.9
ProstaTrend	ENSG00000008517	IL32	Lymphoid	3	0.925	0.868	2.1e-15	3.6e-11	2.6
ProstaTrend	ENSG00000076928	ARHGEF1	Lymphoid	0.84	0.95	0.931	1.2e-14	2.0e-10	0.93
ProstaTrend	ENSG00000136490	LIMD2	Lymphoid	1.1	0.95	0.896	3.4e-14	5.9e-10	1.1
ProstaTrend	ENSG00000134460	IL2RA	Lymphoid	0.4	0.9	0.431	9.9e-14	1.7e-9	0.71
ProstaTrend	ENSG00000120875	DUSP4	Lymphoid	1.6	0.975	0.826	2.3e-13	3.9e-9	1
ProstaTrend	ENSG00000187257	RSBN1L	Lymphoid	0.39	1	0.958	4.5e-12	7.7e-8	-0.26
ProstaTrend	ENSG00000187764	SEMA4D	Lymphoid	0.85	0.975	0.868	4.8e-12	8.3e-8	0.56
ProstaTrend	ENSG00000168675	LDLRAD4	Lymphoid	0.93	1	0.944	4.9e-12	8.5e-8	0.88
ProstaTrend	ENSG00000127084	FGD3	Lymphoid	0.56	0.9	0.639	5.0e-12	8.6e-8	1.5
ProstaTrend	ENSG00000182472	CAPN12	Lymphoid	0.26	0.825	0.569	7.6e-12	1.3e-7	1.3
ProstaTrend	ENSG00000147010	SH3KBP1	Lymphoid	0.81	1	0.958	1.9e-11	3.3e-7	0.38
ProstaTrend	ENSG00000266094	RASSF5	Lymphoid	0.68	0.975	0.799	2.0e-11	3.4e-7	0.56
ProstaTrend	ENSG00000213626	LBH	Lymphoid	0.73	1	0.868	3.3e-11	5.7e-7	0.42
ProstaTrend	ENSG00000155903	RASA2	Lymphoid	0.75	0.95	0.931	7.1e-11	1.2e-06	0.33
ProstaTrend	ENSG00000026950	BTN3A1	Lymphoid	0.68	1	0.903	1.1e-10	1.9e-06	0.45
ProstaTrend	ENSG00000040933	INPP4A	Lymphoid	0.49	0.925	0.84	3.4e-10	5.8e-06	0.31
ProstaTrend	ENSG00000205413	SAMD9	Lymphoid	0.74	0.95	0.917	1.0e-9	1.8e-05	0.63
ProstaTrend-ffpe	ENSG00000122557	HERPUD2	Lymphoid	0.67	0.925	0.889	1.1e-9	1.8e-05	0.42
ProstaTrend	ENSG00000123240	OPTN	Lymphoid	0.59	0.975	0.91	1.2e-9	2.1e-05	0.071
ProstaTrend	ENSG00000069424	KCNAB2	Lymphoid	0.5	0.925	0.833	1.2e-9	2.1e-05	0.45
ProstaTrend	ENSG00000160908	ZNF394	Lymphoid	0.42	0.95	0.931	1.7e-9	2.9e-05	0.16
ProstaTrend	ENSG00000130813	C19orf66	Lymphoid	0.34	0.95	0.896	4.6e-9	8e-05	-0.12
ProstaTrend	ENSG00000103257	SLC7A5	Lymphoid	0.46	0.925	0.736	1.0e-8	0.00018	0.59
ProstaTrend	ENSG00000159884	CCDC107	Lymphoid	0.4	0.975	0.965	1.2e-8	0.0002	-0.35
ProstaTrend	ENSG00000169926	KLF13	Lymphoid	0.55	1	0.944	1.3e-8	0.00023	0.11
ProstaTrend	ENSG00000135899	SP110	Lymphoid	0.49	0.95	0.972	2.4e-8	0.00041	0.3
ProstaTrend	ENSG00000105063	PPP6R1	Lymphoid	0.27	0.925	0.875	2.7e-8	0.00047	-0.27
ProstaTrend	ENSG00000175115	PACS1	Lymphoid	0.31	1	0.896	1.4e-7	0.0024	-0.48
ProstaTrend	ENSG00000124575	HIST1H1D	Lymphoid	0.34	0.825	0.583	2.3e-7	0.004	1.3
ProstaTrend	ENSG00000171681	ATF7IP	Lymphoid	0.86	0.975	0.931	2.5e-7	0.0043	0.36
ProstaTrend-ffpe	ENSG00000113448	PDE4D	Lymphoid	1.4	0.9	0.847	3.2e-7	0.0056	0.62
ProstaTrend	ENSG00000028310	BRD9	Lymphoid	0.3	0.975	0.917	3.3e-7	0.0057	-0.13
ProstaTrend	ENSG00000101096	NFATC2	Lymphoid	0.52	0.9	0.868	4.8e-7	0.0083	0.35
ProstaTrend	ENSG00000135968	GCC2	Lymphoid	0.44	1	0.965	1.7e-06	0.03	-0.23
ProstaTrend	ENSG00000114013	CD86	Myeloid	1.5	0.979	0.474	2.8e-24	4.7e-20	4.6
ProstaTrend	ENSG00000112799	LY86	Myeloid	1.4	1	0.599	4.6e-24	7.9e-20	3.5
ProstaTrend	ENSG00000143226	FCGR2A	Myeloid	1.9	0.957	0.555	2.1e-22	3.6e-18	4.1
ProstaTrend	ENSG00000173391	OLR1	Myeloid	1.8	0.936	0.423	4.5e-22	7.7e-18	4.6
ProstaTrend	ENSG00000101160	CTSZ	Myeloid	1.7	1	0.949	4.8e-22	8.3e-18	1.1
ProstaTrend	ENSG00000149269	PAK1	Myeloid	1.1	0.979	0.839	1.3e-21	2.2e-17	1.8
ProstaTrend-ffpe	ENSG00000184060	ADAP2	Myeloid	1.1	0.957	0.591	1.7e-21	2.9e-17	2.4
ProstaTrend-ffpe	ENSG00000072694	FCGR2B	Myeloid	0.95	0.936	0.496	1.5e-20	2.5e-16	3.1
ProstaTrend	ENSG00000141526	SLC16A3	Myeloid	0.76	0.957	0.847	1.5e-19	2.7e-15	1.6
ProstaTrend	ENSG00000102524	TNFSF13B	Myeloid	0.94	0.936	0.679	2.6e-19	4.5e-15	2.4
ProstaTrend	ENSG00000165025	SYK	Myeloid	1.3	0.957	0.686	5.1e-19	8.7e-15	2.7
ProstaTrend	ENSG00000169896	ITGAM	Myeloid	0.63	0.915	0.599	1.2e-17	2.0e-13	3.3
ProstaTrend	ENSG00000102032	RENBP	Myeloid	0.53	0.936	0.686	1.3e-17	2.3e-13	2.5
ProstaTrend	ENSG00000124357	NAGK	Myeloid	0.68	1	0.956	1.7e-17	2.9e-13	0.87
ProstaTrend	ENSG00000117115	PADI2	Myeloid	0.42	0.872	0.438	9.1e-17	1.6e-12	2.7
ProstaTrend	ENSG00000138756	BMP2K	Myeloid	1	0.936	0.861	4.5e-16	7.8e-12	2.2
ProstaTrend	ENSG00000100368	CSF2RB	Myeloid	0.43	0.915	0.591	5.6e-16	9.6e-12	2.2
ProstaTrend	ENSG00000103485	QPRT	Myeloid	0.4	0.936	0.781	1.4e-15	2.3e-11	1.1
ProstaTrend	ENSG00000157404	KIT	Myeloid	1.7	0.872	0.562	4.6e-15	7.9e-11	3.5
ProstaTrend-ffpe	ENSG00000197093	GAL3ST4	Myeloid	0.35	0.83	0.46	5.8e-15	9.9e-11	2.5
ProstaTrend	ENSG00000110057	UNC93B1	Myeloid	0.52	0.936	0.832	1.2e-14	2.1e-10	0.98
ProstaTrend	ENSG00000179583	CIITA	Myeloid	0.61	0.979	0.752	5.2e-14	9.0e-10	2.2
ProstaTrend	ENSG00000111252	SH2B3	Myeloid	0.93	0.936	0.818	2.7e-13	4.7e-9	1.8
ProstaTrend	ENSG00000048471	SNX29	Myeloid	0.48	0.936	0.869	5.9e-13	1.0e-8	1.2
ProstaTrend-ffpe	ENSG00000139354	GAS2L3	Myeloid	0.29	0.787	0.474	1.7e-12	3.0e-8	2.1
ProstaTrend	ENSG00000104951	IL4I1	Myeloid	0.34	0.851	0.591	1.9e-12	3.2e-8	2.4
ProstaTrend-ffpe	ENSG00000136295	TTYH3	Myeloid	0.41	0.851	0.788	2.4e-12	4.2e-8	1.3
ProstaTrend	ENSG00000122861	PLAU	Myeloid	1.1	0.851	0.73	4.9e-12	8.5e-8	2.1
ProstaTrend-ffpe	ENSG00000205358	MT1H	Myeloid	2.5	0.851	0.65	6.1e-12	1.0e-7	1.7
ProstaTrend	ENSG00000163156	SCNM1	Myeloid	0.28	0.979	0.934	1.0e-10	1.8e-06	0.24
ProstaTrend	ENSG00000138071	ACTR2	Myeloid	0.74	1	0.985	8.3e-10	1.4e-05	0.65
ProstaTrend	ENSG00000118257	NRP2	Myeloid	0.53	0.872	0.657	2.2e-9	3.7e-05	1.1
ProstaTrend	ENSG00000133106	EPSTI1	Myeloid	0.26	0.936	0.92	3.6e-9	6.1e-05	1
ProstaTrend	ENSG00000168010	ATG16L2	Myeloid	0.32	0.936	0.883	8.1e-9	0.00014	1
ProstaTrend	ENSG00000064601	CTSA	Myeloid	0.56	0.936	0.964	8.1e-9	0.00014	0.5
ProstaTrend	ENSG00000105698	USF2	Myeloid	0.43	1	0.971	1.6e-8	0.00028	0.47
ProstaTrend	ENSG00000182511	FES	Myeloid	0.29	0.915	0.818	1.6e-8	0.00028	0.93
ProstaTrend	ENSG00000130309	COLGALT1	Myeloid	0.47	0.915	0.891	1.7e-8	0.00029	0.89
ProstaTrend	ENSG00000069424	KCNAB2	Myeloid	0.3	0.957	0.818	2.4e-8	0.00042	1.3
ProstaTrend	ENSG00000241839	PLEKHO2	Myeloid	0.31	0.936	0.905	3.0e-8	0.00052	0.93
ProstaTrend	ENSG00000105612	DNASE2	Myeloid	0.28	0.936	0.956	4.7e-8	0.00081	0.47
ProstaTrend	ENSG00000100297	MCM5	Myeloid	0.29	0.936	0.832	8.6e-8	0.0015	0.6
ProstaTrend	ENSG00000147010	SH3KBP1	Myeloid	0.48	0.979	0.964	1.5e-7	0.0026	1
ProstaTrend	ENSG00000266094	RASSF5	Myeloid	0.84	0.894	0.818	1.6e-06	0.027	1.7
ProstaTrend	ENSG00000113140	SPARC	Stromal	3.4	1	0.697	5.6e-23	9.7e-19	4.1
ProstaTrend	ENSG00000112936	C7	Stromal	1.9	0.952	0.359	6.8e-23	1.2e-18	4
ProstaTrend	ENSG00000182809	CRIP2	Stromal	2.2	1	0.754	7.3e-23	1.3e-18	3.1
ProstaTrend	ENSG00000168542	COL3A1	Stromal	2.1	0.976	0.444	7.7e-23	1.3e-18	3.1
ProstaTrend	ENSG00000073910	FRY	Stromal	0.83	1	0.662	8.0e-23	1.4e-18	2.4
ProstaTrend	ENSG00000183087	GAS6	Stromal	1.4	1	0.81	1.1e-22	2.0e-18	2.6
ProstaTrend	ENSG00000165949	IFI27	Stromal	3.4	1	0.761	2.5e-22	4.3e-18	2.8
ProstaTrend	ENSG00000182492	BGN	Stromal	2	0.976	0.465	2.5e-22	4.4e-18	3.5
ProstaTrend	ENSG00000102882	MAPK3	Stromal	0.56	1	0.923	1.2e-21	2.0e-17	1.4
ProstaTrend-ffpe	ENSG00000162576	MXRA8	Stromal	0.7	0.952	0.394	3.4e-21	5.8e-17	3.2
ProstaTrend-ffpe	ENSG00000049540	ELN	Stromal	0.69	0.952	0.458	4.9e-21	8.4e-17	3.3
ProstaTrend	ENSG00000106624	AEBP1	Stromal	1.7	0.976	0.592	2.2e-20	3.8e-16	3.5
ProstaTrend	ENSG00000111145	ELK3	Stromal	1.1	0.976	0.838	3.9e-20	6.7e-16	2.1
ProstaTrend	ENSG00000115353	TACR1	Stromal	0.31	0.905	0.282	4.4e-20	7.7e-16	3.7
ProstaTrend	ENSG00000137573	SULF1	Stromal	0.98	0.929	0.408	7.7e-20	1.3e-15	3.1
ProstaTrend	ENSG00000122642	FKBP9	Stromal	0.73	0.976	0.711	8.0e-20	1.4e-15	2
ProstaTrend	ENSG00000196411	EPHB4	Stromal	0.47	0.976	0.556	8.9e-20	1.5e-15	1.6
ProstaTrend	ENSG00000162692	VCAM1	Stromal	0.82	0.976	0.613	1.0e-19	1.8e-15	2.7
ProstaTrend	ENSG00000196139	AKR1C3	Stromal	0.67	0.976	0.655	1.3e-19	2.2e-15	2.9
ProstaTrend	ENSG00000260027	HOXB7	Stromal	0.38	0.976	0.585	2.0e-19	3.4e-15	1.6
ProstaTrend-ffpe	ENSG00000166960	CCDC178	Stromal	0.29	0.857	0.239	2.4e-19	4.2e-15	3.6
ProstaTrend	ENSG00000164932	CTHRC1	Stromal	0.51	0.929	0.387	3.1e-19	5.4e-15	2.4
ProstaTrend	ENSG00000104341	LAPTM4B	Stromal	0.75	1	0.845	1.9e-18	3.2e-14	1.4
ProstaTrend-ffpe	ENSG00000113594	LIFR	Stromal	2.1	1	0.704	3.8e-18	6.6e-14	1.7
ProstaTrend	ENSG00000061273	HDAC7	Stromal	0.59	0.952	0.873	1.5e-17	2.6e-13	1.5
ProstaTrend	ENSG00000085276	MECOM	Stromal	0.6	0.929	0.437	1.6e-17	2.8e-13	2.4
ProstaTrend-ffpe	ENSG00000141756	FKBP10	Stromal	0.51	0.929	0.57	2.7e-17	4.6e-13	1.8
ProstaTrend-ffpe	ENSG00000113739	STC2	Stromal	0.46	0.881	0.38	2.8e-17	4.8e-13	2.6
ProstaTrend-ffpe	ENSG00000108821	COL1A1	Stromal	2	0.905	0.585	5.8e-17	9.9e-13	2.6
ProstaTrend	ENSG00000136160	EDNRB	Stromal	0.8	0.881	0.458	9.5e-17	1.6e-12	3.2
ProstaTrend	ENSG00000144810	COL8A1	Stromal	0.62	0.833	0.331	1.1e-16	1.8e-12	3.2
ProstaTrend	ENSG00000137959	IFI44L	Stromal	0.69	1	0.831	2.2e-16	3.8e-12	1.6
ProstaTrend	ENSG00000106070	GRB10	Stromal	0.7	0.929	0.599	4.1e-16	7.0e-12	2
ProstaTrend	ENSG00000106809	OGN	Stromal	0.41	0.786	0.232	5.4e-16	9.3e-12	0.84
ProstaTrend	ENSG00000145423	SFRP2	Stromal	1.1	0.786	0.282	1.3e-15	2.3e-11	2.7
ProstaTrend	ENSG00000082175	PGR	Stromal	0.33	0.762	0.211	2.0e-15	3.5e-11	3
ProstaTrend	ENSG00000011105	TSPAN9	Stromal	0.4	0.976	0.641	9.0e-15	1.6e-10	1.6
ProstaTrend	ENSG00000008710	PKD1	Stromal	0.34	1	0.831	3.2e-14	5.4e-10	0.89
ProstaTrend	ENSG00000049323	LTBP1	Stromal	1.4	0.881	0.563	5.8e-14	9.9e-10	2.3
ProstaTrend-ffpe	ENSG00000127946	HIP1	Stromal	0.84	0.952	0.838	7.6e-14	1.3e-9	1.8
ProstaTrend	ENSG00000186340	THBS2	Stromal	0.33	0.738	0.254	9.8e-14	1.7e-9	3.1
ProstaTrend	ENSG00000130402	ACTN4	Stromal	1	0.976	0.944	1.1e-13	1.8e-9	1.2
ProstaTrend	ENSG00000105655	ISYNA1	Stromal	0.46	0.952	0.831	1.2e-13	2.0e-9	1.6
ProstaTrend	ENSG00000198792	TMEM184B	Stromal	0.33	0.976	0.831	1.4e-13	2.4e-9	1.2
ProstaTrend	ENSG00000169398	PTK2	Stromal	0.74	0.976	0.803	1.7e-13	3.0e-9	1.3
ProstaTrend	ENSG00000136546	SCN7A	Stromal	0.5	0.714	0.232	5.9e-13	1.0e-8	3.4
ProstaTrend	ENSG00000144560	VGLL4	Stromal	0.48	0.976	0.937	6.5e-13	1.1e-8	1.1
ProstaTrend	ENSG00000142552	RCN3	Stromal	0.27	0.857	0.535	6.5e-13	1.1e-8	2.2
ProstaTrend	ENSG00000143333	RGS16	Stromal	0.82	0.976	0.845	6.9e-13	1.2e-8	1.5
ProstaTrend	ENSG00000111912	NCOA7	Stromal	0.81	1	0.951	1.3e-12	2.2e-8	1.4
ProstaTrend	ENSG00000108924	HLF	Stromal	0.65	0.905	0.585	1.7e-12	2.9e-8	2.6
ProstaTrend	ENSG00000139182	CLSTN3	Stromal	0.28	0.952	0.768	1.8e-12	3.1e-8	1.5
ProstaTrend	ENSG00000102265	TIMP1	Stromal	1.6	1	0.986	1.9e-12	3.2e-8	1.8
ProstaTrend-ffpe	ENSG00000164828	SUN1	Stromal	0.65	0.976	0.894	3.0e-12	5.2e-8	0.91
ProstaTrend-ffpe	ENSG00000018625	ATP1A2	Stromal	0.7	0.762	0.331	3.1e-12	5.3e-8	2.8
ProstaTrend	ENSG00000166592	RRAD	Stromal	0.55	0.952	0.634	1.0e-11	1.7e-7	1.6
ProstaTrend	ENSG00000138193	PLCE1	Stromal	0.61	0.905	0.69	1.5e-11	2.7e-7	1.9
ProstaTrend	ENSG00000181904	C5orf24	Stromal	0.42	1	0.944	1.7e-11	2.9e-7	0.82
ProstaTrend	ENSG00000172572	PDE3A	Stromal	0.65	0.762	0.401	3.1e-11	5.3e-7	2
ProstaTrend-ffpe	ENSG00000148541	FAM13C	Stromal	0.37	1	0.606	4.5e-11	7.8e-7	0.74
ProstaTrend	ENSG00000049192	ADAMTS6	Stromal	0.27	0.833	0.472	7.1e-11	1.2e-06	1.2
ProstaTrend	ENSG00000126870	WDR60	Stromal	0.37	0.976	0.887	7.1e-11	1.2e-06	0.87
ProstaTrend	ENSG00000106397	PLOD3	Stromal	0.29	1	0.887	1.1e-10	1.8e-06	0.81
ProstaTrend	ENSG00000168140	VASN	Stromal	0.4	0.81	0.577	1.8e-10	3.1e-06	1.6
ProstaTrend	ENSG00000188157	AGRN	Stromal	0.26	0.929	0.662	2.6e-10	4.4e-06	1.3
ProstaTrend	ENSG00000112902	SEMA5A	Stromal	0.46	0.738	0.43	3.8e-9	6.6e-05	2.2
ProstaTrend	ENSG00000182511	FES	Stromal	0.26	0.976	0.803	4.2e-9	7.2e-05	0.98
ProstaTrend	ENSG00000013583	HEBP1	Stromal	0.36	1	0.908	6.4e-9	0.00011	0.82
ProstaTrend-ffpe	ENSG00000127947	PTPN12	Stromal	0.56	0.952	0.923	8.4e-9	0.00014	1.1
ProstaTrend-ffpe	ENSG00000121067	SPOP	Stromal	0.43	0.976	0.937	8.8e-9	0.00015	0.61
ProstaTrend	ENSG00000123240	OPTN	Stromal	0.42	0.976	0.908	1.1e-8	0.00018	1
ProstaTrend	ENSG00000171703	TCEA2	Stromal	0.26	0.976	0.915	1.2e-8	0.0002	0.7
ProstaTrend	ENSG00000103550	KNOP1	Stromal	0.33	1	0.901	1.7e-8	0.00029	0.51
ProstaTrend	ENSG00000140750	ARHGAP17	Stromal	0.37	0.929	0.866	2.2e-8	0.00038	0.92
ProstaTrend	ENSG00000104518	GSDMD	Stromal	0.33	0.976	0.965	3.8e-8	0.00066	0.91
ProstaTrend	ENSG00000118257	NRP2	Stromal	0.26	0.952	0.641	3.9e-8	0.00067	1.2
ProstaTrend	ENSG00000119917	IFIT3	Stromal	0.32	0.905	0.845	4.7e-8	0.0008	1.7
ProstaTrend	ENSG00000196872	KIAA1211L	Stromal	0.33	0.952	0.711	4.8e-8	0.00083	1.1
ProstaTrend	ENSG00000109472	CPE	Stromal	0.39	1	0.873	7.7e-8	0.0013	1.1
ProstaTrend	ENSG00000169604	ANTXR1	Stromal	0.73	0.833	0.669	1.4e-7	0.0024	1.7
ProstaTrend-ffpe	ENSG00000164402	SEPT8	Stromal	0.29	0.952	0.852	2.6e-7	0.0045	1.1
ProstaTrend	ENSG00000170876	TMEM43	Stromal	0.51	0.976	0.901	2.6e-7	0.0045	1
ProstaTrend	ENSG00000122641	INHBA	Stromal	0.31	0.857	0.556	6.3e-7	0.011	1.6
ProstaTrend	ENSG00000139211	AMIGO2	Stromal	0.26	0.881	0.754	7.6e-7	0.013	1.1
ProstaTrend	ENSG00000170852	KBTBD2	Stromal	0.26	0.976	0.852	1.3e-06	0.022	0.78
ProstaTrend	ENSG00000124570	SERPINB6	Stromal	0.41	1	0.986	1.6e-06	0.028	0.73
ProstaTrend	ENSG00000167397	VKORC1	Stromal	0.35	1	0.965	2.7e-06	0.046	0.76

## Sheet: Table S13
PCa Cell Atlas: Association of ProstaTrend(-ffpe) genes with cell types avg_log2FC: log fold-chage of the average expression between the two groups. pct.1: The percentage of cells where the gene is detected in the first group. The group is indicated in the Cell type column. pct.2: The percentage of cells where the gene is detected in the second group. This group includes all other cell type in th…
Signature	Ensembl_ID	Gene_name	Cell_type	avg_log2FC	pct.1	pct.2	p_val	p_val_adj	DOR
ProstaTrend	ENSG00000162493	PDPN	Basal	0.97	0.949	0.457	2.4e-18	4.2e-14	2.1
ProstaTrend	ENSG00000105655	ISYNA1	Basal	0.57	0.949	0.843	9.9e-14	1.7e-9	0.55
ProstaTrend	ENSG00000106624	AEBP1	Basal	0.3	0.821	0.447	1.3e-11	2.2e-7	-0.44
ProstaTrend	ENSG00000113140	SPARC	Basal	1.5	0.846	0.599	2.8e-10	4.9e-06	-0.24
ProstaTrend	ENSG00000183087	GAS6	Basal	0.6	0.897	0.858	1.7e-9	2.9e-05	0.62
ProstaTrend	ENSG00000148926	ADM	Basal	0.7	1	0.919	4.7e-9	8e-05	0.84
ProstaTrend	ENSG00000108924	HLF	Basal	0.29	0.744	0.447	3.6e-8	0.00063	0.89
ProstaTrend-ffpe	ENSG00000175287	PHYHD1	Basal	0.33	0.949	0.888	4.9e-7	0.0085	1.1
ProstaTrend-ffpe	ENSG00000115884	SDC1	Basal	0.51	0.949	0.934	1.4e-06	0.024	1.6
ProstaTrend	ENSG00000170876	TMEM43	Basal	0.56	0.923	0.878	2e-06	0.034	0.68
ProstaTrend	ENSG00000122824	NUDT10	Basal	0.32	0.718	0.487	2.7e-06	0.046	1.6
ProstaTrend	ENSG00000213626	LBH	Basal	0.3	0.923	0.878	2.9e-06	0.049	-0.089
ProstaTrend	ENSG00000143153	ATP1B1	Club	1.4	1	0.95	1.6e-17	2.7e-13	2.6
ProstaTrend	ENSG00000124145	SDC4	Club	1.1	1	0.935	5.8e-17	1.0e-12	2.4
ProstaTrend	ENSG00000185499	MUC1	Club	0.98	1	0.72	1.6e-16	2.7e-12	2.8
ProstaTrend	ENSG00000047457	CP	Club	2.2	0.972	0.7	2.1e-16	3.7e-12	4.2
ProstaTrend	ENSG00000111912	NCOA7	Club	1.6	1	0.875	1.6e-14	2.7e-10	1.8
ProstaTrend	ENSG00000013588	GPRC5A	Club	1.5	1	0.84	4.1e-14	7.1e-10	2.7
ProstaTrend	ENSG00000189143	CLDN4	Club	1.5	1	0.98	1.6e-13	2.7e-9	3.5
ProstaTrend	ENSG00000139055	ERP27	Club	0.53	0.972	0.69	1.9e-13	3.2e-9	2.8
ProstaTrend	ENSG00000144645	OSBPL10	Club	0.48	1	0.77	3.9e-13	6.7e-9	1.9
ProstaTrend-ffpe	ENSG00000148346	LCN2	Club	1.6	1	0.84	6.3e-13	1.1e-8	3
ProstaTrend	ENSG00000185650	ZFP36L1	Club	1.3	1	0.975	1.2e-12	2.1e-8	1.6
ProstaTrend	ENSG00000197822	OCLN	Club	0.46	0.972	0.805	2.6e-12	4.4e-8	2.1
ProstaTrend	ENSG00000129521	EGLN3	Club	0.56	0.944	0.685	3.0e-12	5.1e-8	1.7
ProstaTrend	ENSG00000171345	KRT19	Club	1.3	1	0.985	3.7e-12	6.4e-8	3.6
ProstaTrend	ENSG00000182809	CRIP2	Club	0.57	1	0.925	1.9e-11	3.2e-7	1
ProstaTrend	ENSG00000188064	WNT7B	Club	0.39	0.972	0.775	2.6e-11	4.4e-7	2.2
ProstaTrend	ENSG00000049323	LTBP1	Club	0.62	0.944	0.745	1.0e-10	1.7e-06	1
ProstaTrend	ENSG00000153714	LURAP1L	Club	0.34	0.944	0.705	6.8e-10	1.2e-05	1.9
ProstaTrend	ENSG00000132003	ZSWIM4	Club	0.25	0.944	0.68	2.6e-9	4.5e-05	1.5
ProstaTrend	ENSG00000006327	TNFRSF12A	Club	0.7	1	0.825	3.1e-9	5.3e-05	1.8
ProstaTrend	ENSG00000158470	B4GALT5	Club	0.53	0.972	0.81	3.5e-9	6.1e-05	0.96
ProstaTrend	ENSG00000008517	IL32	Club	1.1	0.972	0.79	6.5e-9	0.00011	0.9
ProstaTrend	ENSG00000117115	PADI2	Club	0.25	0.75	0.405	7.6e-9	0.00013	1.3
ProstaTrend	ENSG00000111319	SCNN1A	Club	0.65	1	0.88	7.7e-9	0.00013	2.5
ProstaTrend	ENSG00000134398	ERN2	Club	0.33	0.806	0.39	1.2e-8	0.0002	3.2
ProstaTrend	ENSG00000105643	ARRDC2	Club	0.63	0.944	0.845	1.4e-8	0.00024	1.2
ProstaTrend	ENSG00000196872	KIAA1211L	Club	0.27	0.889	0.72	3.4e-8	0.00059	1
ProstaTrend	ENSG00000159110	IFNAR2	Club	0.29	0.917	0.815	5.5e-8	0.00095	0.88
ProstaTrend	ENSG00000131781	FMO5	Club	0.39	0.972	0.735	5.9e-8	0.001	1.9
ProstaTrend	ENSG00000158710	TAGLN2	Club	0.51	1	0.96	1.4e-7	0.0024	0.52
ProstaTrend	ENSG00000076513	ANKRD13A	Club	0.41	0.944	0.855	1.8e-7	0.0031	1.3
ProstaTrend	ENSG00000102265	TIMP1	Club	1.1	1	0.955	2.3e-7	0.0039	1.3
ProstaTrend	ENSG00000104341	LAPTM4B	Club	0.5	1	0.905	2.4e-7	0.0042	1.2
ProstaTrend	ENSG00000119917	IFIT3	Club	0.27	0.917	0.725	4.3e-7	0.0074	0.45
ProstaTrend-ffpe	ENSG00000162909	CAPN2	Club	0.73	1	0.93	5.3e-7	0.0092	1.4
ProstaTrend	ENSG00000112079	STK38	Club	0.3	0.917	0.825	7.9e-7	0.014	0.89
ProstaTrend	ENSG00000159216	RUNX1	Club	0.36	1	0.895	8.4e-7	0.015	1.2
ProstaTrend	ENSG00000120875	DUSP4	Club	0.5	0.944	0.8	1.3e-06	0.023	0.56
ProstaTrend	ENSG00000110492	MDK	Club	0.65	1	0.985	1.5e-06	0.025	2
ProstaTrend	ENSG00000166483	WEE1	Club	0.53	1	0.87	1.9e-06	0.033	1.7
ProstaTrend	ENSG00000137959	IFI44L	Club	0.27	0.833	0.595	2.3e-06	0.04	0.79
ProstaTrend	ENSG00000123240	OPTN	Club	0.38	1	0.895	2.4e-06	0.042	0.69
ProstaTrend-ffpe	ENSG00000123485	HJURP	Epithelia (cycling)	0.63	1	0.203	2.4e-16	4.2e-12	4.5
ProstaTrend-ffpe	ENSG00000104147	OIP5	Epithelia (cycling)	0.7	1	0.203	2.9e-16	5.0e-12	4.4
ProstaTrend	ENSG00000168078	PBK	Epithelia (cycling)	0.87	0.929	0.162	5.0e-16	8.7e-12	5.4
ProstaTrend	ENSG00000090889	KIF4A	Epithelia (cycling)	0.99	0.929	0.162	6.4e-16	1.1e-11	4.6
ProstaTrend	ENSG00000169607	CKAP2L	Epithelia (cycling)	0.4	0.786	0.104	4.6e-15	7.8e-11	4.3
ProstaTrend-ffpe	ENSG00000075218	GTSE1	Epithelia (cycling)	1.1	1	0.27	2.6e-14	4.4e-10	4.6
ProstaTrend-ffpe	ENSG00000183856	IQGAP3	Epithelia (cycling)	0.68	0.857	0.149	3.0e-14	5.2e-10	4.4
ProstaTrend-ffpe	ENSG00000066279	ASPM	Epithelia (cycling)	0.98	1	0.275	4.3e-14	7.5e-10	4.3
ProstaTrend-ffpe	ENSG00000161888	SPC24	Epithelia (cycling)	0.68	1	0.27	5.1e-14	8.7e-10	4.7
ProstaTrend-ffpe	ENSG00000138180	CEP55	Epithelia (cycling)	0.87	0.929	0.198	5.1e-14	8.8e-10	3.9
ProstaTrend-ffpe	ENSG00000088325	TPX2	Epithelia (cycling)	1.3	1	0.284	6.5e-14	1.1e-9	4.7
ProstaTrend	ENSG00000166851	PLK1	Epithelia (cycling)	0.8	1	0.293	1.1e-13	1.9e-9	4.3
ProstaTrend	ENSG00000143228	NUF2	Epithelia (cycling)	0.55	0.929	0.23	2.8e-13	4.8e-9	4.6
ProstaTrend	ENSG00000145386	CCNA2	Epithelia (cycling)	0.94	1	0.306	2.8e-13	4.9e-9	3.9
ProstaTrend-ffpe	ENSG00000093009	CDC45	Epithelia (cycling)	0.35	0.857	0.185	2.9e-12	5.1e-8	4.5
ProstaTrend-ffpe	ENSG00000117399	CDC20	Epithelia (cycling)	1.3	1	0.383	3.8e-12	6.5e-8	4.2
ProstaTrend-ffpe	ENSG00000165304	MELK	Epithelia (cycling)	0.49	0.857	0.198	3.8e-12	6.5e-8	4.4
ProstaTrend	ENSG00000137804	NUSAP1	Epithelia (cycling)	1.7	1	0.401	4.5e-12	7.8e-8	4.7
ProstaTrend	ENSG00000013810	TACC3	Epithelia (cycling)	0.97	1	0.387	4.7e-12	8.1e-8	3.2
ProstaTrend	ENSG00000131747	TOP2A	Epithelia (cycling)	2.4	1	0.405	5.1e-12	8.8e-8	5.2
ProstaTrend	ENSG00000100526	CDKN3	Epithelia (cycling)	1.3	1	0.41	6.7e-12	1.1e-7	4.5
ProstaTrend-ffpe	ENSG00000157456	CCNB2	Epithelia (cycling)	1.1	1	0.41	7.5e-12	1.3e-7	4.4
ProstaTrend	ENSG00000111247	RAD51AP1	Epithelia (cycling)	0.77	1	0.41	8.3e-12	1.4e-7	3.8
ProstaTrend	ENSG00000076382	SPAG5	Epithelia (cycling)	0.59	1	0.392	1.1e-11	1.9e-7	3.3
ProstaTrend-ffpe	ENSG00000092853	CLSPN	Epithelia (cycling)	0.68	0.929	0.288	3.7e-11	6.4e-7	4.4
ProstaTrend-ffpe	ENSG00000137807	KIF23	Epithelia (cycling)	0.43	0.857	0.23	5.3e-11	9.2e-7	3.9
ProstaTrend-ffpe	ENSG00000118193	KIF14	Epithelia (cycling)	0.69	0.857	0.239	6.8e-11	1.2e-06	4.1
ProstaTrend	ENSG00000077152	UBE2T	Epithelia (cycling)	1.2	1	0.572	1.2e-10	2.1e-06	4.7
ProstaTrend	ENSG00000198901	PRC1	Epithelia (cycling)	1.3	1	0.554	1.9e-10	3.3e-06	3.8
ProstaTrend-ffpe	ENSG00000146670	CDCA5	Epithelia (cycling)	0.47	0.929	0.374	3.0e-10	5.2e-06	4.6
ProstaTrend-ffpe	ENSG00000163808	KIF15	Epithelia (cycling)	0.27	0.786	0.198	4.1e-10	7e-06	4.4
ProstaTrend-ffpe	ENSG00000101057	MYBL2	Epithelia (cycling)	0.5	0.786	0.198	4.2e-10	7.2e-06	5.1
ProstaTrend-ffpe	ENSG00000156970	BUB1B	Epithelia (cycling)	0.48	0.857	0.279	5.3e-10	9.1e-06	4.2
ProstaTrend	ENSG00000138160	KIF11	Epithelia (cycling)	0.55	0.929	0.392	7.6e-10	1.3e-05	3.9
ProstaTrend-ffpe	ENSG00000148773	MKI67	Epithelia (cycling)	2.1	0.929	0.423	1.1e-9	1.8e-05	4.8
ProstaTrend-ffpe	ENSG00000117724	CENPF	Epithelia (cycling)	2	0.929	0.437	1.2e-9	2e-05	4.4
ProstaTrend-ffpe	ENSG00000138778	CENPE	Epithelia (cycling)	0.67	0.929	0.423	1.2e-9	2e-05	3.6
ProstaTrend-ffpe	ENSG00000139354	GAS2L3	Epithelia (cycling)	0.36	0.857	0.293	1.4e-9	2.4e-05	2.8
ProstaTrend-ffpe	ENSG00000167513	CDT1	Epithelia (cycling)	0.5	0.929	0.392	1.5e-9	2.6e-05	4.5
ProstaTrend-ffpe	ENSG00000106462	EZH2	Epithelia (cycling)	0.89	1	0.68	2.5e-9	4.3e-05	3
ProstaTrend-ffpe	ENSG00000119969	HELLS	Epithelia (cycling)	0.76	1	0.725	2.5e-9	4.4e-05	3.6
ProstaTrend-ffpe	ENSG00000068489	PRR11	Epithelia (cycling)	0.61	0.857	0.32	3.1e-9	5.3e-05	3.5
ProstaTrend-ffpe	ENSG00000142731	PLK4	Epithelia (cycling)	0.35	0.929	0.365	4.3e-9	7.3e-05	2.8
ProstaTrend	ENSG00000122966	CIT	Epithelia (cycling)	0.38	0.857	0.324	9.2e-9	0.00016	3.6
ProstaTrend-ffpe	ENSG00000101412	E2F1	Epithelia (cycling)	0.54	0.857	0.333	1.2e-8	0.0002	4.5
ProstaTrend-ffpe	ENSG00000111206	FOXM1	Epithelia (cycling)	0.7	0.857	0.374	1.4e-8	0.00024	4.6
ProstaTrend	ENSG00000161800	RACGAP1	Epithelia (cycling)	0.69	0.929	0.559	1.8e-8	0.00031	3.4
ProstaTrend	ENSG00000176619	LMNB2	Epithelia (cycling)	0.52	1	0.779	2.0e-8	0.00034	3.1
ProstaTrend	ENSG00000146918	NCAPG2	Epithelia (cycling)	0.38	1	0.599	2.3e-8	0.00039	3.3
ProstaTrend	ENSG00000101447	FAM83D	Epithelia (cycling)	0.86	0.929	0.482	2.5e-8	0.00042	3.1
ProstaTrend-ffpe	ENSG00000176890	TYMS	Epithelia (cycling)	1.2	0.929	0.662	4.2e-8	0.00073	4.2
ProstaTrend-ffpe	ENSG00000142945	KIF2C	Epithelia (cycling)	0.26	0.786	0.288	6.8e-8	0.0012	4.1
ProstaTrend-ffpe	ENSG00000185480	PARPBP	Epithelia (cycling)	0.48	0.857	0.414	7.5e-8	0.0013	3.8
ProstaTrend	ENSG00000113810	SMC4	Epithelia (cycling)	1.2	1	0.851	1.1e-7	0.0018	2.9
ProstaTrend	ENSG00000011426	ANLN	Epithelia (cycling)	0.66	0.786	0.311	1.6e-7	0.0027	4.1
ProstaTrend	ENSG00000114346	ECT2	Epithelia (cycling)	0.84	0.929	0.676	1.6e-7	0.0028	3.7
ProstaTrend	ENSG00000120802	TMPO	Epithelia (cycling)	0.78	1	0.905	3.0e-7	0.0052	3
ProstaTrend-ffpe	ENSG00000168496	FEN1	Epithelia (cycling)	0.55	0.929	0.712	3.3e-7	0.0057	3.6
ProstaTrend-ffpe	ENSG00000143476	DTL	Epithelia (cycling)	0.33	0.714	0.248	8.2e-7	0.014	4.2
ProstaTrend	ENSG00000104889	RNASEH2A	Epithelia (cycling)	0.75	0.929	0.694	1.2e-06	0.02	3.2
ProstaTrend	ENSG00000171345	KRT19	Hillock	1.8	1	0.986	1.4e-11	2.5e-7	3.9
ProstaTrend-ffpe	ENSG00000115884	SDC1	Hillock	1.3	1	0.93	3.6e-9	6.3e-05	2.3
ProstaTrend	ENSG00000137648	TMPRSS4	Hillock	0.66	0.826	0.441	4.2e-9	7.2e-05	3.3
ProstaTrend	ENSG00000122861	PLAU	Hillock	0.74	0.957	0.69	7.6e-9	0.00013	1.3
ProstaTrend	ENSG00000013588	GPRC5A	Hillock	0.98	0.957	0.854	4.2e-7	0.0073	1.8
ProstaTrend	ENSG00000158710	TAGLN2	Hillock	0.71	1	0.962	7.3e-7	0.013	0.086
ProstaTrend	ENSG00000085276	MECOM	Hillock	0.79	0.957	0.742	1.2e-06	0.021	1.8
ProstaTrend-ffpe	ENSG00000167749	KLK4	Luminal	2.1	0.982	0.862	1.3e-17	2.2e-13	2.6
ProstaTrend	ENSG00000158715	SLC45A3	Luminal	1.6	1	0.812	4.3e-17	7.4e-13	2.8
ProstaTrend	ENSG00000081181	ARG2	Luminal	1.2	1	0.906	4.6e-17	8.0e-13	2
ProstaTrend	ENSG00000166823	MESP1	Luminal	1.3	1	0.785	5.8e-17	9.9e-13	2.4
ProstaTrend	ENSG00000152503	TRIM36	Luminal	0.48	1	0.602	5.8e-17	1.0e-12	2.1
ProstaTrend-ffpe	ENSG00000120903	CHRNA2	Luminal	0.42	0.909	0.365	8.4e-17	1.4e-12	2.5
ProstaTrend	ENSG00000134072	CAMK1	Luminal	0.36	1	0.823	1.1e-16	1.9e-12	0.98
ProstaTrend	ENSG00000144339	TMEFF2	Luminal	1.1	0.964	0.448	1.3e-16	2.3e-12	2.4
ProstaTrend	ENSG00000104154	SLC30A4	Luminal	1.3	1	0.751	4.0e-16	6.9e-12	2.5
ProstaTrend	ENSG00000167751	KLK2	Luminal	2	0.982	0.95	8.9e-16	1.5e-11	2.9
ProstaTrend-ffpe	ENSG00000144218	AFF3	Luminal	0.68	0.982	0.541	1.5e-15	2.6e-11	1.9
ProstaTrend	ENSG00000142515	KLK3	Luminal	2.1	0.964	0.945	2.6e-15	4.4e-11	2.9
ProstaTrend	ENSG00000113924	HGD	Luminal	0.71	0.964	0.597	1.1e-14	1.9e-10	2.3
ProstaTrend-ffpe	ENSG00000225937	PCA3	Luminal	1.5	0.927	0.503	6.5e-14	1.1e-9	2.2
ProstaTrend-ffpe	ENSG00000182551	ADI1	Luminal	0.79	1	0.978	8.8e-14	1.5e-9	1.4
ProstaTrend-ffpe	ENSG00000152931	PART1	Luminal	0.92	0.982	0.917	2.2e-13	3.8e-9	2.1
ProstaTrend	ENSG00000122585	NPY	Luminal	2.6	0.982	0.735	2.3e-13	3.9e-9	1.3
ProstaTrend	ENSG00000072042	RDH11	Luminal	1.7	1	0.961	3.1e-13	5.4e-9	1.9
ProstaTrend-ffpe	ENSG00000249307	LINC01088	Luminal	0.78	0.836	0.326	3.7e-13	6.3e-9	1.7
ProstaTrend	ENSG00000167332	OR51E2	Luminal	0.94	0.964	0.492	6.2e-13	1.1e-8	2.5
ProstaTrend-ffpe	ENSG00000148541	FAM13C	Luminal	0.44	0.982	0.74	8.5e-13	1.5e-8	1.5
ProstaTrend	ENSG00000165475	CRYL1	Luminal	0.4	0.982	0.895	8.5e-13	1.5e-8	0.95
ProstaTrend	ENSG00000153485	TMEM251	Luminal	0.36	1	0.89	2.6e-12	4.5e-8	1
ProstaTrend	ENSG00000017427	IGF1	Luminal	0.54	0.909	0.431	7.2e-12	1.2e-7	1
ProstaTrend	ENSG00000086205	FOLH1	Luminal	1.2	0.945	0.702	7.3e-12	1.2e-7	2.7
ProstaTrend	ENSG00000184924	PTRHD1	Luminal	0.48	1	0.95	5.0e-11	8.6e-7	1.1
ProstaTrend	ENSG00000147364	FBXO25	Luminal	0.45	1	0.923	9.4e-11	1.6e-06	1.4
ProstaTrend	ENSG00000116171	SCP2	Luminal	0.62	1	0.983	1.3e-10	2.2e-06	0.7
ProstaTrend-ffpe	ENSG00000120915	EPHX2	Luminal	0.61	0.982	0.884	2.5e-10	4.3e-06	1.5
ProstaTrend-ffpe	ENSG00000197635	DPP4	Luminal	0.95	0.964	0.663	3.4e-10	5.9e-06	2
ProstaTrend-ffpe	ENSG00000196208	GREB1	Luminal	0.61	0.964	0.657	5.5e-10	9.4e-06	2.1
ProstaTrend	ENSG00000124570	SERPINB6	Luminal	0.56	1	0.989	5.7e-10	9.7e-06	0.86
ProstaTrend	ENSG00000144481	TRPM8	Luminal	0.83	0.982	0.779	6.3e-10	1.1e-05	2
ProstaTrend	ENSG00000119711	ALDH6A1	Luminal	0.48	0.982	0.912	6.9e-10	1.2e-05	1.6
ProstaTrend-ffpe	ENSG00000014257	ACPP	Luminal	1.7	1	0.934	1.5e-9	2.6e-05	2.1
ProstaTrend	ENSG00000146281	PM20D2	Luminal	0.47	1	0.901	2.9e-9	5.1e-05	1.5
ProstaTrend	ENSG00000138744	NAAA	Luminal	0.61	0.982	0.873	5.2e-9	9e-05	1.4
ProstaTrend	ENSG00000109472	CPE	Luminal	1	1	0.961	4.7e-8	0.00081	1.3
ProstaTrend	ENSG00000164181	ELOVL7	Luminal	0.28	0.945	0.718	5.6e-8	0.00097	1.6
ProstaTrend	ENSG00000123983	ACSL3	Luminal	0.8	1	0.928	7.3e-8	0.0013	1.4
ProstaTrend	ENSG00000151500	THYN1	Luminal	0.34	1	0.945	7.9e-8	0.0014	0.43
ProstaTrend	ENSG00000197894	ADH5	Luminal	0.4	1	0.978	1.9e-7	0.0032	0.83
ProstaTrend	ENSG00000169562	GJB1	Luminal	0.28	0.927	0.641	2.1e-7	0.0036	2.1
ProstaTrend	ENSG00000205544	TMEM256	Luminal	0.64	1	0.906	2.2e-7	0.0038	0.93
ProstaTrend-ffpe	ENSG00000148219	ASTN2	Luminal	0.31	0.909	0.657	2.7e-7	0.0047	1.8
ProstaTrend	ENSG00000158373	HIST1H2BD	Luminal	0.36	1	0.895	3.8e-7	0.0065	1.5
ProstaTrend	ENSG00000138495	COX17	Luminal	0.65	1	0.895	7.0e-7	0.012	0.7
ProstaTrend	ENSG00000112799	LY86	B-cell	1.3	1	0.138	9.3e-18	1.6e-13	1.7
ProstaTrend	ENSG00000196092	PAX5	B-cell	0.95	0.842	0.064	1.6e-16	2.8e-12	2.3
ProstaTrend-ffpe	ENSG00000072694	FCGR2B	B-cell	1	1	0.202	3.8e-16	6.5e-12	1.9
ProstaTrend	ENSG00000114013	CD86	B-cell	0.59	0.789	0.117	2.5e-12	4.3e-8	0.097
ProstaTrend	ENSG00000179583	CIITA	B-cell	0.67	0.895	0.266	1.8e-11	3.0e-7	0.39
ProstaTrend	ENSG00000211897	IGHG3	B-cell	5.8	0.895	0.245	1.9e-11	3.2e-7	1.8
ProstaTrend	ENSG00000182022	CHST15	B-cell	0.41	0.737	0.149	4.4e-9	7.5e-05	0.3
ProstaTrend	ENSG00000144645	OSBPL10	B-cell	0.85	0.842	0.319	8.9e-9	0.00015	0.52
ProstaTrend	ENSG00000134460	IL2RA	CD4 T-Cell	0.92	0.938	0.506	8.3e-12	1.4e-7	2.1
ProstaTrend	ENSG00000104951	IL4I1	CD4 T-Cell	0.42	0.781	0.296	4.2e-9	7.3e-05	0.32
ProstaTrend	ENSG00000105717	PBX4	CD4 T-Cell	0.34	0.938	0.679	3.8e-7	0.0066	1.9
ProstaTrend-ffpe	ENSG00000120915	EPHX2	CD4 T-Cell	0.29	0.812	0.494	2.8e-06	0.048	-0.5
ProstaTrend-ffpe	ENSG00000135114	OASL	CD8 T-Cell	0.51	0.972	0.649	1.4e-7	0.0024	2.1
ProstaTrend	ENSG00000143153	ATP1B1	CD8 T-Cell	0.49	0.944	0.701	1.5e-06	0.027	-1.1
ProstaTrend	ENSG00000196139	AKR1C3	NK-Cell	0.73	0.962	0.345	2.2e-13	3.8e-9	0.38
ProstaTrend	ENSG00000169896	ITGAM	NK-Cell	0.74	0.923	0.31	1.1e-12	1.9e-8	0.95
ProstaTrend	ENSG00000172543	CTSW	NK-Cell	1.9	1	0.816	3.8e-12	6.6e-8	3.3
ProstaTrend-ffpe	ENSG00000127947	PTPN12	NK-Cell	0.78	0.923	0.747	5.2e-8	0.00089	-0.36
ProstaTrend	ENSG00000181036	FCRL6	NK-Cell	0.8	0.885	0.563	2.3e-7	0.0039	3.6
ProstaTrend	ENSG00000130402	ACTN4	NK-Cell	0.54	1	0.931	2.6e-06	0.044	-0.56
ProstaTrend	ENSG00000079112	CDH17	DC	0.9	0.686	0.161	6.6e-10	1.1e-05	4.6
ProstaTrend-ffpe	ENSG00000144218	AFF3	DC	0.46	0.914	0.644	4.9e-8	0.00084	0.93
ProstaTrend	ENSG00000048052	HDAC9	DC	0.46	0.943	0.701	1.2e-06	0.021	1.4
ProstaTrend	ENSG00000017427	IGF1	Macrophage	0.68	0.95	0.488	2.9e-13	5.0e-9	1.1
ProstaTrend-ffpe	ENSG00000197093	GAL3ST4	Macrophage	0.52	0.9	0.341	1.8e-12	3.1e-8	2.9
ProstaTrend	ENSG00000105612	DNASE2	Macrophage	0.63	1	0.805	6.4e-12	1.1e-7	1
ProstaTrend-ffpe	ENSG00000205358	MT1H	Macrophage	2.2	0.95	0.402	1.7e-11	2.9e-7	2.3
ProstaTrend	ENSG00000064601	CTSA	Macrophage	0.7	1	0.878	3.9e-10	6.6e-06	1.2
ProstaTrend-ffpe	ENSG00000184060	ADAP2	Macrophage	0.7	0.975	0.805	7.0e-9	0.00012	3
ProstaTrend	ENSG00000205364	MT1M	Macrophage	1.7	0.95	0.488	1.1e-8	0.00019	-0.027
ProstaTrend	ENSG00000183087	GAS6	Macrophage	0.36	0.95	0.671	1.3e-8	0.00022	-0.13
ProstaTrend	ENSG00000103485	QPRT	Macrophage	0.31	0.925	0.72	6.9e-8	0.0012	1.2
ProstaTrend	ENSG00000101160	CTSZ	Macrophage	0.87	1	0.927	9.5e-8	0.0016	1.8
ProstaTrend	ENSG00000122861	PLAU	Macrophage	0.92	0.975	0.78	3.6e-7	0.0062	1.9
ProstaTrend	ENSG00000118257	NRP2	Macrophage	0.6	0.95	0.695	3.8e-7	0.0065	1.8
ProstaTrend	ENSG00000110057	UNC93B1	Macrophage	0.32	1	0.866	8.7e-7	0.015	1.3
ProstaTrend	ENSG00000090889	KIF4A	Macrophage (cycling)	0.95	1	0.069	1.1e-13	1.8e-9	3.1
ProstaTrend-ffpe	ENSG00000142945	KIF2C	Macrophage (cycling)	1	1	0.095	8.3e-12	1.4e-7	3.5
ProstaTrend-ffpe	ENSG00000163808	KIF15	Macrophage (cycling)	0.66	1	0.095	1.2e-11	2.2e-7	2.9
ProstaTrend-ffpe	ENSG00000156970	BUB1B	Macrophage (cycling)	0.58	1	0.112	8.0e-11	1.4e-06	2.8
ProstaTrend	ENSG00000166851	PLK1	Macrophage (cycling)	0.7	1	0.121	1.7e-10	3e-06	2.7
ProstaTrend	ENSG00000145386	CCNA2	Macrophage (cycling)	0.92	1	0.121	2.0e-10	3.4e-06	3.3
ProstaTrend-ffpe	ENSG00000066279	ASPM	Macrophage (cycling)	1.7	1	0.129	6.3e-10	1.1e-05	3.3
ProstaTrend-ffpe	ENSG00000075218	GTSE1	Macrophage (cycling)	1	1	0.155	3.1e-9	5.3e-05	2.9
ProstaTrend-ffpe	ENSG00000104147	OIP5	Macrophage (cycling)	0.3	1	0.155	3.1e-9	5.3e-05	2.6
ProstaTrend-ffpe	ENSG00000146670	CDCA5	Macrophage (cycling)	0.86	1	0.155	3.4e-9	5.9e-05	2.7
ProstaTrend-ffpe	ENSG00000165304	MELK	Macrophage (cycling)	0.5	1	0.147	3.5e-9	6e-05	2.9
ProstaTrend-ffpe	ENSG00000129173	E2F8	Macrophage (cycling)	0.29	0.5	0.017	4.2e-9	7.2e-05	2.5
ProstaTrend	ENSG00000011426	ANLN	Macrophage (cycling)	1.1	1	0.164	6.6e-9	0.00011	3.2
ProstaTrend-ffpe	ENSG00000111206	FOXM1	Macrophage (cycling)	1.1	1	0.172	9.2e-9	0.00016	2.7
ProstaTrend-ffpe	ENSG00000117399	CDC20	Macrophage (cycling)	1.5	1	0.181	1.6e-8	0.00028	2.7
ProstaTrend-ffpe	ENSG00000184661	CDCA2	Macrophage (cycling)	0.38	0.833	0.095	2.3e-8	0.00039	2.9
ProstaTrend-ffpe	ENSG00000138180	CEP55	Macrophage (cycling)	1.4	1	0.19	2.6e-8	0.00044	3.8
ProstaTrend-ffpe	ENSG00000088325	TPX2	Macrophage (cycling)	1.9	1	0.198	3.5e-8	0.00061	3.3
ProstaTrend-ffpe	ENSG00000101057	MYBL2	Macrophage (cycling)	0.64	1	0.19	4.0e-8	0.0007	2.5
ProstaTrend-ffpe	ENSG00000143476	DTL	Macrophage (cycling)	0.63	1	0.181	4.6e-8	0.00079	2.3
ProstaTrend	ENSG00000143228	NUF2	Macrophage (cycling)	0.88	1	0.198	5.5e-8	0.00095	2.8
ProstaTrend-ffpe	ENSG00000183856	IQGAP3	Macrophage (cycling)	0.63	1	0.207	8.1e-8	0.0014	2.9
ProstaTrend-ffpe	ENSG00000118193	KIF14	Macrophage (cycling)	0.6	1	0.172	8.9e-8	0.0015	2.9
ProstaTrend	ENSG00000160957	RECQL4	Macrophage (cycling)	0.37	1	0.19	1.3e-7	0.0022	1.7
ProstaTrend	ENSG00000138160	KIF11	Macrophage (cycling)	0.89	1	0.216	2.1e-7	0.0036	3.1
ProstaTrend-ffpe	ENSG00000148773	MKI67	Macrophage (cycling)	3.6	1	0.259	3.3e-7	0.0057	3.8
ProstaTrend	ENSG00000122966	CIT	Macrophage (cycling)	0.77	1	0.241	3.7e-7	0.0063	2.7
ProstaTrend	ENSG00000169607	CKAP2L	Macrophage (cycling)	0.55	0.833	0.129	5.3e-7	0.0092	3
ProstaTrend-ffpe	ENSG00000051341	POLQ	Macrophage (cycling)	0.46	0.833	0.138	5.9e-7	0.01	3.2
ProstaTrend	ENSG00000175643	RMI2	Macrophage (cycling)	0.35	1	0.216	6.5e-7	0.011	1.6
ProstaTrend-ffpe	ENSG00000157456	CCNB2	Macrophage (cycling)	0.67	1	0.25	6.5e-7	0.011	2.6
ProstaTrend-ffpe	ENSG00000137807	KIF23	Macrophage (cycling)	1.1	1	0.259	1.1e-06	0.019	2.8
ProstaTrend-ffpe	ENSG00000007968	E2F2	Macrophage (cycling)	0.29	0.667	0.078	1.4e-06	0.023	2.1
ProstaTrend-ffpe	ENSG00000176890	TYMS	Macrophage (cycling)	1.8	1	0.319	1.5e-06	0.026	3.3
ProstaTrend-ffpe	ENSG00000123485	HJURP	Macrophage (cycling)	0.26	0.833	0.138	1.8e-06	0.03	2.4
ProstaTrend	ENSG00000146918	NCAPG2	Macrophage (cycling)	0.72	1	0.319	1.8e-06	0.03	2.2
ProstaTrend	ENSG00000131747	TOP2A	Macrophage (cycling)	2.9	1	0.336	2e-06	0.034	3.5
ProstaTrend	ENSG00000185052	SLC24A3	Mast	0.89	0.938	0.094	2.7e-17	4.7e-13	2.2
ProstaTrend	ENSG00000141293	SKAP1	Mast	0.96	1	0.236	3.5e-14	6.0e-10	1.5
ProstaTrend	ENSG00000041353	RAB27B	Mast	1.7	1	0.274	1.1e-13	1.9e-9	1.7
ProstaTrend	ENSG00000172572	PDE3A	Mast	0.41	0.688	0.066	4.9e-12	8.4e-8	-0.019
ProstaTrend	ENSG00000157404	KIT	Mast	4.5	0.938	0.34	5.5e-11	9.5e-7	5
ProstaTrend	ENSG00000140284	SLC27A2	Mast	0.39	0.812	0.16	1.2e-10	2e-06	0.54
ProstaTrend	ENSG00000108511	HOXB6	Mast	0.29	0.75	0.132	2.3e-10	4e-06	1.1
ProstaTrend	ENSG00000132792	CTNNBL1	Mast	1.2	1	0.925	5.1e-10	8.8e-06	0.86
ProstaTrend	ENSG00000158715	SLC45A3	Mast	1.3	1	0.575	6.6e-10	1.1e-05	1.1
ProstaTrend	ENSG00000168421	RHOH	Mast	1.3	1	0.802	1.5e-9	2.6e-05	1.6
ProstaTrend	ENSG00000172543	CTSW	Mast	0.45	0.938	0.368	3.9e-9	6.7e-05	1.1
ProstaTrend	ENSG00000164181	ELOVL7	Mast	0.42	0.875	0.311	4.1e-9	7e-05	0.17
ProstaTrend	ENSG00000158014	SLC30A2	Mast	0.25	0.688	0.123	5.0e-9	8.7e-05	2.8
ProstaTrend	ENSG00000171345	KRT19	Mast	0.62	1	0.585	1.7e-8	0.0003	-0.27
ProstaTrend	ENSG00000143575	HAX1	Mast	0.66	1	0.953	9.1e-8	0.0016	0.13
ProstaTrend	ENSG00000111670	GNPTAB	Mast	1.5	1	0.877	3.8e-7	0.0065	0.71
ProstaTrend-ffpe	ENSG00000164684	ZNF704	Mast	0.84	0.812	0.358	6.0e-7	0.01	-0.79
ProstaTrend	ENSG00000119242	CCDC92	Mast	0.82	0.938	0.594	1e-06	0.018	-0.066
ProstaTrend	ENSG00000198546	ZNF511	Mast	0.47	1	0.84	1.3e-06	0.022	-0.3
ProstaTrend	ENSG00000038427	VCAN	Monocyte	3.3	1	0.505	1.3e-14	2.2e-10	2.5
ProstaTrend	ENSG00000173391	OLR1	Monocyte	1.5	1	0.804	6.6e-8	0.0011	3.3
ProstaTrend	ENSG00000102524	TNFSF13B	Monocyte	0.51	1	0.856	2e-06	0.034	2.3
ProstaTrend	ENSG00000196411	EPHB4	Endothelia 1	0.69	0.975	0.685	1.1e-14	2.0e-10	1.7
ProstaTrend	ENSG00000100368	CSF2RB	Endothelia 1	0.31	0.875	0.315	4.2e-13	7.3e-9	0.89
ProstaTrend	ENSG00000111145	ELK3	Endothelia 1	1.3	0.975	0.808	1.9e-12	3.3e-8	2.5
ProstaTrend-ffpe	ENSG00000113594	LIFR	Endothelia 1	2.2	1	0.836	4.2e-12	7.3e-8	2.7
ProstaTrend	ENSG00000111912	NCOA7	Endothelia 1	1.4	1	0.863	8.0e-12	1.4e-7	1.4
ProstaTrend	ENSG00000260027	HOXB7	Endothelia 1	0.45	0.95	0.411	4.4e-11	7.5e-7	1.7
ProstaTrend	ENSG00000196872	KIAA1211L	Endothelia 1	0.56	0.95	0.452	2.0e-10	3.4e-06	0.94
ProstaTrend	ENSG00000105401	CDC37	Endothelia 1	0.76	1	0.973	2.5e-10	4.4e-06	0.99
ProstaTrend	ENSG00000115353	TACR1	Endothelia 1	0.36	0.9	0.315	1.2e-9	2e-05	3
ProstaTrend-ffpe	ENSG00000166960	CCDC178	Endothelia 1	0.32	0.9	0.384	1.6e-9	2.7e-05	2.7
ProstaTrend	ENSG00000061273	HDAC7	Endothelia 1	0.54	0.95	0.863	2.4e-9	4.1e-05	1.6
ProstaTrend	ENSG00000241839	PLEKHO2	Endothelia 1	0.58	0.925	0.74	2.9e-9	5e-05	1.1
ProstaTrend	ENSG00000137959	IFI44L	Endothelia 1	0.59	1	0.74	5.0e-9	8.6e-05	1.6
ProstaTrend	ENSG00000196139	AKR1C3	Endothelia 1	0.49	0.975	0.644	6.9e-9	0.00012	2.4
ProstaTrend	ENSG00000179583	CIITA	Endothelia 1	0.39	0.875	0.438	8.5e-9	0.00015	0.53
ProstaTrend	ENSG00000089351	GRAMD1A	Endothelia 1	0.43	0.975	0.849	1.1e-8	0.00019	0.63
ProstaTrend	ENSG00000118257	NRP2	Endothelia 1	0.6	0.95	0.658	1.7e-8	0.00029	1.6
ProstaTrend	ENSG00000064763	FAR2	Endothelia 1	0.28	0.775	0.384	2.2e-8	0.00037	1.6
ProstaTrend	ENSG00000139182	CLSTN3	Endothelia 1	0.39	0.925	0.644	8.2e-8	0.0014	1.6
ProstaTrend	ENSG00000159110	IFNAR2	Endothelia 1	0.35	0.975	0.753	3.1e-7	0.0053	0.71
ProstaTrend	ENSG00000165949	IFI27	Endothelia 1	1.1	1	0.808	3.9e-7	0.0067	4
ProstaTrend	ENSG00000164181	ELOVL7	Endothelia 1	0.25	0.8	0.384	4.1e-7	0.0071	0.65
ProstaTrend-ffpe	ENSG00000113739	STC2	Endothelia 1	0.61	0.875	0.534	4.4e-7	0.0076	2.6
ProstaTrend	ENSG00000003400	CASP10	Endothelia 1	0.27	0.9	0.548	4.5e-7	0.0078	1.2
ProstaTrend	ENSG00000048052	HDAC9	Endothelia 1	0.37	0.9	0.63	8.5e-7	0.015	1.4
ProstaTrend	ENSG00000049192	ADAMTS6	Endothelia 2	1	1	0.57	1.9e-11	3.3e-7	2.8
ProstaTrend	ENSG00000085276	MECOM	Endothelia 2	1.3	1	0.591	3.1e-10	5.4e-06	2.6
ProstaTrend	ENSG00000182809	CRIP2	Endothelia 2	0.97	1	0.968	1.6e-9	2.8e-05	3.3
ProstaTrend	ENSG00000165949	IFI27	Endothelia 2	1.6	1	0.849	2.7e-8	0.00046	4.5
ProstaTrend	ENSG00000126709	IFI6	Endothelia 2	1.3	0.95	0.86	2.6e-7	0.0045	2.1
ProstaTrend	ENSG00000034713	GABARAPL2	Endothelia 2	0.61	1	0.989	2.6e-06	0.045	1.1
ProstaTrend	ENSG00000111335	OAS2	Endothelia 2	0.44	1	0.634	2.7e-06	0.046	1.4
ProstaTrend	ENSG00000145423	SFRP2	Fibroblast	3	1	0.273	4.2e-17	7.2e-13	4.6
ProstaTrend	ENSG00000017427	IGF1	Fibroblast	3.7	0.96	0.443	1.3e-13	2.2e-9	2.4
ProstaTrend	ENSG00000162493	PDPN	Fibroblast	0.88	0.88	0.261	1.2e-12	2.0e-8	2.5
ProstaTrend	ENSG00000106809	OGN	Fibroblast	1.9	0.92	0.364	1.2e-12	2.2e-8	2.9
ProstaTrend	ENSG00000077274	CAPN6	Fibroblast	0.42	0.64	0.08	3.9e-11	6.7e-7	3.8
ProstaTrend-ffpe	ENSG00000162576	MXRA8	Fibroblast	1.7	0.92	0.5	4.3e-11	7.4e-7	4.1
ProstaTrend-ffpe	ENSG00000108821	COL1A1	Fibroblast	3	0.96	0.659	7.1e-11	1.2e-06	3.5
ProstaTrend	ENSG00000101951	PAGE4	Fibroblast	2	0.76	0.159	7.7e-11	1.3e-06	3.8
ProstaTrend-ffpe	ENSG00000277893	SRD5A2	Fibroblast	1.1	0.68	0.114	1.0e-10	1.8e-06	2.6
ProstaTrend	ENSG00000144810	COL8A1	Fibroblast	1.6	0.92	0.523	1.4e-10	2.4e-06	4.4
ProstaTrend	ENSG00000136546	SCN7A	Fibroblast	1.8	0.84	0.307	1.7e-10	3e-06	4.2
ProstaTrend	ENSG00000038427	VCAN	Fibroblast	2.2	0.92	0.523	1.9e-10	3.2e-06	3.6
ProstaTrend	ENSG00000186340	THBS2	Fibroblast	1.1	0.88	0.398	2.5e-10	4.4e-06	4.1
ProstaTrend	ENSG00000168542	COL3A1	Fibroblast	2.5	1	0.83	2.6e-10	4.5e-06	4
ProstaTrend	ENSG00000184254	ALDH1A3	Fibroblast	2.2	0.96	0.784	4.5e-10	7.7e-06	1.2
ProstaTrend	ENSG00000142552	RCN3	Fibroblast	0.84	0.88	0.636	3.2e-9	5.4e-05	3.2
ProstaTrend-ffpe	ENSG00000137809	ITGA11	Fibroblast	0.55	0.8	0.398	1.9e-8	0.00032	3.6
ProstaTrend	ENSG00000122691	TWIST1	Fibroblast	0.34	0.8	0.295	2.7e-8	0.00046	1.5
ProstaTrend	ENSG00000102265	TIMP1	Fibroblast	2.2	0.96	1	3.3e-8	0.00057	2.2
ProstaTrend-ffpe	ENSG00000128918	ALDH1A2	Fibroblast	0.95	0.72	0.25	4.4e-8	0.00075	1.8
ProstaTrend	ENSG00000103485	QPRT	Fibroblast	0.42	0.92	0.489	8.3e-8	0.0014	0.77
ProstaTrend-ffpe	ENSG00000087116	ADAMTS2	Fibroblast	0.52	0.76	0.341	9.6e-8	0.0017	3.7
ProstaTrend	ENSG00000159216	RUNX1	Fibroblast	0.64	0.88	0.591	9.8e-8	0.0017	0.92
ProstaTrend	ENSG00000052126	PLEKHA5	Fibroblast	1.2	0.92	0.852	1.4e-7	0.0025	1
ProstaTrend	ENSG00000106624	AEBP1	Fibroblast	1.4	0.96	0.898	1.5e-7	0.0026	3.5
ProstaTrend	ENSG00000122641	INHBA	Fibroblast	0.74	0.92	0.523	2.0e-7	0.0034	2.8
ProstaTrend	ENSG00000185052	SLC24A3	Fibroblast	0.27	0.72	0.239	5.5e-7	0.0095	1.4
ProstaTrend	ENSG00000112936	C7	Fibroblast	3	0.88	0.784	5.6e-7	0.0096	2.9
ProstaTrend-ffpe	ENSG00000175287	PHYHD1	Fibroblast	0.36	0.92	0.636	5.8e-7	0.01	0.53
ProstaTrend	ENSG00000149269	PAK1	Fibroblast	0.46	0.84	0.5	2.1e-06	0.036	-0.2
ProstaTrend	ENSG00000182492	BGN	Fibroblast	1.2	0.96	0.852	2.5e-06	0.043	3.2
ProstaTrend	ENSG00000166592	RRAD	Smooth Muscle	1.4	1	0.647	4.5e-13	7.7e-9	2.3
ProstaTrend-ffpe	ENSG00000018625	ATP1A2	Smooth Muscle	1.6	0.929	0.376	1.8e-12	3.0e-8	3
ProstaTrend	ENSG00000213626	LBH	Smooth Muscle	1.9	0.964	0.8	2.1e-12	3.5e-8	1.6
ProstaTrend	ENSG00000151320	AKAP6	Smooth Muscle	0.5	0.857	0.306	2.5e-11	4.3e-7	2
ProstaTrend	ENSG00000153714	LURAP1L	Smooth Muscle	0.46	0.929	0.494	1.4e-10	2.4e-06	1.1
ProstaTrend	ENSG00000109472	CPE	Smooth Muscle	1.5	1	0.941	1.7e-10	2.9e-06	2.3
ProstaTrend	ENSG00000105655	ISYNA1	Smooth Muscle	0.87	0.964	0.741	2.2e-10	3.8e-06	1.8
ProstaTrend	ENSG00000159884	CCDC107	Smooth Muscle	0.95	0.964	0.859	5.0e-10	8.6e-06	0.96
ProstaTrend	ENSG00000168140	VASN	Smooth Muscle	0.7	0.964	0.624	1.6e-9	2.8e-05	1.8
ProstaTrend-ffpe	ENSG00000163932	PRKCD	Smooth Muscle	0.28	0.893	0.4	3.7e-9	6.4e-05	-0.78
ProstaTrend	ENSG00000169398	PTK2	Smooth Muscle	0.95	1	0.906	6.0e-9	0.0001	1.4
ProstaTrend	ENSG00000049323	LTBP1	Smooth Muscle	1.5	0.964	0.776	1.2e-8	0.0002	2.1
ProstaTrend	ENSG00000172572	PDE3A	Smooth Muscle	1.4	0.893	0.518	1.7e-8	0.0003	2.8
ProstaTrend	ENSG00000138193	PLCE1	Smooth Muscle	1.4	0.857	0.694	4.4e-8	0.00075	2.3
ProstaTrend	ENSG00000139211	AMIGO2	Smooth Muscle	0.67	0.893	0.6	6.4e-8	0.0011	1
ProstaTrend	ENSG00000164050	PLXNB1	Smooth Muscle	0.72	0.857	0.576	1.1e-7	0.002	0.13
ProstaTrend	ENSG00000169604	ANTXR1	Smooth Muscle	0.74	0.964	0.659	1.6e-7	0.0027	1.2
ProstaTrend	ENSG00000267532	MIR497HG	Smooth Muscle	0.45	0.821	0.518	2.6e-7	0.0045	1.6
ProstaTrend	ENSG00000165966	PDZRN4	Smooth Muscle	0.36	0.857	0.341	4.4e-7	0.0075	1.9
ProstaTrend	ENSG00000106624	AEBP1	Smooth Muscle	0.87	1	0.882	6.2e-7	0.011	2.5
ProstaTrend-ffpe	ENSG00000182551	ADI1	Smooth Muscle	0.47	1	0.965	7.6e-7	0.013	0.2
ProstaTrend	ENSG00000163590	PPM1L	Smooth Muscle	0.48	0.893	0.576	8.1e-7	0.014	0.59
ProstaTrend	ENSG00000130402	ACTN4	Smooth Muscle	0.86	0.964	0.953	1e-06	0.018	1.1

## Sheet: Table S14
PCa Cell Atlas: Cell type specific marker For all significantly differentially expressed (DE) genes from the DGEA of the PCa Cell Atlas, we defined gene sets of cell type specific markers. We filtered for DE genes (FDR < 0.05) with a DOR >2 and an average log2 fold change >1. avg_log2FC: log fold-chage of the average expression between the two groups. pct.1: The percentage of cells where the gene…
Ensembl_ID	Gene_name	Cell_type	avg_log2FC	pct.1	pct.2	p_val	p_val_adj	DOR
ENSG00000186847	KRT14	Basal	1.7	0.949	0.635	3.1e-16	5.3e-12	2.8
ENSG00000073282	TP63	Basal	1.2	0.923	0.523	6.0e-14	1.0e-9	3.4
ENSG00000065618	COL17A1	Basal	1.3	0.872	0.477	2.2e-12	3.8e-8	3.6
ENSG00000141469	SLC14A1	Basal	1.8	0.974	0.807	5.0e-12	8.6e-8	2.7
ENSG00000128422	KRT17	Basal	1.7	1	0.787	8.1e-12	1.4e-7	2.3
ENSG00000125848	FLRT3	Basal	1.5	0.949	0.772	1.8e-11	3.1e-7	2.8
ENSG00000114270	COL7A1	Basal	1.2	0.897	0.721	2.3e-11	4.0e-7	2.6
ENSG00000074527	NTN4	Basal	1.3	0.949	0.868	1.7e-8	0.00029	2.1
ENSG00000117525	F3	Basal	1.3	0.949	0.904	1.2e-7	0.002	2.1
ENSG00000118849	RARRES1	Club	2.6	1	0.85	4.2e-19	7.3e-15	3.9
ENSG00000137673	MMP7	Club	3	1	0.835	3.3e-18	5.7e-14	4.5
ENSG00000143153	ATP1B1	Club	1.4	1	0.95	1.6e-17	2.7e-13	2.6
ENSG00000185215	TNFAIP2	Club	1.8	1	0.83	4.1e-17	7.1e-13	2.1
ENSG00000124145	SDC4	Club	1.1	1	0.935	5.8e-17	1.0e-12	2.4
ENSG00000189377	CXCL17	Club	1.3	1	0.725	1.2e-16	2.0e-12	3.2
ENSG00000047457	CP	Club	2.2	0.972	0.7	2.1e-16	3.7e-12	4.2
ENSG00000124875	CXCL6	Club	1	0.972	0.565	2.8e-16	4.8e-12	3.3
ENSG00000124107	SLPI	Club	2	1	0.9	2.9e-16	4.9e-12	3.8
ENSG00000079257	LXN	Club	1.3	1	0.9	6.8e-16	1.2e-11	2.7
ENSG00000111341	MGP	Club	2.8	1	0.935	1.5e-15	2.5e-11	2.2
ENSG00000104140	RHOV	Club	1.1	1	0.835	3.6e-15	6.3e-11	2.8
ENSG00000162896	PIGR	Club	2.6	1	0.73	5.0e-15	8.7e-11	3.4
ENSG00000101443	WFDC2	Club	1.9	1	0.95	6.4e-15	1.1e-10	3.7
ENSG00000162366	PDZK1IP1	Club	1.3	0.972	0.89	9.7e-15	1.7e-10	3.3
ENSG00000125730	C3	Club	1.9	1	0.775	1.0e-14	1.8e-10	2
ENSG00000013588	GPRC5A	Club	1.5	1	0.84	4.1e-14	7.1e-10	2.7
ENSG00000124102	PI3	Club	1.1	0.861	0.44	6.9e-14	1.2e-9	3.9
ENSG00000189143	CLDN4	Club	1.5	1	0.98	1.6e-13	2.7e-9	3.5
ENSG00000163739	CXCL1	Club	2.2	1	0.815	1.8e-13	3.1e-9	2.2
ENSG00000163435	ELF3	Club	1.4	1	0.98	5.4e-13	9.3e-9	3.2
ENSG00000148346	LCN2	Club	1.6	1	0.84	6.3e-13	1.1e-8	3
ENSG00000134339	SAA2	Club	1.2	0.889	0.375	1.3e-12	2.2e-8	2.9
ENSG00000161055	SCGB3A1	Club	2.1	1	0.65	1.5e-12	2.6e-8	3
ENSG00000138449	SLC40A1	Club	1	1	0.955	1.0e-11	1.8e-7	2.1
ENSG00000175356	SCUBE2	Club	1.4	1	0.835	5.1e-11	8.8e-7	2.9
ENSG00000288411	SAA1	Club	1.8	0.944	0.565	6.7e-11	1.2e-06	2.6
ENSG00000170477	KRT4	Club	1.4	0.917	0.48	8.7e-11	1.5e-06	2.9
ENSG00000012223	LTF	Club	2.2	0.972	0.785	1.8e-10	3.1e-06	2.6
ENSG00000178999	AURKB	Epithelia (cycling)	1.1	1	0.248	6.5e-15	1.1e-10	4.7
ENSG00000137804	NUSAP1	Epithelia (cycling)	1.7	1	0.401	4.5e-12	7.8e-8	4.7
ENSG00000100526	CDKN3	Epithelia (cycling)	1.3	1	0.41	6.7e-12	1.1e-7	4.5
ENSG00000170312	CDK1	Epithelia (cycling)	1.8	1	0.41	7.3e-12	1.3e-7	4.4
ENSG00000157456	CCNB2	Epithelia (cycling)	1.1	1	0.41	7.5e-12	1.3e-7	4.4
ENSG00000077152	UBE2T	Epithelia (cycling)	1.2	1	0.572	1.2e-10	2.1e-06	4.7
ENSG00000122952	ZWINT	Epithelia (cycling)	1.4	1	0.604	1.4e-10	2.4e-06	4.6
ENSG00000167900	TK1	Epithelia (cycling)	1.6	1	0.572	1.6e-10	2.7e-06	4.4
ENSG00000198901	PRC1	Epithelia (cycling)	1.3	1	0.554	1.9e-10	3.3e-06	3.8
ENSG00000164611	PTTG1	Epithelia (cycling)	2.3	1	0.64	3.3e-10	5.7e-06	4
ENSG00000134057	CCNB1	Epithelia (cycling)	1.4	1	0.671	3.5e-10	6e-06	3.5
ENSG00000123975	CKS2	Epithelia (cycling)	2.3	1	0.919	6.8e-10	1.2e-05	3.4
ENSG00000117724	CENPF	Epithelia (cycling)	2	0.929	0.437	1.2e-9	2e-05	4.4
ENSG00000117632	STMN1	Epithelia (cycling)	2.7	1	0.937	1.3e-9	2.2e-05	4.5
ENSG00000203760	CENPW	Epithelia (cycling)	1.1	1	0.617	1.6e-9	2.8e-05	4.5
ENSG00000106399	RPA3	Epithelia (cycling)	1.3	1	0.914	7.0e-9	0.00012	3.6
ENSG00000100162	CENPM	Epithelia (cycling)	1.1	0.929	0.541	7.8e-9	0.00013	4.3
ENSG00000160014	CALM3	Epithelia (cycling)	1	1	0.982	7.9e-9	0.00014	2.7
ENSG00000168393	DTYMK	Epithelia (cycling)	1	1	0.865	2.9e-8	0.00051	3.3
ENSG00000113810	SMC4	Epithelia (cycling)	1.2	1	0.851	1.1e-7	0.0018	2.9
ENSG00000182481	KPNA2	Epithelia (cycling)	1.1	0.929	0.797	1.1e-7	0.0019	2.4
	H2AFV	Epithelia (cycling)	1.4	1	0.977	1.5e-7	0.0025	3.1
ENSG00000131153	GINS2	Epithelia (cycling)	1.1	0.929	0.685	1.6e-7	0.0028	4.2
ENSG00000006625	GGCT	Epithelia (cycling)	1.5	1	0.946	2.2e-7	0.0038	3.6
	HIST1H4C	Epithelia (cycling)	2.4	1	0.914	2.9e-7	0.005	2.3
ENSG00000130520	LSM4	Epithelia (cycling)	1.3	1	0.982	5.2e-7	0.0089	3.4
ENSG00000196262	PPIA	Epithelia (cycling)	1.3	1	0.986	1.4e-06	0.025	3
ENSG00000198830	HMGN2	Epithelia (cycling)	2.1	1	0.968	2.3e-06	0.039	3.6
ENSG00000206075	SERPINB5	Hillock	1.1	1	0.685	1.5e-13	2.6e-9	3.1
ENSG00000167656	LY6D	Hillock	1.2	0.913	0.39	5.2e-13	8.9e-9	3.5
ENSG00000171401	KRT13	Hillock	3.3	1	0.629	5.4e-13	9.2e-9	4.1
ENSG00000124466	LYPD3	Hillock	1.1	1	0.864	6.6e-12	1.1e-7	2.3
ENSG00000165272	AQP3	Hillock	1.2	1	0.948	7.3e-11	1.3e-06	2
ENSG00000278468	MUC4	Hillock	1.6	0.957	0.624	1.3e-10	2.2e-06	3.5
ENSG00000142973	CYP4B1	Hillock	1.2	1	0.7	4.8e-10	8.3e-06	3
ENSG00000102554	KLF5	Hillock	1.3	1	0.967	1.0e-9	1.7e-05	2.3
ENSG00000189334	S100A14	Hillock	1.2	0.957	0.775	1.1e-9	1.9e-05	2.7
ENSG00000115884	SDC1	Hillock	1.3	1	0.93	3.6e-9	6.3e-05	2.3
ENSG00000137699	TRIM29	Hillock	1.1	0.957	0.77	1.0e-8	0.00018	2.8
ENSG00000163347	CLDN1	Hillock	1.1	0.957	0.793	1.1e-8	0.00019	2.4
ENSG00000175793	SFN	Hillock	1.3	1	0.972	1.3e-8	0.00023	2.2
ENSG00000263309	KRT23	Hillock	1.2	1	0.742	2.4e-8	0.00042	2.4
ENSG00000134762	DSC3	Hillock	1.3	0.957	0.714	3.5e-8	0.0006	3.3
ENSG00000184292	TACSTD2	Hillock	1.1	1	0.981	6.1e-8	0.001	3
ENSG00000167644	C19orf33	Hillock	1.3	1	0.826	9.1e-8	0.0016	2.2
ENSG00000057149	SERPINB3	Hillock	1.4	0.739	0.352	1.4e-06	0.024	3.1
ENSG00000140263	SORD	Luminal	1.4	1	0.95	2.8e-18	4.8e-14	2.2
ENSG00000167749	KLK4	Luminal	2.1	0.982	0.862	1.3e-17	2.2e-13	2.6
ENSG00000158715	SLC45A3	Luminal	1.6	1	0.812	4.3e-17	7.4e-13	2.8
ENSG00000211689	TRGC1	Luminal	2.1	1	0.757	4.6e-17	7.9e-13	2.5
ENSG00000166823	MESP1	Luminal	1.3	1	0.785	5.8e-17	9.9e-13	2.4
ENSG00000144339	TMEFF2	Luminal	1.1	0.964	0.448	1.3e-16	2.3e-12	2.4
ENSG00000124664	SPDEF	Luminal	1	0.982	0.939	1.7e-16	2.9e-12	2.7
ENSG00000104154	SLC30A4	Luminal	1.3	1	0.751	4.0e-16	6.9e-12	2.5
ENSG00000167751	KLK2	Luminal	2	0.982	0.95	8.9e-16	1.5e-11	2.9
ENSG00000142515	KLK3	Luminal	2.1	0.964	0.945	2.6e-15	4.4e-11	2.9
ENSG00000251321	PCAT4	Luminal	1.1	0.909	0.564	4.0e-14	6.8e-10	2.2
ENSG00000225937	PCA3	Luminal	1.5	0.927	0.503	6.5e-14	1.1e-9	2.2
ENSG00000167034	NKX3-1	Luminal	1.4	1	0.967	1.0e-13	1.8e-9	2.8
ENSG00000086205	FOLH1	Luminal	1.2	0.945	0.702	7.3e-12	1.2e-7	2.7
ENSG00000179593	ALOX15B	Luminal	1.1	0.927	0.586	3.9e-11	6.7e-7	2.2
ENSG00000157214	STEAP2	Luminal	1.2	1	0.961	4.2e-11	7.2e-7	2.5
ENSG00000014257	ACPP	Luminal	1.7	1	0.934	1.5e-9	2.6e-05	2.1
ENSG00000132185	FCRLA	B-cell	1.2	0.895	0.074	2.1e-17	3.7e-13	5.9
ENSG00000274497	IGHG2	B-cell	4.4	0.947	0.117	5.7e-17	9.9e-13	3.2
ENSG00000163534	FCRL1	B-cell	1	0.895	0.085	7.9e-17	1.4e-12	4.6
ENSG00000138639	ARHGAP24	B-cell	1	0.895	0.106	6.8e-16	1.2e-11	2.3
ENSG00000278801	IGHD	B-cell	2.5	0.789	0.053	1.1e-15	1.9e-11	5.1
ENSG00000128218	VPREB3	B-cell	1.9	0.789	0.074	1.9e-14	3.2e-10	5.1
ENSG00000153064	BANK1	B-cell	2.5	1	0.287	3.0e-14	5.2e-10	2.7
ENSG00000110777	POU2AF1	B-cell	1	0.895	0.181	1.9e-13	3.3e-9	3.2
ENSG00000143297	FCRL5	B-cell	1.1	0.842	0.117	2.3e-13	4.0e-9	5.1
ENSG00000282657	IGHM	B-cell	4.5	0.947	0.309	1.3e-12	2.2e-8	3.2
ENSG00000211679	IGLC3	B-cell	5.6	0.895	0.234	2.1e-12	3.6e-8	2.5
ENSG00000277633	IGHG1	B-cell	5.9	0.895	0.245	5.1e-12	8.8e-8	2.1
ENSG00000105369	CD79A	B-cell	3	0.947	0.372	5.4e-12	9.4e-8	4.8
ENSG00000240505	TNFRSF13B	B-cell	1	0.895	0.234	2.2e-11	3.7e-7	5.1
ENSG00000247982	LINC00926	B-cell	1.3	0.842	0.202	3.7e-11	6.4e-7	2.8
ENSG00000211592	IGKC	B-cell	7.2	0.947	0.457	6.6e-11	1.1e-06	2.4
ENSG00000282633	IGHA1	B-cell	5.9	0.947	0.404	6.8e-11	1.2e-06	2.5
ENSG00000159958	TNFRSF13C	B-cell	1.2	0.895	0.277	8.9e-11	1.5e-06	4.2
ENSG00000254709	IGLL5	B-cell	2	0.632	0.064	2.6e-10	4.5e-06	3.9
ENSG00000274437	DERL3	B-cell	1.4	0.789	0.202	2.9e-10	4.9e-06	2.9
ENSG00000160683	CXCR5	B-cell	1.3	0.895	0.34	7.4e-10	1.3e-05	3.2
ENSG00000007312	CD79B	B-cell	1.7	1	0.745	1.1e-9	1.9e-05	2.6
ENSG00000156738	MS4A1	B-cell	3	0.895	0.564	5.0e-9	8.6e-05	5.3
ENSG00000276173	IGHA2	B-cell	3.9	0.632	0.138	4.7e-8	0.0008	3.2
ENSG00000170476	MZB1	B-cell	2	0.895	0.617	1.0e-7	0.0017	2.8
ENSG00000211668	IGLV2-11	B-cell	1.8	0.368	0.032	2.1e-06	0.036	2.2
ENSG00000163599	CTLA4	CD4 T-Cell	1.2	0.969	0.432	1.7e-13	2.9e-9	3.2
ENSG00000231314	LTB	CD4 T-Cell	1.5	1	0.938	1.3e-9	2.2e-05	3.2
ENSG00000163600	ICOS	CD4 T-Cell	1.1	0.969	0.642	1.2e-8	0.00021	3.2
ENSG00000168685	IL7R	CD4 T-Cell	1.2	1	0.852	4.6e-7	0.008	3.5
ENSG00000107742	SPOCK2	CD4 T-Cell	1	1	0.926	5.9e-7	0.01	2.8
ENSG00000172116	CD8B	CD8 T-Cell	1.6	1	0.636	1.2e-16	2.0e-12	3.3
ENSG00000153563	CD8A	CD8 T-Cell	2.2	1	0.714	1.4e-13	2.3e-9	3.9
ENSG00000176083	ZNF683	CD8 T-Cell	1.1	0.944	0.506	4.4e-11	7.6e-7	3.6
ENSG00000274233	CCL5	CD8 T-Cell	1.4	1	0.961	1.7e-10	2.9e-06	4.5
ENSG00000109943	CRTAM	CD8 T-Cell	1.2	0.917	0.481	1.5e-9	2.6e-05	2.2
ENSG00000113088	GZMK	CD8 T-Cell	1.3	0.972	0.727	4.9e-9	8.4e-05	2.7
ENSG00000111537	IFNG	CD8 T-Cell	1.3	1	0.727	3.0e-8	0.00051	2.9
ENSG00000137441	FGFBP2	NK-Cell	3	1	0.241	6.8e-18	1.2e-13	5.5
ENSG00000150045	KLRF1	NK-Cell	2.4	1	0.264	1.5e-17	2.6e-13	4.7
ENSG00000203747	FCGR3A	NK-Cell	2.3	1	0.276	4.0e-17	6.8e-13	2
ENSG00000180739	S1PR5	NK-Cell	1.2	0.962	0.299	1.8e-15	3.2e-11	3.3
ENSG00000115523	GNLY	NK-Cell	3.9	1	0.782	1.3e-14	2.3e-10	4.4
ENSG00000180644	PRF1	NK-Cell	2.3	1	0.793	5.4e-14	9.3e-10	4.1
ENSG00000211829	TRDC	NK-Cell	2.4	0.962	0.471	1.1e-13	1.8e-9	4.2
ENSG00000168329	CX3CR1	NK-Cell	1.3	0.846	0.195	1.7e-13	2.9e-9	2.1
ENSG00000007264	MATK	NK-Cell	1.3	1	0.77	3.6e-13	6.3e-9	2.3
ENSG00000074966	TXK	NK-Cell	1.2	1	0.632	4.7e-13	8.0e-9	3.1
ENSG00000100453	GZMB	NK-Cell	2.2	1	0.759	4.8e-13	8.3e-9	3.5
ENSG00000105374	NKG7	NK-Cell	3.5	1	0.759	7.6e-13	1.3e-8	4.5
ENSG00000077984	CST7	NK-Cell	2	0.962	0.839	3.5e-12	6.0e-8	3.6
ENSG00000172543	CTSW	NK-Cell	1.9	1	0.816	3.8e-12	6.6e-8	3.3
ENSG00000145649	GZMA	NK-Cell	1.7	1	0.851	5.0e-12	8.6e-8	3.8
ENSG00000169583	CLIC3	NK-Cell	1.5	1	0.713	5.6e-12	9.6e-8	2
ENSG00000134539	KLRD1	NK-Cell	2.3	0.962	0.701	3.0e-11	5.2e-7	3.9
ENSG00000198821	CD247	NK-Cell	1.3	1	0.874	3.7e-11	6.3e-7	2.9
ENSG00000100450	GZMH	NK-Cell	1.8	1	0.759	9.3e-11	1.6e-06	3.7
ENSG00000197540	GZMM	NK-Cell	1.1	0.962	0.713	3.6e-8	0.00061	2.7
ENSG00000126264	HCST	NK-Cell	1.2	1	0.943	5.5e-8	0.00095	2.4
ENSG00000143185	XCL2	NK-Cell	1.2	0.923	0.655	1.8e-06	0.03	2.6
ENSG00000158488	CD1E	DC	1.8	0.971	0.575	3.5e-15	6.0e-11	4.5
ENSG00000158481	CD1C	DC	1.9	1	0.621	6.0e-15	1.0e-10	4.2
ENSG00000135549	PKIB	DC	1.4	1	0.793	5.3e-14	9.2e-10	2.1
ENSG00000236693	HLA-DPB1	DC	1.2	1	0.966	2.1e-13	3.6e-9	4.3
ENSG00000132514	CLEC10A	DC	1.2	1	0.805	3.7e-13	6.4e-9	3.4
ENSG00000116031	CD207	DC	2.4	0.886	0.287	6.6e-13	1.1e-8	4.9
ENSG00000179639	FCER1A	DC	1.9	1	0.816	1.9e-12	3.2e-8	3.6
ENSG00000225824	HLA-DQB1	DC	1.1	1	0.92	3.1e-7	0.0053	3
ENSG00000225890	HLA-DQA1	DC	1	1	0.897	1.1e-06	0.019	3.4
ENSG00000130203	APOE	Macrophage	3.4	1	0.854	1.7e-15	3.0e-11	2.4
ENSG00000095970	TREM2	Macrophage	1.3	1	0.646	1.8e-15	3.1e-11	4.2
ENSG00000110079	MS4A4A	Macrophage	1.3	1	0.768	7.0e-15	1.2e-10	4
ENSG00000165457	FOLR2	Macrophage	1.3	0.95	0.463	1.0e-14	1.8e-10	3.9
ENSG00000038945	MSR1	Macrophage	1.2	1	0.756	1.1e-14	1.9e-10	4.3
ENSG00000153071	DAB2	Macrophage	1.4	1	0.915	2.5e-14	4.3e-10	2.4
ENSG00000137491	SLCO2B1	Macrophage	1.3	1	0.793	2.9e-14	4.9e-10	3.8
ENSG00000107798	LIPA	Macrophage	1.5	1	0.939	9.1e-14	1.6e-9	2.2
ENSG00000278006	CCL18	Macrophage	1.7	0.85	0.293	8.8e-13	1.5e-8	3.1
ENSG00000133048	CHI3L1	Macrophage	1.2	0.825	0.207	2.1e-12	3.5e-8	2.1
ENSG00000205358	MT1H	Macrophage	2.2	0.95	0.402	1.7e-11	2.9e-7	2.3
ENSG00000130208	APOC1	Macrophage	3.2	1	0.744	4.2e-11	7.2e-7	2.3
ENSG00000173372	C1QA	Macrophage	1.4	1	0.866	4.8e-11	8.3e-7	4.3
ENSG00000171659	GPR34	Macrophage	1.1	1	0.927	4.9e-11	8.4e-7	3.4
ENSG00000166927	MS4A7	Macrophage	1.1	1	0.817	7.0e-11	1.2e-06	4.1
ENSG00000173369	C1QB	Macrophage	1.6	1	0.866	1.4e-10	2.5e-06	4.3
ENSG00000159189	C1QC	Macrophage	1.6	1	0.866	3.3e-10	5.7e-06	4.2
ENSG00000118785	SPP1	Macrophage	1.8	0.975	0.585	4.9e-10	8.4e-06	2.1
ENSG00000170458	CD14	Macrophage	1.1	1	0.878	1.9e-9	3.3e-05	3.5
ENSG00000278567	CCL3	Macrophage	2	1	0.89	1.3e-8	0.00022	2.6
ENSG00000285132	CTSB	Macrophage	1.3	1	0.976	2.6e-8	0.00045	2.5
ENSG00000010327	STAB1	Macrophage	1	1	0.78	3.1e-8	0.00053	2.5
ENSG00000177575	CD163	Macrophage	1.1	1	0.659	7.2e-8	0.0012	3.8
ENSG00000204103	MAFB	Macrophage	1	1	0.915	1.8e-7	0.0031	2.1
ENSG00000142945	KIF2C	Macrophage (cycling)	1	1	0.095	8.3e-12	1.4e-7	3.5
ENSG00000066279	ASPM	Macrophage (cycling)	1.7	1	0.129	6.3e-10	1.1e-05	3.3
ENSG00000011426	ANLN	Macrophage (cycling)	1.1	1	0.164	6.6e-9	0.00011	3.2
ENSG00000111206	FOXM1	Macrophage (cycling)	1.1	1	0.172	9.2e-9	0.00016	2.7
ENSG00000138180	CEP55	Macrophage (cycling)	1.4	1	0.19	2.6e-8	0.00044	3.8
ENSG00000137807	KIF23	Macrophage (cycling)	1.1	1	0.259	1.1e-06	0.019	2.8
ENSG00000169224	GCSAML	Mast	2	1	0.085	7.9e-20	1.4e-15	4.3
ENSG00000138395	CDK15	Mast	1.4	0.938	0.066	3.9e-19	6.8e-15	3.9
ENSG00000140287	HDC	Mast	2.7	1	0.113	2.6e-18	4.5e-14	4.5
ENSG00000069535	MAOB	Mast	2.1	1	0.123	7.2e-18	1.2e-13	3.1
ENSG00000282830	CALB2	Mast	1.5	1	0.142	4.3e-17	7.4e-13	4.4
ENSG00000163618	CADPS	Mast	1.1	0.938	0.104	7.1e-17	1.2e-12	3.1
ENSG00000149534	MS4A2	Mast	3.4	1	0.151	9.7e-17	1.7e-12	6.8
ENSG00000105492	SIGLEC6	Mast	1.3	0.938	0.094	2.4e-16	4.1e-12	4.9
ENSG00000115602	IL1RL1	Mast	3.3	1	0.198	2.8e-15	4.8e-11	4.6
ENSG00000158022	TRIM63	Mast	1.1	0.938	0.142	5.4e-15	9.3e-11	4.2
ENSG00000165646	SLC18A2	Mast	3.4	1	0.217	8.1e-15	1.4e-10	5.2
ENSG00000100448	CTSG	Mast	3.2	0.875	0.113	1.3e-14	2.2e-10	4.2
ENSG00000092009	CMA1	Mast	1	0.75	0.057	2.4e-14	4.1e-10	3.8
ENSG00000095917	TPSD1	Mast	2.1	0.875	0.123	2.9e-14	4.9e-10	4.7
ENSG00000163751	CPA3	Mast	5.7	1	0.264	7.5e-14	1.3e-9	7.3
ENSG00000172236	TPSAB1	Mast	6.7	1	0.33	7.3e-13	1.3e-8	7.4
ENSG00000100351	GRAP2	Mast	1.4	0.938	0.217	8.5e-13	1.5e-8	2.8
ENSG00000128342	LIF	Mast	1.6	1	0.358	1.6e-12	2.7e-8	2.7
ENSG00000172794	RAB37	Mast	1.1	1	0.292	1.6e-12	2.7e-8	2.2
ENSG00000164120	HPGD	Mast	2.8	1	0.406	4.5e-12	7.7e-8	2.6
ENSG00000127074	RGS13	Mast	2.5	1	0.472	1.4e-11	2.3e-7	5
ENSG00000179348	GATA2	Mast	3.9	1	0.519	2.5e-11	4.2e-7	2.5
ENSG00000110002	VWA5A	Mast	3.5	1	0.547	3.3e-11	5.7e-7	3.4
ENSG00000157404	KIT	Mast	4.5	0.938	0.34	5.5e-11	9.5e-7	5
ENSG00000163106	HPGDS	Mast	2.9	1	0.689	8.5e-11	1.5e-06	4.8
ENSG00000110848	CD69	Mast	3.7	1	0.868	1.4e-10	2.4e-06	2.8
ENSG00000128340	RAC2	Mast	1.5	1	0.962	2.5e-10	4.2e-06	2.3
ENSG00000135426	TESPA1	Mast	1.6	0.938	0.425	4.1e-10	7.1e-06	2.8
ENSG00000073737	DHRS9	Mast	1.1	1	0.566	6.2e-10	1.1e-05	3
ENSG00000139187	KLRG1	Mast	1	0.875	0.34	1.9e-9	3.3e-05	2.7
ENSG00000095303	PTGS1	Mast	1.5	1	0.849	1.1e-8	0.00019	2.7
ENSG00000108405	P2RX1	Mast	1.1	0.938	0.443	2.7e-8	0.00047	2.7
ENSG00000010671	BTK	Mast	1	1	0.915	2.9e-8	0.00049	2.6
ENSG00000140030	GPR65	Mast	1.4	1	0.953	9.1e-8	0.0016	2.3
ENSG00000068366	ACSL4	Mast	2.1	1	0.925	1.5e-7	0.0026	2.2
ENSG00000115604	IL18R1	Mast	1.1	1	0.557	2.4e-7	0.0041	2.1
ENSG00000213658	LAT	Mast	1.1	0.875	0.443	7.1e-7	0.012	2.2
ENSG00000163221	S100A12	Monocyte	1.6	0.96	0.134	3.8e-19	6.5e-15	5.2
ENSG00000085265	FCN1	Monocyte	3	1	0.526	3.8e-15	6.5e-11	5.2
ENSG00000262156	APOBEC3A	Monocyte	1.6	0.92	0.268	9.2e-15	1.6e-10	4.4
ENSG00000143546	S100A8	Monocyte	4.1	1	0.526	1.1e-14	1.8e-10	4.1
ENSG00000186407	CD300E	Monocyte	1.5	0.96	0.351	3.8e-14	6.6e-10	4.7
ENSG00000277377	SERPINA1	Monocyte	1.7	1	0.897	3.9e-14	6.8e-10	3.5
ENSG00000163220	S100A9	Monocyte	4	1	0.691	1.6e-13	2.8e-9	3.5
ENSG00000103569	AQP9	Monocyte	2	0.92	0.381	3.7e-13	6.3e-9	4.4
ENSG00000123610	TNFAIP6	Monocyte	1.3	0.88	0.299	2.3e-12	4.0e-8	2.4
ENSG00000124731	TREM1	Monocyte	1.9	1	0.66	3.2e-12	5.5e-8	3.9
ENSG00000124882	EREG	Monocyte	2.7	0.96	0.701	3.3e-12	5.8e-8	4
ENSG00000090382	LYZ	Monocyte	2	1	0.948	6.7e-12	1.2e-7	4.2
ENSG00000018280	SLC11A1	Monocyte	1.5	0.96	0.639	1.3e-11	2.2e-7	3
ENSG00000085514	PILRA	Monocyte	1	1	0.804	2.6e-11	4.5e-7	3
ENSG00000274513	LILRB2	Monocyte	1.2	0.96	0.825	7.3e-11	1.3e-06	3.3
ENSG00000105835	NAMPT	Monocyte	1.9	1	0.959	3.4e-10	5.9e-06	2.5
ENSG00000166523	CLEC4E	Monocyte	1.4	1	0.598	3.6e-10	6.3e-06	3.4
ENSG00000126759	CFP	Monocyte	1.1	0.96	0.649	3.7e-10	6.4e-06	3.6
ENSG00000112096	SOD2	Monocyte	2.2	1	0.948	3.8e-10	6.6e-06	2.7
ENSG00000197405	C5AR1	Monocyte	1.9	1	0.784	4.6e-10	7.9e-06	3.8
ENSG00000136689	IL1RN	Monocyte	1.5	0.96	0.701	7.1e-10	1.2e-05	2.9
ENSG00000140379	BCL2A1	Monocyte	1.7	1	0.948	1.0e-9	1.7e-05	3.5
ENSG00000000938	FGR	Monocyte	1.1	1	0.856	2.2e-9	3.9e-05	2.9
ENSG00000059728	MXD1	Monocyte	1.6	1	0.887	2.3e-9	3.9e-05	2.2
ENSG00000119535	CSF3R	Monocyte	1.5	1	0.845	8.2e-9	0.00014	3.1
ENSG00000123689	G0S2	Monocyte	1.9	1	0.845	1.1e-8	0.0002	2.9
ENSG00000188404	SELL	Monocyte	1.5	0.92	0.753	5.4e-8	0.00093	2.1
ENSG00000163131	CTSS	Monocyte	1.4	1	0.979	6.1e-8	0.001	4
ENSG00000171051	FPR1	Monocyte	1.9	0.96	0.825	6.1e-8	0.0011	3.8
ENSG00000173391	OLR1	Monocyte	1.5	1	0.804	6.6e-8	0.0011	3.3
ENSG00000125538	IL1B	Monocyte	1.8	1	0.876	6.9e-8	0.0012	3.7
ENSG00000011422	PLAUR	Monocyte	1.7	1	0.959	2.0e-7	0.0035	3.2
ENSG00000115009	CCL20	Monocyte	2.1	0.92	0.536	6.7e-7	0.011	2.3
ENSG00000197632	SERPINB2	Monocyte	1.4	0.56	0.155	1e-06	0.018	3.9
ENSG00000028137	TNFRSF1B	Monocyte	1.1	1	0.918	2.8e-06	0.048	2.7
ENSG00000122679	RAMP3	Endothelia 1	2.1	1	0.575	2.6e-18	4.5e-14	4.4
ENSG00000147113	CXorf36	Endothelia 1	1.8	1	0.493	5.3e-18	9.2e-14	4.4
ENSG00000174175	SELP	Endothelia 1	2	0.975	0.438	1.5e-17	2.6e-13	4.3
ENSG00000150625	GPM6A	Endothelia 1	1.1	0.975	0.342	2.1e-17	3.7e-13	2.7
ENSG00000277236	CCL14	Endothelia 1	2.2	1	0.356	2.4e-17	4.1e-13	4.7
ENSG00000226260	HLA-DRA	Endothelia 1	2.3	1	0.849	3.8e-17	6.6e-13	2
ENSG00000130558	OLFM1	Endothelia 1	1.3	1	0.712	5.5e-17	9.5e-13	2.5
ENSG00000019582	CD74	Endothelia 1	2.4	1	0.918	5.6e-17	9.7e-13	2.3
ENSG00000275326	NOSTRIN	Endothelia 1	1.7	1	0.589	1.6e-16	2.8e-12	3.6
ENSG00000110799	VWF	Endothelia 1	2.9	1	0.671	1.8e-16	3.2e-12	4.5
ENSG00000138722	MMRN1	Endothelia 1	1.4	0.975	0.37	2.7e-16	4.6e-12	4.2
ENSG00000183615	FAM167B	Endothelia 1	1.3	1	0.466	4.9e-16	8.4e-12	3.6
ENSG00000130300	PLVAP	Endothelia 1	2.4	1	0.589	1.0e-15	1.8e-11	4.4
ENSG00000276114	CCL23	Endothelia 1	1.1	0.95	0.288	2.0e-15	3.4e-11	3.5
ENSG00000007908	SELE	Endothelia 1	2.5	0.975	0.534	3.3e-15	5.7e-11	3.5
ENSG00000156298	TSPAN7	Endothelia 1	1.7	1	0.699	3.8e-15	6.5e-11	3.7
ENSG00000174640	SLCO2A1	Endothelia 1	2	1	0.548	8.0e-15	1.4e-10	3.5
ENSG00000154133	ROBO4	Endothelia 1	1.2	0.975	0.466	9.6e-15	1.6e-10	3.7
ENSG00000078596	ITM2A	Endothelia 1	1.5	1	0.753	1.5e-14	2.5e-10	2.5
ENSG00000118777	ABCG2	Endothelia 1	1.7	1	0.671	2.0e-14	3.4e-10	3.9
ENSG00000103966	EHD4	Endothelia 1	1.4	1	0.781	2.8e-14	4.8e-10	2.1
ENSG00000229074	HLA-DRB1	Endothelia 1	2.1	1	0.795	2.9e-14	5.1e-10	2.3
ENSG00000179403	VWA1	Endothelia 1	1.6	0.975	0.781	4.7e-14	8.2e-10	2.1
ENSG00000106991	ENG	Endothelia 1	1.7	0.975	0.836	6.0e-14	1.0e-9	3.4
ENSG00000163762	TM4SF18	Endothelia 1	1.3	0.975	0.548	2.3e-13	4.0e-9	4
ENSG00000163513	TGFBR2	Endothelia 1	1.5	1	0.932	2.9e-13	5.0e-9	2.5
ENSG00000186994	KANK3	Endothelia 1	1	0.975	0.658	5.0e-13	8.6e-9	3.1
ENSG00000064989	CALCRL	Endothelia 1	1.5	0.975	0.644	7.0e-13	1.2e-8	3.7
ENSG00000284814	ADCY4	Endothelia 1	1.1	0.975	0.616	1.1e-12	1.9e-8	3.4
ENSG00000091409	ITGA6	Endothelia 1	1.7	0.975	0.726	1.9e-12	3.2e-8	2.2
ENSG00000111145	ELK3	Endothelia 1	1.3	0.975	0.808	1.9e-12	3.3e-8	2.5
ENSG00000172889	EGFL7	Endothelia 1	1.5	1	0.658	2.7e-12	4.6e-8	2.9
ENSG00000127920	GNG11	Endothelia 1	1.4	1	0.959	3.7e-12	6.3e-8	3.7
ENSG00000104368	PLAT	Endothelia 1	1.4	1	0.877	3.8e-12	6.5e-8	2.1
ENSG00000113594	LIFR	Endothelia 1	2.2	1	0.836	4.2e-12	7.3e-8	2.7
ENSG00000069702	TGFBR3	Endothelia 1	1.4	1	0.932	4.3e-12	7.5e-8	2.5
ENSG00000154721	JAM2	Endothelia 1	1.2	1	0.753	6.8e-12	1.2e-7	3.3
ENSG00000137033	IL33	Endothelia 1	1.1	1	0.767	7.5e-12	1.3e-7	3.1
ENSG00000179144	GIMAP7	Endothelia 1	1.3	1	0.589	9.8e-12	1.7e-7	2.6
ENSG00000164035	EMCN	Endothelia 1	1.5	1	0.548	1.0e-11	1.7e-7	4.3
ENSG00000118946	PCDH17	Endothelia 1	1.3	0.975	0.616	1.2e-11	2.1e-7	3.7
ENSG00000133574	GIMAP4	Endothelia 1	1.1	1	0.479	1.6e-11	2.7e-7	2.4
ENSG00000074590	NUAK1	Endothelia 1	1.1	1	0.808	2.3e-11	4.0e-7	2
ENSG00000157554	ERG	Endothelia 1	1.1	1	0.712	4.0e-11	6.9e-7	3.1
ENSG00000142798	HSPG2	Endothelia 1	1.2	1	0.959	5.9e-11	1e-06	3
ENSG00000085563	ABCB1	Endothelia 1	1	1	0.63	7.0e-11	1.2e-06	2.5
ENSG00000203883	SOX18	Endothelia 1	1.1	0.975	0.479	1.0e-10	1.7e-06	3.1
ENSG00000131370	SH3BP5	Endothelia 1	1.4	1	0.89	1.1e-10	1.8e-06	2.2
ENSG00000167874	TMEM88	Endothelia 1	1.1	0.95	0.493	1.1e-10	2e-06	2.7
ENSG00000169744	LDB2	Endothelia 1	1	0.975	0.836	1.2e-10	2.1e-06	3.5
ENSG00000205403	CFI	Endothelia 1	1.1	0.975	0.699	1.2e-10	2.1e-06	2.2
ENSG00000128052	KDR	Endothelia 1	1.4	0.975	0.658	3.0e-10	5.1e-06	3.5
ENSG00000166265	CYYR1	Endothelia 1	1.2	0.975	0.589	3.1e-10	5.3e-06	3.8
ENSG00000135363	LMO2	Endothelia 1	1	1	0.603	6.0e-10	1e-05	2.6
ENSG00000204291	COL15A1	Endothelia 1	1.1	1	0.849	1.1e-9	1.9e-05	3.2
ENSG00000129538	RNASE1	Endothelia 1	1.4	1	0.644	1.2e-9	2.1e-05	3.7
ENSG00000164056	SPRY1	Endothelia 1	1.9	0.975	0.932	1.9e-9	3.3e-05	2.8
ENSG00000174059	CD34	Endothelia 1	1.1	1	0.74	4.3e-9	7.5e-05	3.6
ENSG00000225201	HLA-E	Endothelia 1	1.4	0.975	0.986	6.2e-9	0.00011	2.1
	FAM198B	Endothelia 1	1	0.975	0.863	8.2e-9	0.00014	2.1
ENSG00000178726	THBD	Endothelia 1	1	0.975	0.795	1.4e-8	0.00025	2.7
ENSG00000068001	HYAL2	Endothelia 1	1.1	0.975	0.822	1.5e-8	0.00025	2.2
ENSG00000102755	FLT1	Endothelia 1	1.5	0.975	0.712	1.5e-8	0.00026	3.6
ENSG00000173269	MMRN2	Endothelia 1	1	0.975	0.644	2.8e-8	0.00048	3.5
ENSG00000125810	CD93	Endothelia 1	1.2	1	0.74	6.8e-8	0.0012	2.9
ENSG00000173706	HEG1	Endothelia 1	1.1	0.975	0.836	3.2e-7	0.0055	2.5
ENSG00000010319	SEMA3G	Endothelia 2	2.4	1	0.344	2.6e-14	4.5e-10	4.6
ENSG00000265107	GJA5	Endothelia 2	1.8	0.95	0.387	2.8e-12	4.8e-8	4.9
ENSG00000102934	PLLP	Endothelia 2	1.2	1	0.505	3.2e-12	5.5e-8	2.6
ENSG00000006747	SCIN	Endothelia 2	1.2	1	0.409	4.7e-12	8.1e-8	2.4
ENSG00000184113	CLDN5	Endothelia 2	2.9	1	0.656	5.6e-12	9.6e-8	4.3
ENSG00000108622	ICAM2	Endothelia 2	1.7	1	0.806	5.7e-12	9.9e-8	3.5
ENSG00000185305	ARL15	Endothelia 2	1.7	1	0.699	9.2e-12	1.6e-7	3.3
ENSG00000164683	HEY1	Endothelia 2	1.3	1	0.591	9.4e-12	1.6e-7	2.9
ENSG00000150630	VEGFC	Endothelia 2	1.1	1	0.505	1.3e-11	2.2e-7	3.8
ENSG00000049192	ADAMTS6	Endothelia 2	1	1	0.57	1.9e-11	3.3e-7	2.8
ENSG00000136960	ENPP2	Endothelia 2	2.9	1	0.763	2.8e-11	4.8e-7	3.6
ENSG00000065054	SLC9A3R2	Endothelia 2	2.1	1	0.882	3.4e-11	5.9e-7	3.1
ENSG00000122862	SRGN	Endothelia 2	2.1	1	0.925	1.3e-10	2.2e-06	2.1
ENSG00000178695	KCTD12	Endothelia 2	2	1	0.849	2.2e-10	3.9e-06	2.3
ENSG00000085276	MECOM	Endothelia 2	1.3	1	0.591	3.1e-10	5.4e-06	2.6
ENSG00000125266	EFNB2	Endothelia 2	1.6	1	0.882	3.5e-10	6.1e-06	2.6
ENSG00000128917	DLL4	Endothelia 2	1	1	0.591	4.2e-10	7.2e-06	3.2
ENSG00000184916	JAG2	Endothelia 2	1.1	1	0.624	5.2e-10	9e-06	2.7
ENSG00000164736	SOX17	Endothelia 2	1.5	1	0.516	2.1e-9	3.6e-05	3.7
ENSG00000140092	FBLN5	Endothelia 2	1.5	1	0.613	3.0e-9	5.2e-05	2.9
ENSG00000238196	NOTCH4	Endothelia 2	1.3	1	0.817	1.2e-8	0.00021	3.4
ENSG00000176435	CLEC14A	Endothelia 2	1.4	1	0.645	1.3e-8	0.00022	4.3
ENSG00000005108	THSD7A	Endothelia 2	1.3	1	0.742	1.6e-8	0.00028	3
ENSG00000159167	STC1	Endothelia 2	1.7	1	0.602	1.9e-8	0.00033	3.5
ENSG00000099260	PALMD	Endothelia 2	1.2	1	0.688	3.7e-8	0.00064	3.2
ENSG00000099139	PCSK5	Endothelia 2	1.2	0.95	0.688	3.8e-8	0.00066	2.9
ENSG00000170989	S1PR1	Endothelia 2	1.1	1	0.602	2.0e-7	0.0034	3.4
ENSG00000126709	IFI6	Endothelia 2	1.3	0.95	0.86	2.6e-7	0.0045	2.1
ENSG00000131477	RAMP2	Endothelia 2	1.4	1	0.785	3.0e-7	0.0051	3.6
ENSG00000127329	PTPRB	Endothelia 2	1.5	1	0.677	3.4e-7	0.0059	4.2
ENSG00000167244	IGF2	Endothelia 2	1.2	0.95	0.591	9.0e-7	0.015	3.4
ENSG00000128567	PODXL	Endothelia 2	1.2	1	0.688	1.4e-06	0.024	3.6
ENSG00000171105	INSR	Endothelia 2	1.1	1	0.925	1.9e-06	0.032	2.4
ENSG00000166250	CLMP	Fibroblast	1.1	0.96	0.125	1.0e-18	1.8e-14	4.3
ENSG00000145423	SFRP2	Fibroblast	3	1	0.273	4.2e-17	7.2e-13	4.6
ENSG00000143196	DPT	Fibroblast	2.4	0.96	0.205	4.2e-16	7.3e-12	3.8
ENSG00000117594	HSD11B1	Fibroblast	1	0.88	0.148	1.5e-15	2.5e-11	4.6
ENSG00000139329	LUM	Fibroblast	4.2	1	0.443	2.8e-15	4.8e-11	4.8
ENSG00000163710	PCOLCE2	Fibroblast	1.9	0.96	0.273	5.9e-15	1.0e-10	3.8
ENSG00000189058	APOD	Fibroblast	5.1	1	0.625	1.6e-14	2.7e-10	3.2
ENSG00000011465	DCN	Fibroblast	4.9	1	0.67	1.8e-14	3.1e-10	5.7
ENSG00000153823	PID1	Fibroblast	1.1	0.96	0.352	4.9e-14	8.4e-10	2.3
ENSG00000017427	IGF1	Fibroblast	3.7	0.96	0.443	1.3e-13	2.2e-9	2.4
ENSG00000113296	THBS4	Fibroblast	1.4	0.92	0.273	1.8e-13	3.1e-9	2.9
ENSG00000159674	SPON2	Fibroblast	1.9	1	0.705	3.8e-13	6.6e-9	2
ENSG00000077942	FBLN1	Fibroblast	4.9	0.96	0.568	4.1e-13	7.1e-9	3.7
ENSG00000174348	PODN	Fibroblast	1.7	0.96	0.511	5.1e-13	8.7e-9	4.5
ENSG00000106538	RARRES2	Fibroblast	2	1	0.818	6.0e-13	1.0e-8	3.3
ENSG00000116774	OLFML3	Fibroblast	1.8	0.96	0.466	6.1e-13	1.0e-8	3
ENSG00000011028	MRC2	Fibroblast	1.7	0.96	0.545	6.8e-13	1.2e-8	2.9
ENSG00000134853	PDGFRA	Fibroblast	2	0.92	0.375	7.2e-13	1.2e-8	4.7
ENSG00000106809	OGN	Fibroblast	1.9	0.92	0.364	1.2e-12	2.2e-8	2.9
ENSG00000282307	SERPINF1	Fibroblast	3.4	0.96	0.659	1.5e-12	2.5e-8	3.3
ENSG00000149090	PAMR1	Fibroblast	1.7	0.92	0.307	1.5e-12	2.6e-8	3.6
ENSG00000106333	PCOLCE	Fibroblast	2	0.96	0.716	2.7e-12	4.6e-8	3.6
ENSG00000163359	COL6A3	Fibroblast	2.7	0.96	0.648	3.7e-12	6.4e-8	4.2
ENSG00000087245	MMP2	Fibroblast	2.6	0.96	0.648	4.3e-12	7.4e-8	3.2
ENSG00000100979	PLTP	Fibroblast	1.4	0.96	0.67	4.3e-12	7.4e-8	2.2
ENSG00000211448	DIO2	Fibroblast	1.9	0.92	0.386	5.0e-12	8.7e-8	3.9
ENSG00000106483	SFRP4	Fibroblast	3.1	0.92	0.432	6.1e-12	1.1e-7	4
ENSG00000143387	CTSK	Fibroblast	1.8	0.96	0.648	6.4e-12	1.1e-7	3.9
ENSG00000105894	PTN	Fibroblast	2.8	0.96	0.67	6.4e-12	1.1e-7	3.1
ENSG00000167779	IGFBP6	Fibroblast	2.6	1	0.932	7.3e-12	1.3e-7	3.4
ENSG00000141338	ABCA8	Fibroblast	1.9	0.92	0.432	8.3e-12	1.4e-7	3.9
ENSG00000018236	CNTN1	Fibroblast	1.3	0.84	0.227	8.8e-12	1.5e-7	2.3
ENSG00000168079	SCARA5	Fibroblast	1.4	0.72	0.114	1.1e-11	1.9e-7	4.6
ENSG00000101825	MXRA5	Fibroblast	1.7	0.92	0.466	1.1e-11	2.0e-7	3.1
ENSG00000185565	LSAMP	Fibroblast	1.4	0.88	0.284	1.1e-11	2.0e-7	2.2
ENSG00000145147	SLIT2	Fibroblast	1.8	0.92	0.466	1.3e-11	2.3e-7	3.3
ENSG00000164692	COL1A2	Fibroblast	3.5	0.96	0.705	1.8e-11	3.2e-7	4.7
ENSG00000145824	CXCL14	Fibroblast	3.1	0.88	0.318	2.0e-11	3.4e-7	3.2
ENSG00000091986	CCDC80	Fibroblast	3	0.96	0.943	2.1e-11	3.7e-7	3.6
ENSG00000079931	MOXD1	Fibroblast	1.3	0.84	0.295	2.3e-11	4.0e-7	3.7
ENSG00000288512	C1R	Fibroblast	2.3	0.96	0.932	2.9e-11	5.0e-7	3.4
ENSG00000172638	EFEMP2	Fibroblast	1	0.96	0.83	3.2e-11	5.6e-7	2.6
ENSG00000118526	TCF21	Fibroblast	1.6	0.96	0.477	3.3e-11	5.7e-7	3.9
ENSG00000162576	MXRA8	Fibroblast	1.7	0.92	0.5	4.3e-11	7.4e-7	4.1
ENSG00000188783	PRELP	Fibroblast	1.5	1	0.602	5.6e-11	9.6e-7	3.5
ENSG00000108821	COL1A1	Fibroblast	3	0.96	0.659	7.1e-11	1.2e-06	3.5
ENSG00000101951	PAGE4	Fibroblast	2	0.76	0.159	7.7e-11	1.3e-06	3.8
ENSG00000108679	LGALS3BP	Fibroblast	1.5	0.96	0.773	8.9e-11	1.5e-06	2
ENSG00000123384	LRP1	Fibroblast	2	0.96	0.761	9.3e-11	1.6e-06	2.9
ENSG00000090006	LTBP4	Fibroblast	2.8	0.96	0.898	9.4e-11	1.6e-06	3.3
ENSG00000277893	SRD5A2	Fibroblast	1.1	0.68	0.114	1.0e-10	1.8e-06	2.6
ENSG00000182326	C1S	Fibroblast	2.6	0.96	0.852	1.2e-10	2.1e-06	3.9
ENSG00000144810	COL8A1	Fibroblast	1.6	0.92	0.523	1.4e-10	2.4e-06	4.4
ENSG00000071967	CYBRD1	Fibroblast	1.3	0.96	0.989	1.5e-10	2.6e-06	2.2
ENSG00000149131	SERPING1	Fibroblast	1.2	1	0.989	1.7e-10	2.9e-06	2.8
ENSG00000136546	SCN7A	Fibroblast	1.8	0.84	0.307	1.7e-10	3e-06	4.2
ENSG00000122176	FMOD	Fibroblast	1.1	0.96	0.591	2.3e-10	3.9e-06	2.4
ENSG00000101938	CHRDL1	Fibroblast	1.4	0.84	0.295	2.4e-10	4.1e-06	4.3
ENSG00000138080	EMILIN1	Fibroblast	1.6	0.92	0.58	2.4e-10	4.2e-06	3.7
ENSG00000105664	COMP	Fibroblast	1.9	0.76	0.227	2.5e-10	4.4e-06	3.8
ENSG00000186340	THBS2	Fibroblast	1.1	0.88	0.398	2.5e-10	4.4e-06	4.1
ENSG00000107317	PTGDS	Fibroblast	3.1	0.96	0.705	2.6e-10	4.5e-06	2.4
ENSG00000168542	COL3A1	Fibroblast	2.5	1	0.83	2.6e-10	4.5e-06	4
ENSG00000140285	FGF7	Fibroblast	1	0.92	0.58	3.0e-10	5.2e-06	2.5
ENSG00000142173	COL6A2	Fibroblast	2	0.96	0.932	3.4e-10	5.9e-06	3.6
ENSG00000165092	ALDH1A1	Fibroblast	1.8	0.96	0.773	4.5e-10	7.8e-06	2
ENSG00000084636	COL16A1	Fibroblast	1.3	0.92	0.557	5.2e-10	9e-06	2.7
ENSG00000170801	HTRA3	Fibroblast	1.2	0.88	0.489	5.7e-10	9.9e-06	3.9
ENSG00000130635	COL5A1	Fibroblast	1.4	0.92	0.659	5.8e-10	1e-05	3.3
ENSG00000101955	SRPX	Fibroblast	1	0.92	0.659	5.8e-10	1e-05	2.7
ENSG00000180447	GAS1	Fibroblast	1.1	0.88	0.511	1.6e-9	2.7e-05	2.3
ENSG00000138061	CYP1B1	Fibroblast	1.6	0.92	0.75	1.8e-9	3.1e-05	2.3
ENSG00000116132	PRRX1	Fibroblast	1.4	0.96	0.648	2.4e-9	4.1e-05	3.7
ENSG00000161544	CYGB	Fibroblast	1.1	0.92	0.659	2.7e-9	4.6e-05	3.4
ENSG00000164530	PI16	Fibroblast	1.4	0.76	0.261	3.0e-9	5.2e-05	3.6
ENSG00000142156	COL6A1	Fibroblast	1.8	0.96	0.92	3.5e-9	6e-05	3.2
ENSG00000196104	SPOCK3	Fibroblast	1.7	0.76	0.261	4.2e-9	7.3e-05	3
ENSG00000189184	PCDH18	Fibroblast	1.1	0.88	0.477	6.4e-9	0.00011	3
ENSG00000115461	IGFBP5	Fibroblast	2.4	0.96	0.92	6.5e-9	0.00011	3.5
ENSG00000138207	RBP4	Fibroblast	1.6	0.72	0.239	1.0e-8	0.00018	3
ENSG00000166482	MFAP4	Fibroblast	1.8	0.96	0.557	1.1e-8	0.00019	3.4
ENSG00000135333	EPHA7	Fibroblast	1.2	0.8	0.33	1.2e-8	0.00021	2
ENSG00000262655	SPON1	Fibroblast	1.1	0.88	0.5	1.3e-8	0.00022	2.5
ENSG00000123096	SSPN	Fibroblast	1.3	0.92	0.682	2.0e-8	0.00035	2.6
ENSG00000135919	SERPINE2	Fibroblast	2	0.96	0.5	2.1e-8	0.00036	2.9
ENSG00000102265	TIMP1	Fibroblast	2.2	0.96	1	3.3e-8	0.00057	2.2
ENSG00000198732	SMOC1	Fibroblast	1.1	0.76	0.273	3.9e-8	0.00068	3.2
ENSG00000204262	COL5A2	Fibroblast	1	0.92	0.625	4.1e-8	0.0007	3.2
ENSG00000050165	DKK3	Fibroblast	1.5	0.92	0.705	5.3e-8	0.00092	2.8
ENSG00000288508	ISLR	Fibroblast	1.6	0.88	0.818	6.5e-8	0.0011	4.2
ENSG00000214548	MEG3	Fibroblast	1.3	0.92	0.625	7.9e-8	0.0014	2.8
ENSG00000004776	HSPB6	Fibroblast	1.1	0.96	0.58	9.0e-8	0.0016	2.5
ENSG00000175745	NR2F1	Fibroblast	1.5	0.88	0.773	9.7e-8	0.0017	3.4
ENSG00000163520	FBLN2	Fibroblast	1.4	0.92	0.602	1.0e-7	0.0017	3.2
ENSG00000119681	LTBP2	Fibroblast	1.1	0.84	0.534	1.1e-7	0.0019	2.7
ENSG00000077782	FGFR1	Fibroblast	1.1	0.96	0.943	1.4e-7	0.0024	2.1
ENSG00000106624	AEBP1	Fibroblast	1.4	0.96	0.898	1.5e-7	0.0026	3.5
ENSG00000197614	MFAP5	Fibroblast	1.3	0.6	0.159	3.2e-7	0.0054	4
ENSG00000100097	LGALS1	Fibroblast	1.6	1	0.943	3.2e-7	0.0056	2.3
ENSG00000164106	SCRG1	Fibroblast	1.8	0.8	0.443	3.7e-7	0.0063	2.4
ENSG00000112936	C7	Fibroblast	3	0.88	0.784	5.6e-7	0.0096	2.9
ENSG00000148180	GSN	Fibroblast	1.4	0.96	1	7.5e-7	0.013	2.6
ENSG00000044524	EPHA3	Fibroblast	1.4	0.84	0.511	1.2e-06	0.021	3
ENSG00000140937	CDH11	Fibroblast	1.4	0.84	0.705	1.5e-06	0.026	3.7
ENSG00000162733	DDR2	Fibroblast	1	0.92	0.807	1.6e-06	0.028	2.8
ENSG00000189129	PLAC9	Fibroblast	1.2	0.96	0.864	1.8e-06	0.03	2.7
ENSG00000166147	FBN1	Fibroblast	1.5	0.96	0.909	1.9e-06	0.033	3
ENSG00000196569	LAMA2	Fibroblast	1.5	0.8	0.5	2.4e-06	0.041	3.2
ENSG00000182492	BGN	Fibroblast	1.2	0.96	0.852	2.5e-06	0.043	3.2
ENSG00000198523	PLN	Smooth Muscle	2.6	1	0.388	1.6e-16	2.7e-12	4.7
ENSG00000111404	RERGL	Smooth Muscle	2.5	0.964	0.318	5.3e-16	9.2e-12	4.3
ENSG00000118729	CASQ2	Smooth Muscle	1.3	0.893	0.165	6.6e-16	1.1e-11	5.2
ENSG00000130176	CNN1	Smooth Muscle	2.1	1	0.471	7.9e-16	1.4e-11	3.9
ENSG00000112214	FHL5	Smooth Muscle	1.5	0.964	0.294	1.6e-15	2.8e-11	4.9
ENSG00000101335	MYL9	Smooth Muscle	3.6	1	0.941	3.3e-15	5.7e-11	4.6
ENSG00000107796	ACTA2	Smooth Muscle	4	1	0.8	3.5e-15	6.1e-11	4.4
ENSG00000149591	TAGLN	Smooth Muscle	3.6	1	0.906	4.8e-15	8.3e-11	4.4
ENSG00000153902	LGI4	Smooth Muscle	1.8	1	0.553	6.1e-15	1.1e-10	4
ENSG00000173705	SUSD5	Smooth Muscle	1.3	0.893	0.188	6.9e-15	1.2e-10	4.2
ENSG00000198467	TPM2	Smooth Muscle	2.9	1	0.871	9.3e-15	1.6e-10	4.3
ENSG00000140416	TPM1	Smooth Muscle	2.3	1	0.988	1.2e-14	2.0e-10	2.5
ENSG00000163017	ACTG2	Smooth Muscle	1.7	1	0.412	1.2e-14	2.1e-10	3.8
ENSG00000122367	LDB3	Smooth Muscle	1	0.929	0.306	1.6e-14	2.7e-10	2.1
ENSG00000150594	ADRA2A	Smooth Muscle	1.3	1	0.506	2.5e-14	4.3e-10	2.5
ENSG00000169282	KCNAB1	Smooth Muscle	1.4	0.929	0.306	3.2e-14	5.6e-10	3.7
ENSG00000053702	NRIP2	Smooth Muscle	1.2	0.893	0.259	5.1e-14	8.8e-10	4.1
ENSG00000135424	ITGA7	Smooth Muscle	1.9	0.964	0.471	1.1e-13	2.0e-9	3.9
ENSG00000162998	FRZB	Smooth Muscle	2.1	1	0.718	1.3e-13	2.2e-9	3.8
ENSG00000113361	CDH6	Smooth Muscle	1.6	0.964	0.412	1.4e-13	2.5e-9	3.9
ENSG00000276480	MYH11	Smooth Muscle	5.2	1	0.729	1.5e-13	2.5e-9	4.5
ENSG00000143248	RGS5	Smooth Muscle	3.2	1	0.812	1.6e-13	2.7e-9	4.6
ENSG00000148053	NTRK2	Smooth Muscle	1.9	0.964	0.435	1.7e-13	2.9e-9	3.5
ENSG00000065534	MYLK	Smooth Muscle	2.9	1	0.918	1.8e-13	3.2e-9	3.5
ENSG00000115468	EFHD1	Smooth Muscle	1.4	0.964	0.6	2.3e-13	4.0e-9	3.4
ENSG00000163431	LMOD1	Smooth Muscle	2.8	1	0.588	2.4e-13	4.2e-9	4.1
ENSG00000183036	PCP4	Smooth Muscle	2	0.929	0.4	2.5e-13	4.2e-9	2.9
ENSG00000122786	CALD1	Smooth Muscle	2.4	1	0.988	2.9e-13	5.0e-9	4.7
ENSG00000074181	NOTCH3	Smooth Muscle	2.1	0.964	0.6	3.5e-13	6.0e-9	3.6
ENSG00000166592	RRAD	Smooth Muscle	1.4	1	0.647	4.5e-13	7.7e-9	2.3
ENSG00000103175	WFDC1	Smooth Muscle	1.4	1	0.635	7.7e-13	1.3e-8	3.7
ENSG00000121068	TBX2	Smooth Muscle	1.4	1	0.659	1.0e-12	1.8e-8	2.7
ENSG00000159713	TPPP3	Smooth Muscle	1.4	1	0.729	1.1e-12	1.8e-8	2.5
ENSG00000103710	RASL12	Smooth Muscle	1.2	1	0.6	1.1e-12	1.9e-8	3.5
ENSG00000168386	FILIP1L	Smooth Muscle	1.6	1	0.906	1.1e-12	1.9e-8	2.5
ENSG00000022267	FHL1	Smooth Muscle	2.3	1	0.941	1.4e-12	2.4e-8	2.3
ENSG00000018625	ATP1A2	Smooth Muscle	1.6	0.929	0.376	1.8e-12	3.0e-8	3
ENSG00000077157	PPP1R12B	Smooth Muscle	2.3	1	0.776	1.9e-12	3.2e-8	2
ENSG00000141052	MYOCD	Smooth Muscle	1.1	0.857	0.259	2.1e-12	3.6e-8	4.3
ENSG00000172348	RCAN2	Smooth Muscle	2.1	0.964	0.776	2.1e-12	3.6e-8	3.3
ENSG00000173918	C1QTNF1	Smooth Muscle	1.5	0.964	0.8	2.4e-12	4.1e-8	3.4
ENSG00000172403	SYNPO2	Smooth Muscle	2.5	1	0.682	2.7e-12	4.6e-8	3.1
ENSG00000162614	NEXN	Smooth Muscle	1.6	0.964	0.659	4.3e-12	7.3e-8	3.2
ENSG00000175084	DES	Smooth Muscle	1	0.893	0.329	6.6e-12	1.1e-7	3.3
ENSG00000184347	SLIT3	Smooth Muscle	2.2	0.964	0.588	7.5e-12	1.3e-7	3.7
ENSG00000196924	FLNA	Smooth Muscle	2.6	1	0.953	1.1e-11	2.0e-7	2.2
ENSG00000122035	RASL11A	Smooth Muscle	1.1	0.964	0.694	2.8e-11	4.7e-7	2
ENSG00000185633	NDUFA4L2	Smooth Muscle	2	1	0.576	2.8e-11	4.9e-7	3.7
ENSG00000198947	DMD	Smooth Muscle	1.4	1	0.565	4.0e-11	6.9e-7	2.1
ENSG00000072952	MRVI1	Smooth Muscle	1.7	1	0.612	7.6e-11	1.3e-06	3.5
ENSG00000175183	CSRP2	Smooth Muscle	1.2	1	0.859	1.2e-10	2e-06	2.3
ENSG00000154553	PDLIM3	Smooth Muscle	1.3	0.929	0.882	1.5e-10	2.6e-06	2.3
ENSG00000109472	CPE	Smooth Muscle	1.5	1	0.941	1.7e-10	2.9e-06	2.3
ENSG00000109846	CRYAB	Smooth Muscle	1.8	1	0.765	2.1e-10	3.7e-06	2.1
ENSG00000167641	PPP1R14A	Smooth Muscle	1.7	1	0.624	2.3e-10	3.9e-06	3.6
ENSG00000173546	CSPG4	Smooth Muscle	1.4	0.893	0.518	3.1e-10	5.3e-06	3.7
ENSG00000112186	CAP2	Smooth Muscle	1	0.893	0.459	3.2e-10	5.5e-06	2.4
ENSG00000187479	C11orf96	Smooth Muscle	2.4	1	0.941	4.5e-10	7.8e-06	3.3
ENSG00000142910	TINAGL1	Smooth Muscle	1.1	0.964	0.871	5.8e-10	1e-05	2.7
ENSG00000182963	GJC1	Smooth Muscle	1.1	0.929	0.647	9.1e-10	1.6e-05	2.5
ENSG00000131097	HIGD1B	Smooth Muscle	1.6	0.929	0.565	9.2e-10	1.6e-05	3.6
ENSG00000131471	AOC3	Smooth Muscle	1.6	0.964	0.824	9.3e-10	1.6e-05	3.3
ENSG00000163531	NFASC	Smooth Muscle	1	0.929	0.706	1.1e-9	1.9e-05	2.9
ENSG00000151491	EPS8	Smooth Muscle	1.4	1	0.941	2.2e-9	3.8e-05	2.2
ENSG00000118407	FILIP1	Smooth Muscle	1.1	0.964	0.659	2.2e-9	3.8e-05	2.8
ENSG00000174099	MSRB3	Smooth Muscle	1.6	0.964	0.906	2.7e-9	4.6e-05	2.4
ENSG00000076706	MCAM	Smooth Muscle	2.3	1	0.835	2.8e-9	4.9e-05	3.3
ENSG00000197256	KANK2	Smooth Muscle	1.4	0.964	0.8	2.9e-9	5e-05	2.5
ENSG00000140545	MFGE8	Smooth Muscle	1.4	0.964	0.929	2.9e-9	5e-05	3.2
ENSG00000138031	ADCY3	Smooth Muscle	1.2	0.964	0.706	6.1e-9	0.0001	2
ENSG00000113721	PDGFRB	Smooth Muscle	1.4	0.964	0.659	6.4e-9	0.00011	3.5
ENSG00000131711	MAP1B	Smooth Muscle	1.8	0.964	0.894	8.3e-9	0.00014	2.6
ENSG00000049323	LTBP1	Smooth Muscle	1.5	0.964	0.776	1.2e-8	0.0002	2.1
ENSG00000079308	TNS1	Smooth Muscle	2.1	1	0.953	1.2e-8	0.00021	2.3
ENSG00000131055	COX4I2	Smooth Muscle	1.2	0.893	0.471	1.4e-8	0.00025	3.9
ENSG00000172572	PDE3A	Smooth Muscle	1.4	0.893	0.518	1.7e-8	0.0003	2.8
ENSG00000187513	GJA4	Smooth Muscle	1.2	0.929	0.6	2.0e-8	0.00035	3.7
ENSG00000138193	PLCE1	Smooth Muscle	1.4	0.857	0.694	4.4e-8	0.00075	2.3
ENSG00000205362	MT1A	Smooth Muscle	1.6	0.964	0.682	5.1e-8	0.00088	2.6
ENSG00000182253	SYNM	Smooth Muscle	1.8	0.929	0.718	5.6e-8	0.00097	2.4
ENSG00000138735	PDE5A	Smooth Muscle	1.2	0.929	0.671	1.5e-7	0.0026	2.5
ENSG00000176641	RNF152	Smooth Muscle	1	0.857	0.682	3.1e-7	0.0053	2.2
ENSG00000187955	COL14A1	Smooth Muscle	1.4	0.964	0.635	7.6e-7	0.013	3.2
ENSG00000182871	COL18A1	Smooth Muscle	1.1	0.964	0.953	8.7e-7	0.015	2.5

## Sheet: Table S15
PCa Cell Atlas: Tumor-specific luminal cells (T-luminal) vs. luminal cells We performed here a Wilcoxon rank-sum test between T-luminal and luminal cells . We filtered for DE genes (FDR < 0.05) with a DOR >1 avg_log2FC: log fold-chage of the average expression between the two groups. pct.1: The percentage of cells where the gene is detected in the first group. pct.2: The percentage of cells where…
Ensembl_ID	Gene_name	avg_log2FC	pct.1	pct.2	p_val	p_val_adj	DOR
ENSG00000225937	PCA3	1.5	0.258	0.068	4.2e-131	7.3e-127	2.2
ENSG00000164687	FABP5	1.4	0.137	0.043	5.6e-55	9.7e-51	1.2
ENSG00000164120	HPGD	1	0.105	0.036	3.3e-38	5.7e-34	2.1
ENSG00000134240	HMGCS2	-0.46	0.083	0.177	4.0e-32	7.0e-28	3.3
ENSG00000146477	SLC22A3	-0.41	0.076	0.161	1.3e-28	2.2e-24	3.7
ENSG00000166920	C15orf48	0.83	0.187	0.11	8.6e-26	1.5e-21	2
ENSG00000127324	TSPAN8	-0.34	0.216	0.332	2.9e-25	4.9e-21	1.4
ENSG00000134020	PEBP4	-0.31	0.12	0.215	3.5e-25	6.0e-21	3.1
ENSG00000109846	CRYAB	-0.36	0.046	0.11	3.0e-24	5.1e-20	1.6
ENSG00000137558	PI15	-0.42	0.043	0.104	2.1e-23	3.7e-19	2.4
ENSG00000196208	GREB1	-0.27	0.138	0.23	5.3e-22	9.1e-18	2.5
ENSG00000101443	WFDC2	-0.29	0.055	0.116	5.2e-20	9.0e-16	1.4
ENSG00000144218	AFF3	-0.26	0.126	0.21	6.2e-20	1.1e-15	2.3
ENSG00000117602	RCAN3	-0.34	0.204	0.3	1.3e-19	2.2e-15	1.6
ENSG00000211689	TRGC1	0.6	0.5	0.438	5.8e-19	1.0e-14	1.3
ENSG00000282972	GNG4	-0.27	0.111	0.188	7.8e-19	1.3e-14	2.5
ENSG00000112715	VEGFA	-0.43	0.227	0.316	1.7e-18	2.9e-14	1.3
ENSG00000285226	PAK1IP1	-0.31	0.235	0.33	1.2e-17	2.1e-13	1.9
ENSG00000112312	GMNN	-0.27	0.09	0.155	2.7e-16	4.6e-12	1.5
ENSG00000278728	CNTNAP2	-0.3	0.107	0.173	2.9e-15	5.1e-11	2.6
ENSG00000180573	HIST1H2AC	-0.29	0.294	0.394	4.0e-15	6.8e-11	1.3
ENSG00000175793	SFN	-0.28	0.168	0.247	4.4e-15	7.6e-11	1.5
ENSG00000159182	PRAC1	-0.33	0.311	0.392	1.2e-14	2.1e-10	1.3
ENSG00000140263	SORD	-0.25	0.426	0.532	2.9e-14	5.0e-10	1.3
ENSG00000227191	TRGC2	0.53	0.144	0.096	2.4e-13	4.1e-9	2.5
ENSG00000082269	FAM135A	-0.28	0.096	0.154	3.7e-13	6.4e-9	2.6
ENSG00000072210	ALDH3A2	-0.26	0.185	0.259	5.9e-13	1.0e-8	1.3
ENSG00000196091	MYBPC1	-0.26	0.173	0.245	6.4e-13	1.1e-8	2.5
ENSG00000073849	ST6GAL1	-0.25	0.141	0.206	2.1e-12	3.6e-8	1.5
ENSG00000160180	TFF3	0.59	0.253	0.201	2.4e-12	4.2e-8	1
ENSG00000004799	PDK4	-0.29	0.076	0.125	5.9e-12	1.0e-7	1.6
ENSG00000204822	MRPL53	-0.33	0.057	0.101	8.4e-12	1.4e-7	2.5
ENSG00000144481	TRPM8	0.46	0.207	0.16	1.4e-10	2.5e-06	2
ENSG00000027001	MIPEP	0.53	0.145	0.105	3.0e-10	5.1e-06	2.3
ENSG00000135052	GOLM1	0.7	0.378	0.355	2.2e-8	0.00038	1.1
ENSG00000265933	LINC00668	0.53	0.151	0.115	1.8e-7	0.0031	3.6
ENSG00000130529	TRPM4	0.42	0.277	0.246	3.0e-7	0.0051	1.5
ENSG00000198417	MT1F	-0.28	0.192	0.245	3.3e-7	0.0057	1.7

## Sheet: Table S16
Prognostic PCa gene signatures Genes for each signature: Weight: All genes in the prognostic panels were assigned binary information on whether their expression was associated with an increased or decreased risk of adverse events.
Signature	Ensembl_ID	Entrez_ID	HGNC_Symbol	Weight
Agell	ENSG00000160862	563	AZGP1	0
Agell	ENSG00000197635	1803	DPP4	0
Agell	ENSG00000113924	3081	HGD	0
Agell	ENSG00000196091	4604	MYBPC1	0
Agell	ENSG00000143799	142	PARP1	1
Agell	ENSG00000253729	5591	PRKDC	1
Agell	ENSG00000034677	25897	RNF19A	1
Agell	ENSG00000129657	6397	SEC14L1	1
Agell	ENSG00000124107	6590	SLPI	1
Agell	ENSG00000154582	6921	ELOC	1
Agell	ENSG00000164924	7534	YWHAZ	1
Agell	ENSG00000120963	51123	ZNF706	1
Bibikova	ENSG00000175305	9134	CCNE2	1
Bibikova	ENSG00000094804	990	CDC6	1
Bibikova	ENSG00000165140	2203	FBP1	1
Bibikova	ENSG00000197757	3223	HOXC6	1
Bibikova	ENSG00000148773	4288	MKI67	1
Bibikova	ENSG00000101057	4605	MYBL2	1
Bibikova	ENSG00000164611	9232	PTTG1	1
Bibikova	ENSG00000143476	51514	DTL	1
Bibikova	ENSG00000175063	11065	UBE2C	1
Bibikova	ENSG00000114251	7474	WNT5A	1
Bibikova	ENSG00000170017	214	ALCAM	1
Bibikova	ENSG00000160862	563	AZGP1	0
Bibikova	ENSG00000187094	885	CCK	0
Bibikova	ENSG00000065534	4638	MYLK	0
Bibikova	ENSG00000162407	8613	PLPP3	0
Bibikova	ENSG00000143125	84432	PROK1	0
Cuzick	ENSG00000111206	2305	FOXM1	1
Cuzick	ENSG00000117399	991	CDC20	1
Cuzick	ENSG00000100526	1033	CDKN3	1
Cuzick	ENSG00000170312	983	CDK1	1
Cuzick	ENSG00000138160	3832	KIF11	1
Cuzick	ENSG00000166803	9768	PCLAF	1
Cuzick	ENSG00000137804	51203	NUSAP1	1
Cuzick	ENSG00000117724	1063	CENPF	1
Cuzick	ENSG00000066279	259266	ASPM	1
Cuzick	ENSG00000156970	701	BUB1B	1
Cuzick	ENSG00000171848	6241	RRM2	1
Cuzick	ENSG00000126787	9787	DLGAP5	1
Cuzick	ENSG00000089685	332	BIRC5	1
Cuzick	ENSG00000112984	10112	KIF20A	1
Cuzick	ENSG00000166851	5347	PLK1	1
Cuzick	ENSG00000131747	7153	TOP2A	1
Cuzick	ENSG00000167900	7083	TK1	1
Cuzick	ENSG00000168078	55872	PBK	1
Cuzick	ENSG00000105011	55723	ASF1B	1
Cuzick	ENSG00000154839	220134	SKA1	1
Cuzick	ENSG00000085999	8438	RAD54L	1
Cuzick	ENSG00000164611	9232	PTTG1	1
Cuzick	ENSG00000111665	83461	CDCA3	1
Cuzick	ENSG00000065328	55388	MCM10	1
Cuzick	ENSG00000198901	9055	PRC1	1
Cuzick	ENSG00000143476	51514	DTL	1
Cuzick	ENSG00000138180	55165	CEP55	1
Cuzick	ENSG00000051180	5888	RAD51	1
Cuzick	ENSG00000100162	79019	CENPM	1
Cuzick	ENSG00000134690	55143	CDCA8	1
Cuzick	ENSG00000091651	23594	ORC6	1
Ding	ENSG00000171862	5728	PTEN	0
Ding	ENSG00000141646	4089	SMAD4	0
Ding	ENSG00000110092	595	CCND1	1
Ding	ENSG00000118785	6696	SPP1	1
Erho	ENSG00000002834	3927	LASP1	1
Erho	ENSG00000183856	128239	IQGAP3	1
Erho	ENSG00000125910	8698	S1PR4	1
Erho	ENSG00000186340	7058	THBS2	1
Erho	ENSG00000146205	50636	ANO7	0
Erho	ENSG00000196091	4604	MYBPC1	0
Erho	ENSG00000261150	83481	EPPK1	1
Erho	ENSG00000185630	5087	PBX1	1
Erho	ENSG00000137804	51203	NUSAP1	1
Erho	ENSG00000174442	55055	ZWILCH	1
Erho	ENSG00000175063	11065	UBE2C	1
Irshad	ENSG00000166710	567	B2M	0
Irshad	ENSG00000121691	847	CAT	0
Irshad	ENSG00000124762	1026	CDKN1A	0
Irshad	ENSG00000000971	3075	CFH	0
Irshad	ENSG00000169504	25932	CLIC4	0
Irshad	ENSG00000120885	1191	CLU	0
Irshad	ENSG00000103811	1512	CTSH	0
Irshad	ENSG00000163739	2919	CXCL1	0
Irshad	ENSG00000077782	2260	FGFR1	0
Irshad	ENSG00000211445	2878	GPX3	0
Irshad	ENSG00000017427	3479	IGF1	0
Irshad	ENSG00000078596	9452	ITM2A	0
Irshad	ENSG00000131981	3958	LGALS3	0
Irshad	ENSG00000169057	4204	MECP2	0
Irshad	ENSG00000147065	4478	MSN	0
Irshad	ENSG00000116044	4780	NFE2L2	0
Irshad	ENSG00000109099	5376	PMP22	0
Irshad	ENSG00000149131	710	SERPING1	0
Irshad	ENSG00000265972	10628	TXNIP	0
Kamoun	ENSG00000004468	952	CD38	0
Kamoun	ENSG00000151503	23310	NCAPD3	0
Kamoun	ENSG00000160862	563	AZGP1	0
Kamoun	ENSG00000144218	3899	AFF3	0
Kamoun	ENSG00000146477	6581	SLC22A3	0
Kamoun	ENSG00000122176	2331	FMOD	0
Kamoun	ENSG00000120903	1135	CHRNA2	0
Kamoun	ENSG00000163406	6565	SLC15A2	0
Kamoun	ENSG00000115361	33	ACADL	0
Kamoun	ENSG00000196208	9687	GREB1	0
Kamoun	ENSG00000166825	290	ANPEP	0
Kamoun	ENSG00000146205	50636	ANO7	0
Kamoun	ENSG00000169891	9185	REPS2	0
Kamoun	ENSG00000113924	3081	HGD	0
Kamoun	ENSG00000111845	55003	PAK1IP1	0
Kamoun	ENSG00000164692	1278	COL1A2	1
Kamoun	ENSG00000113140	6678	SPARC	1
Kamoun	ENSG00000110077	64231	MS4A6A	1
Kamoun	ENSG00000162998	2487	FRZB	1
Kamoun	ENSG00000111341	4256	MGP	1
Kamoun	ENSG00000168542	1281	COL3A1	1
Kamoun	ENSG00000140937	1009	CDH11	1
Kamoun	ENSG00000079931	26002	MOXD1	1
Kamoun	ENSG00000144810	1295	COL8A1	1
Kamoun	ENSG00000108821	1277	COL1A1	1
Kamoun	ENSG00000086991	50507	NOX4	1
Kamoun	ENSG00000186340	7058	THBS2	1
Kamoun	ENSG00000038427	1462	VCAN	1
Kamoun	ENSG00000137573	23213	SULF1	1
Kamoun	ENSG00000145423	6423	SFRP2	1
Kamoun	ENSG00000131773	10656	KHDRBS3	1
Kamoun	ENSG00000123500	1300	COL10A1	1
Kamoun	ENSG00000145824	9547	CXCL14	1
Kamoun	ENSG00000106483	6424	SFRP4	1
Kamoun	ENSG00000106819	54829	ASPN	1
Kamoun	ENSG00000105664	1311	COMP	1
Klein	ENSG00000160862	563	AZGP1	0
Klein	ENSG00000167751	3817	KLK2	0
Klein	ENSG00000277893	6716	SRD5A2	0
Klein	ENSG00000148541	220965	FAM13C	0
Klein	ENSG00000128591	2318	FLNC	0
Klein	ENSG00000148180	2934	GSN	0
Klein	ENSG00000198467	7169	TPM2	0
Klein	ENSG00000213366	2946	GSTM2	0
Klein	ENSG00000088325	22974	TPX2	1
Klein	ENSG00000182492	633	BGN	1
Klein	ENSG00000108821	1277	COL1A1	1
Klein	ENSG00000106483	6424	SFRP4	1
Long	ENSG00000159388	7832	BTG2	0
Long	ENSG00000106993	55664	CDC37L1	0
Long	ENSG00000204291	1306	COL15A1	1
Long	ENSG00000168542	1281	COL3A1	1
Long	ENSG00000143486	1939	EIF2D	1
Long	ENSG00000160752	2224	FDPS	1
Long	ENSG00000187837	3006	H1-2	1
Long	ENSG00000273802	8339	H2BC8	1
Long	ENSG00000114446	55081	IFT57	1
Long	ENSG00000146674	3486	IGFBP3	1
Long	ENSG00000150995	3708	ITPR1	0
Long	ENSG00000213626	81606	LBH	1
Long	ENSG00000227195	284801	MIR663AHG	1
Long	ENSG00000198060	54708	MARCHF5	0
Long	ENSG00000136146	29079	MED4	0
Long	ENSG00000162959	51072	MEMO1	1
Long	ENSG00000119950	4601	MXI1	0
Long	ENSG00000105894	5764	PTN	0
Long	ENSG00000223508	644128	RPL23AP53	0
Long	ENSG00000211456	22908	SACM1L	0
Long	ENSG00000096717	23411	SIRT1	0
Long	ENSG00000207392	677806	SNORA20	0
Long	ENSG00000112081	6428	SRSF3	0
Long	ENSG00000182253	23336	SYNM	0
Luca	ENSG00000112936	730	C7	0
Luca	ENSG00000166086	83700	JAM3	0
Luca	ENSG00000065534	4638	MYLK	0
Luca	ENSG00000163017	72	ACTG2	0
Luca	ENSG00000173757	6777	STAT5B	0
Luca	ENSG00000198467	7169	TPM2	0
Luca	ENSG00000196924	2316	FLNA	0
Luca	ENSG00000156113	3778	KCNMA1	0
Luca	ENSG00000159176	1465	CSRP1	0
Luca	ENSG00000077942	2192	FBLN1	0
Luca	ENSG00000058668	493	ATP2B4	0
Luca	ENSG00000162407	8613	PLPP3	0
Luca	ENSG00000102007	5355	PLP2	0
Luca	ENSG00000157110	11030	RBPMS	0
Luca	ENSG00000122786	800	CALD1	0
Luca	ENSG00000107796	59	ACTA2	0
Luca	ENSG00000211445	2878	GPX3	0
Luca	ENSG00000163431	25802	LMOD1	0
Luca	ENSG00000133104	23111	SPART	0
Luca	ENSG00000148175	2040	STOM	0
Luca	ENSG00000161638	3678	ITGA5	0
Luca	ENSG00000079308	7145	TNS1	0
Luca	ENSG00000019549	6591	SNAI2	0
Luca	ENSG00000107438	9124	PDLIM1	0
Luca	ENSG00000116016	2034	EPAS1	0
Luca	ENSG00000130176	1264	CNN1	0
Luca	ENSG00000120885	1191	CLU	0
Luca	ENSG00000084207	2950	GSTP1	0
Luca	ENSG00000100234	7078	TIMP3	0
Luca	ENSG00000197321	6840	SVIL	0
Luca	ENSG00000140416	7168	TPM1	0
Luca	ENSG00000113657	1809	DPYSL3	0
Luca	ENSG00000103196	83716	CRISPLD2	0
Luca	ENSG00000157557	2114	ETS2	0
Luca	ENSG00000166333	3611	ILK	0
Luca	ENSG00000101335	10398	MYL9	0
Luca	ENSG00000129116	23022	PALLD	0
Luca	ENSG00000073712	10979	FERMT2	0
Luca	ENSG00000069702	7049	TGFBR3	0
Luca	ENSG00000035403	7414	VCL	0
Luca	ENSG00000183036	5121	PCP4	0
Luca	ENSG00000072110	87	ACTN1	0
Luca	ENSG00000163171	10602	CDC42EP3	0
Luca	ENSG00000095637	10580	SORBS1	0
Luca	ENSG00000004799	5166	PDK4	0
Nakagawa	ENSG00000164754	5885	RAD21	1
Nakagawa	ENSG00000100526	1033	CDKN3	1
Nakagawa	ENSG00000134057	891	CCNB1	1
Nakagawa	ENSG00000129657	6397	SEC14L1	1
Nakagawa	ENSG00000169679	699	BUB1	1
Nakagawa	ENSG00000023330	211	ALAS1	1
Nakagawa	ENSG00000164961	9897	WASHC5	1
Nakagawa	ENSG00000064313	6873	TAF2	1
Nakagawa	ENSG00000106483	6424	SFRP4	1
Nakagawa	ENSG00000168439	10963	STIP1	1
Nakagawa	ENSG00000164932	115908	CTHRC1	1
Nakagawa	ENSG00000070214	23446	SLC44A1	1
Nakagawa	ENSG00000146674	3486	IGFBP3	1
Nakagawa	ENSG00000171517	23566	LPAR3	0
Nakagawa	ENSG00000153310	51571	CYRIB	1
Nakagawa	ENSG00000147679	84294	UTP23	1
Nakagawa	ENSG00000185324	8558	CDK10	0
Ramos-Montoya	ENSG00000275700	26574	AATF	1
Ramos-Montoya	ENSG00000097021	11332	ACOT7	1
Ramos-Montoya	ENSG00000145362	287	ANK2	1
Ramos-Montoya	ENSG00000011426	54443	ANLN	1
Ramos-Montoya	ENSG00000182287	8905	AP1S2	1
Ramos-Montoya	ENSG00000179750	9582	APOBEC3B	1
Ramos-Montoya	ENSG00000105011	55723	ASF1B	1
Ramos-Montoya	ENSG00000066279	259266	ASPM	1
Ramos-Montoya	ENSG00000156802	29028	ATAD2	1
Ramos-Montoya	ENSG00000087586	6790	AURKA	1
Ramos-Montoya	ENSG00000178999	9212	AURKB	1
Ramos-Montoya	ENSG00000089685	332	BIRC5	1
Ramos-Montoya	ENSG00000169679	699	BUB1	1
Ramos-Montoya	ENSG00000175643	116028	RMI2	1
Ramos-Montoya	ENSG00000204650	147081	LINC02210	1
Ramos-Montoya	ENSG00000184220	84319	CMSS1	1
Ramos-Montoya	ENSG00000135245	29923	HILPDA	1
Ramos-Montoya	ENSG00000137135	84904	ARHGEF39	1
Ramos-Montoya	ENSG00000148362	286257	PAXX	1
Ramos-Montoya	ENSG00000107159	768	CA9	1
Ramos-Montoya	ENSG00000149679	81928	CABLES2	1
Ramos-Montoya	ENSG00000153048	23589	CARHSP1	1
Ramos-Montoya	ENSG00000137812	57082	KNL1	1
Ramos-Montoya	ENSG00000106144	835	CASP2	1
Ramos-Montoya	ENSG00000130695	64793	CEP85	1
Ramos-Montoya	ENSG00000015133	440193	CCDC88C	1
Ramos-Montoya	ENSG00000040275	54908	SPDL1	1
Ramos-Montoya	ENSG00000145386	890	CCNA2	1
Ramos-Montoya	ENSG00000134057	891	CCNB1	1
Ramos-Montoya	ENSG00000157456	9133	CCNB2	1
Ramos-Montoya	ENSG00000175305	9134	CCNE2	1
Ramos-Montoya	ENSG00000162063	899	CCNF	1
Ramos-Montoya	ENSG00000170312	983	CDK1	1
Ramos-Montoya	ENSG00000117399	991	CDC20	1
Ramos-Montoya	ENSG00000101224	994	CDC25B	1
Ramos-Montoya	ENSG00000158402	995	CDC25C	1
Ramos-Montoya	ENSG00000111665	83461	CDCA3	1
Ramos-Montoya	ENSG00000170779	55038	CDCA4	1
Ramos-Montoya	ENSG00000146670	113130	CDCA5	1
Ramos-Montoya	ENSG00000144354	83879	CDCA7	1
Ramos-Montoya	ENSG00000134690	55143	CDCA8	1
Ramos-Montoya	ENSG00000136861	55755	CDK5RAP2	1
Ramos-Montoya	ENSG00000145996	54901	CDKAL1	1
Ramos-Montoya	ENSG00000147889	1029	CDKN2A	1
Ramos-Montoya	ENSG00000100526	1033	CDKN3	1
Ramos-Montoya	ENSG00000167513	81620	CDT1	1
Ramos-Montoya	ENSG00000008300	1951	CELSR3	1
Ramos-Montoya	ENSG00000115163	1058	CENPA	1
Ramos-Montoya	ENSG00000138778	1062	CENPE	1
Ramos-Montoya	ENSG00000117724	1063	CENPF	1
Ramos-Montoya	ENSG00000123219	64105	CENPK	1
Ramos-Montoya	ENSG00000174799	9662	CEP135	1
Ramos-Montoya	ENSG00000138180	55165	CEP55	1
Ramos-Montoya	ENSG00000148019	84131	CEP78	1
Ramos-Montoya	ENSG00000149554	1111	CHEK1	1
Ramos-Montoya	ENSG00000153721	154043	CNKSR3	1
Ramos-Montoya	ENSG00000144619	152330	CNTN4	1
Ramos-Montoya	ENSG00000182809	1397	CRIP2	1
Ramos-Montoya	ENSG00000124207	1434	CSE1L	1
Ramos-Montoya	ENSG00000101811	1478	CSTF2	1
Ramos-Montoya	ENSG00000013573	1663	DDX11	1
Ramos-Montoya	ENSG00000035499	55789	DEPDC1B	1
Ramos-Montoya	ENSG00000126787	9787	DLGAP5	1
Ramos-Montoya	ENSG00000130816	1786	DNMT1	1
Ramos-Montoya	ENSG00000088305	1789	DNMT3B	1
Ramos-Montoya	ENSG00000141627	54808	DYM	1
Ramos-Montoya	ENSG00000007968	1870	E2F2	1
Ramos-Montoya	ENSG00000129173	79733	E2F8	1
Ramos-Montoya	ENSG00000114346	1894	ECT2	1
Ramos-Montoya	ENSG00000123908	27161	AGO2	1
Ramos-Montoya	ENSG00000074800	2023	ENO1	1
Ramos-Montoya	ENSG00000135476	9700	ESPL1	1
Ramos-Montoya	ENSG00000174371	9156	EXO1	1
Ramos-Montoya	ENSG00000171824	5394	EXOSC10	1
Ramos-Montoya	ENSG00000106462	2146	EZH2	1
Ramos-Montoya	ENSG00000185104	11124	FAF1	1
Ramos-Montoya	ENSG00000138640	10144	FAM13A	1
Ramos-Montoya	ENSG00000146410	113115	MTFR2	1
Ramos-Montoya	ENSG00000187741	2175	FANCA	1
Ramos-Montoya	ENSG00000181544	2187	FANCB	1
Ramos-Montoya	ENSG00000112029	26271	FBXO5	1
Ramos-Montoya	ENSG00000168496	2237	FEN1	1
Ramos-Montoya	ENSG00000160688	80308	FLAD1	1
Ramos-Montoya	ENSG00000111206	2305	FOXM1	1
Ramos-Montoya	ENSG00000075618	6624	FSCN1	1
Ramos-Montoya	ENSG00000114416	8087	FXR1	1
Ramos-Montoya	ENSG00000159131	2618	GART	1
Ramos-Montoya	ENSG00000139354	283431	GAS2L3	1
Ramos-Montoya	ENSG00000137563	8836	GGH	1
Ramos-Montoya	ENSG00000131153	51659	GINS2	1
Ramos-Montoya	ENSG00000163655	8833	GMPS	1
Ramos-Montoya	ENSG00000105220	2821	GPI	1
Ramos-Montoya	ENSG00000183150	2842	GPR19	1
Ramos-Montoya	ENSG00000172432	54676	GTPBP2	1
Ramos-Montoya	ENSG00000075218	51512	GTSE1	1
Ramos-Montoya	ENSG00000144485	55502	HES6	1
Ramos-Montoya	ENSG00000197061	8364	H4C3	1
Ramos-Montoya	ENSG00000164104	3148	HMGB2	1
Ramos-Montoya	ENSG00000072571	3161	HMMR	1
Ramos-Montoya	ENSG00000056736	55540	IL17RB	1
Ramos-Montoya	ENSG00000168264	359948	IRF2BP2	1
Ramos-Montoya	ENSG00000166803	9768	PCLAF	1
Ramos-Montoya	ENSG00000138160	3832	KIF11	1
Ramos-Montoya	ENSG00000118193	9928	KIF14	1
Ramos-Montoya	ENSG00000112984	10112	KIF20A	1
Ramos-Montoya	ENSG00000066735	26153	KIF26A	1
Ramos-Montoya	ENSG00000142945	11004	KIF2C	1
Ramos-Montoya	ENSG00000090889	24137	KIF4A	1
Ramos-Montoya	ENSG00000184445	9735	KNTC1	1
Ramos-Montoya	ENSG00000182481	3838	KPNA2	1
Ramos-Montoya	ENSG00000167767	144501	KRT80	1
Ramos-Montoya	ENSG00000105486	3978	LIG1	1
Ramos-Montoya	ENSG00000113368	4001	LMNB1	1
Ramos-Montoya	ENSG00000176619	84823	LMNB2	1
Ramos-Montoya	ENSG00000257167	100128191	TMPO-AS1	1
Ramos-Montoya	ENSG00000250251	353511	PKD1P6	1
Ramos-Montoya	ENSG00000163818	54585	LZTFL1	1
Ramos-Montoya	ENSG00000164109	4085	MAD2L1	1
Ramos-Montoya	ENSG00000116670	10459	MAD2L2	1
Ramos-Montoya	ENSG00000073111	4171	MCM2	1
Ramos-Montoya	ENSG00000104738	4173	MCM4	1
Ramos-Montoya	ENSG00000166508	4176	MCM7	1
Ramos-Montoya	ENSG00000165304	9833	MELK	1
Ramos-Montoya	ENSG00000106484	4232	MEST	1
Ramos-Montoya	ENSG00000151725	79682	CENPU	1
Ramos-Montoya	ENSG00000121211	84057	MND1	1
Ramos-Montoya	ENSG00000278259	80179	MYO19	1
Ramos-Montoya	ENSG00000134369	89796	NAV1	1
Ramos-Montoya	ENSG00000109805	64151	NCAPG	1
Ramos-Montoya	ENSG00000072864	54820	NDE1	1
Ramos-Montoya	ENSG00000185633	56901	NDUFA4L2	1
Ramos-Montoya	ENSG00000117650	4751	NEK2	1
Ramos-Montoya	ENSG00000120798	7181	NR2C1	1
Ramos-Montoya	ENSG00000065057	4913	NTHL1	1
Ramos-Montoya	ENSG00000143228	83540	NUF2	1
Ramos-Montoya	ENSG00000113569	9631	NUP155	1
Ramos-Montoya	ENSG00000132182	23225	NUP210	1
Ramos-Montoya	ENSG00000198088	54830	NUP62CL	1
Ramos-Montoya	ENSG00000137804	51203	NUSAP1	1
Ramos-Montoya	ENSG00000104147	11339	OIP5	1
Ramos-Montoya	ENSG00000119547	9480	ONECUT2	1
Ramos-Montoya	ENSG00000101104	80336	PABPC1L	1
Ramos-Montoya	ENSG00000129484	10038	PARP2	1
Ramos-Montoya	ENSG00000168078	55872	PBK	1
Ramos-Montoya	ENSG00000163939	55193	PBRM1	1
Ramos-Montoya	ENSG00000114268	5210	PFKFB4	1
Ramos-Montoya	ENSG00000182378	55344	PLCXD1	1
Ramos-Montoya	ENSG00000166851	5347	PLK1	1
Ramos-Montoya	ENSG00000142731	10733	PLK4	1
Ramos-Montoya	ENSG00000152952	5352	PLOD2	1
Ramos-Montoya	ENSG00000014138	23649	POLA2	1
Ramos-Montoya	ENSG00000100479	5427	POLE2	1
Ramos-Montoya	ENSG00000051341	10721	POLQ	1
Ramos-Montoya	ENSG00000143847	8497	PPFIA4	1
Ramos-Montoya	ENSG00000115241	5496	PPM1G	1
Ramos-Montoya	ENSG00000235194	90673	PPP1R3E	1
Ramos-Montoya	ENSG00000198901	9055	PRC1	1
Ramos-Montoya	ENSG00000198056	5557	PRIM1	1
Ramos-Montoya	ENSG00000117707	5629	PROX1	1
Ramos-Montoya	ENSG00000136930	5695	PSMB7	1
Ramos-Montoya	ENSG00000164611	9232	PTTG1	1
Ramos-Montoya	ENSG00000213005	26255	PTTG3P	1
Ramos-Montoya	ENSG00000197562	57799	RAB40C	1
Ramos-Montoya	ENSG00000161800	29127	RACGAP1	1
Ramos-Montoya	ENSG00000111247	10635	RAD51AP1	1
Ramos-Montoya	ENSG00000085999	8438	RAD54L	1
Ramos-Montoya	ENSG00000080839	5933	RBL1	1
Ramos-Montoya	ENSG00000179051	55920	RCC2	1
Ramos-Montoya	ENSG00000166965	91433	RCCD1	1
Ramos-Montoya	ENSG00000163918	5984	RFC4	1
Ramos-Montoya	ENSG00000111445	5985	RFC5	1
Ramos-Montoya	ENSG00000104889	10535	RNASEH2A	1
Ramos-Montoya	ENSG00000167325	6240	RRM1	1
Ramos-Montoya	ENSG00000171848	6241	RRM2	1
Ramos-Montoya	ENSG00000175792	8607	RUVBL1	1
Ramos-Montoya	ENSG00000180900	23513	SCRIB	1
Ramos-Montoya	ENSG00000129810	151648	SGO1	1
Ramos-Montoya	ENSG00000163535	151246	SGO2	1
Ramos-Montoya	ENSG00000182199	6472	SHMT2	1
Ramos-Montoya	ENSG00000145604	6502	SKP2	1
Ramos-Montoya	ENSG00000163950	7884	SLBP	1
Ramos-Montoya	ENSG00000125454	60386	SLC25A19	1
Ramos-Montoya	ENSG00000111371	81539	SLC38A1	1
Ramos-Montoya	ENSG00000113810	10051	SMC4	1
Ramos-Montoya	ENSG00000124766	6659	SOX4	1
Ramos-Montoya	ENSG00000164871	10407	SPAG11B	1
Ramos-Montoya	ENSG00000076382	10615	SPAG5	1
Ramos-Montoya	ENSG00000152253	57405	SPC25	1
Ramos-Montoya	ENSG00000169474	6698	SPRR1A	1
Ramos-Montoya	ENSG00000266028	23380	SRGAP2	1
Ramos-Montoya	ENSG00000118007	10274	STAG1	1
Ramos-Montoya	ENSG00000113739	8614	STC2	1
Ramos-Montoya	ENSG00000117632	3925	STMN1	1
Ramos-Montoya	ENSG00000178691	23512	SUZ12	1
Ramos-Montoya	ENSG00000013810	10460	TACC3	1
Ramos-Montoya	ENSG00000113649	10915	TCERG1	1
Ramos-Montoya	ENSG00000111602	8914	TIMELESS	1
Ramos-Montoya	ENSG00000119139	9414	TJP2	1
Ramos-Montoya	ENSG00000167900	7083	TK1	1
Ramos-Montoya	ENSG00000058804	55706	NDC1	1
Ramos-Montoya	ENSG00000120802	7112	TMPO	1
Ramos-Montoya	ENSG00000131747	7153	TOP2A	1
Ramos-Montoya	ENSG00000088325	22974	TPX2	1
Ramos-Montoya	ENSG00000071539	9319	TRIP13	1
Ramos-Montoya	ENSG00000043514	54802	TRIT1	1
Ramos-Montoya	ENSG00000112742	7272	TTK	1
Ramos-Montoya	ENSG00000123416	10376	TUBA1B	1
Ramos-Montoya	ENSG00000167553	84790	TUBA1C	1
Ramos-Montoya	ENSG00000176890	7298	TYMS	1
Ramos-Montoya	ENSG00000175063	11065	UBE2C	1
Ramos-Montoya	ENSG00000077152	29089	UBE2T	1
Ramos-Montoya	ENSG00000118900	29855	UBN1	1
Ramos-Montoya	ENSG00000276043	29128	UHRF1	1
Ramos-Montoya	ENSG00000124422	23326	USP22	1
Ramos-Montoya	ENSG00000119333	89891	DYNC2I2	1
Ramos-Montoya	ENSG00000005448	84058	WDR54	1
Ramos-Montoya	ENSG00000156787	93594	TBC1D31	1
Ramos-Montoya	ENSG00000116213	49856	WRAP73	1
Ramos-Montoya	ENSG00000134684	8565	YARS1	1
Ramos-Montoya	ENSG00000163872	55689	YEATS2	1
Ramos-Montoya	ENSG00000100811	7528	YY1	1
Ramos-Montoya	ENSG00000165244	195828	ZNF367	1
Sinnott	ENSG00000163017	72	ACTG2	0
Sinnott	ENSG00000146477	6581	SLC22A3	0
Sinnott	ENSG00000133392	4629	MYH11	0
Sinnott	ENSG00000146205	50636	ANO7	0
Sinnott	ENSG00000198467	7169	TPM2	0
Sinnott	ENSG00000159176	1465	CSRP1	0
Sinnott	ENSG00000284190	406991	MIR21	0
Sinnott	ENSG00000183036	5121	PCP4	0
Sinnott	ENSG00000182253	23336	SYNM	0
Sinnott	ENSG00000101335	10398	MYL9	0
Sinnott	ENSG00000130176	1264	CNN1	0
Sinnott	ENSG00000196091	4604	MYBPC1	0
Sinnott	ENSG00000172403	171024	SYNPO2	0
Sinnott	ENSG00000065534	4638	MYLK	0
Sinnott	ENSG00000159388	7832	BTG2	0
Sinnott	ENSG00000175084	1674	DES	0
Sinnott	ENSG00000107796	59	ACTA2	0
Sinnott	ENSG00000196136	12	SERPINA3	0
Sinnott	ENSG00000112096	6648	SOD2	0
Sinnott	ENSG00000197635	1803	DPP4	0
Sinnott	ENSG00000196924	2316	FLNA	0
Sinnott	ENSG00000123358	3164	NR4A1	0
Sinnott	ENSG00000161638	3678	ITGA5	0
Sinnott	ENSG00000095637	10580	SORBS1	0
Sinnott	ENSG00000263639	4477	MSMB	0
Sinnott	ENSG00000166105	112937	GLB1L3	0
Sinnott	ENSG00000151503	23310	NCAPD3	0
Sinnott	ENSG00000125148	4502	MT2A	0
Sinnott	ENSG00000106819	54829	ASPN	1
Sinnott	ENSG00000128016	7538	ZFP36	0
Talantov	ENSG00000143196	1805	DPT	0
Talantov	ENSG00000133392	4629	MYH11	0
Talantov	ENSG00000106028	6742	SSBP1	1
Varambally	ENSG00000087586	6790	AURKA	1
Varambally	ENSG00000106462	2146	EZH2	1
Varambally	ENSG00000213024	23636	NUP62	1
Varambally	ENSG00000112851	55914	ERBIN	1
Varambally	ENSG00000006451	5898	RALA	1
Varambally	ENSG00000103275	7329	UBE2I	1
Varambally	ENSG00000082898	7514	XPO1	1
Varambally	ENSG00000147889	1029	CDKN2A	1
Varambally	ENSG00000095002	4436	MSH2	1
Varambally	ENSG00000100568	10490	VTI1B	1
Varambally	ENSG00000126261	10054	UBA2	1
Varambally	ENSG00000139613	6601	SMARCC2	1
Varambally	ENSG00000130726	10155	TRIM28	1
Varambally	ENSG00000197822	100506658	OCLN	1
Varambally	ENSG00000076003	4175	MCM6	1
Varambally	ENSG00000132341	5901	RAN	1
Varambally	ENSG00000050748	5601	MAPK9	1
Varambally	ENSG00000103653	1445	CSK	1
Varambally	ENSG00000072506	3028	HSD17B10	1
Varambally	ENSG00000117632	3925	STMN1	1
Varambally	ENSG00000276043	29128	UHRF1	1
Varambally	ENSG00000182481	3838	KPNA2	1
Varambally	ENSG00000135446	1019	CDK4	1
Varambally	ENSG00000069974	5873	RAB27A	0
Varambally	ENSG00000162614	91624	NEXN	0
Varambally	ENSG00000142515	354	KLK3	0
Varambally	ENSG00000172016	5068	REG3A	0
Varambally	ENSG00000052344	5652	PRSS8	0
Varambally	ENSG00000065534	4638	MYLK	0
Varambally	ENSG00000065559	6416	MAP2K4	0
Varambally	ENSG00000056972	10758	TRAF3IP2	0
Varambally	ENSG00000058272	4659	PPP1R12A	0
Varambally	ENSG00000159176	1465	CSRP1	0
Varambally	ENSG00000161638	3678	ITGA5	0
Varambally	ENSG00000196924	2316	FLNA	0
Varambally	ENSG00000165806	840	CASP7	0
Varambally	ENSG00000189409	8510	MMP23B	0
Varambally	ENSG00000143632	58	ACTA1	0
Varambally	ENSG00000170579	9229	DLGAP1	0
Varambally	ENSG00000114738	7867	MAPKAPK3	0
Varambally	ENSG00000110330	329	BIRC2	0
Varambally	ENSG00000105971	858	CAV2	0
Varambally	ENSG00000140682	7041	TGFB1I1	0
Varambally	ENSG00000109846	1410	CRYAB	0
Yang	ENSG00000158859	9507	ADAMTS4	1
Yang	ENSG00000162772	467	ATF3	0
Yang	ENSG00000134107	8553	BHLHE40	1
Yang	ENSG00000159388	7832	BTG2	0
Yang	ENSG00000144655	64651	CSRNP1	1
Yang	ENSG00000142871	3491	CCN1	1
Yang	ENSG00000120738	1958	EGR1	0
Yang	ENSG00000122877	1959	EGR2	1
Yang	ENSG00000179388	1960	EGR3	0
Yang	ENSG00000125740	2354	FOSB	0
Yang	ENSG00000075426	2355	FOSL2	1
Yang	ENSG00000164949	2669	GEM	0
Yang	ENSG00000171223	3726	JUNB	1
Yang	ENSG00000155090	7071	KLF10	0
Yang	ENSG00000067082	1316	KLF6	1
Yang	ENSG00000128342	3976	LIF	1
Yang	ENSG00000143384	4170	MCL1	1
Yang	ENSG00000119508	8013	NR4A3	0
Yang	ENSG00000087074	23645	PPP1R15A	0
Yang	ENSG00000143878	388	RHOB	1
Yang	ENSG00000007908	6401	SELE	0
Yang	ENSG00000142178	150094	SIK1	1
Yang	ENSG00000173262	144195	SLC2A14	1
Yang	ENSG00000059804	6515	SLC2A3	0
Yang	ENSG00000184557	9021	SOCS3	1
Yang	ENSG00000137801	7057	THBS1	0
Yang	ENSG00000163659	25976	TIPARP	0
Yang	ENSG00000128016	7538	ZFP36	0
Yu	ENSG00000100448	1511	CTSG	0
Yu	ENSG00000107562	6387	CXCL12	0
Yu	ENSG00000213088	2532	ACKR1	0
Yu	ENSG00000106123	2051	EPHB6	0
Yu	ENSG00000134363	10468	FST	0
Yu	ENSG00000160255	3689	ITGB2	0
Yu	ENSG00000128422	3872	KRT17	0
Yu	ENSG00000123338	3071	NCKAP1L	0
Yu	ENSG00000185532	5592	PRKG1	0
Yu	ENSG00000050628	5733	PTGER3	0
Yu	ENSG00000107018	6013	RLN1	0
Yu	ENSG00000145335	6622	SNCA	0
Yu	ENSG00000120833	8835	SOCS2	0
Yu	ENSG00000105989	7472	WNT2	0

## Sheet: Table S17
Meta-analysis: Endpoint: biochemical recurrence (BCR). Shown are all ProstaTrend(-ffpe) genes from the meta-analysis approach. Combined effect size: For each gene, a univariate Cox-regression (endpoint BCR) was applied to standardized expression values in log-space for each cohort individually. The estimated log hazard ratios and the respective standard error for each gene were passed to a meta-a…
Signature	Ensembl_ID	Gene_name	Combined_effect_size	SE_effect_size	P_value	P_value_Adjusted	Number_of_cohorts	LogHR_consistency
ProstaTrend-ffpe	ENSG00000277893	SRD5A2	-0.56	0.051	3.13493e-28	1.82694e-23	11	-11
ProstaTrend-ffpe	ENSG00000117724	CENPF	0.43	0.041	9.3618e-26	2.72789e-21	13	13
ProstaTrend-ffpe	ENSG00000165304	MELK	0.44	0.043	9.80053e-25	1.90382e-20	12	12
ProstaTrend-ffpe	ENSG00000066279	ASPM	0.39	0.038	1.86884e-24	2.20061e-20	13	13
ProstaTrend	ENSG00000086991	NOX4	0.44	0.044	2.54111e-23	2.46814e-19	13	13
ProstaTrend	ENSG00000011426	ANLN	0.42	0.042	4.13703e-23	3.4442e-19	13	12
ProstaTrend	ENSG00000174371	EXO1	0.38	0.039	2.7565e-22	1.7849e-18	13	13
ProstaTrend-ffpe	ENSG00000111206	FOXM1	0.42	0.043	5.32353e-22	3.10239e-18	13	12
ProstaTrend-ffpe	ENSG00000166960	CCDC178	-0.55	0.057	6.85104e-22	3.62962e-18	11	-11
ProstaTrend	ENSG00000090889	KIF4A	0.41	0.043	1.42316e-21	6.91144e-18	13	13
ProstaTrend	ENSG00000131747	TOP2A	0.46	0.048	3.80317e-21	1.7049e-17	13	12
ProstaTrend-ffpe	ENSG00000146670	CDCA5	0.42	0.045	5.22937e-21	2.1768e-17	13	12
ProstaTrend	ENSG00000122641	INHBA	0.49	0.052	6.60353e-21	2.56556e-17	13	13
ProstaTrend-ffpe	ENSG00000088325	TPX2	0.49	0.053	2.18581e-20	7.49308e-17	13	13
ProstaTrend-ffpe	ENSG00000138180	CEP55	0.36	0.039	2.86265e-20	9.26815e-17	13	13
ProstaTrend-ffpe	ENSG00000118193	KIF14	0.35	0.038	4.02303e-20	1.23395e-16	13	13
ProstaTrend	ENSG00000169607	CKAP2L	0.38	0.042	5.38748e-20	1.49508e-16	13	13
ProstaTrend-ffpe	ENSG00000093009	CDC45	0.39	0.043	1.04274e-19	2.55797e-16	13	13
ProstaTrend	ENSG00000161800	RACGAP1	0.42	0.047	1.05344e-19	2.55797e-16	13	12
ProstaTrend-ffpe	ENSG00000117399	CDC20	0.46	0.051	1.19499e-19	2.78561e-16	13	13
ProstaTrend-ffpe	ENSG00000142945	KIF2C	0.42	0.047	1.79898e-19	3.74426e-16	13	13
ProstaTrend	ENSG00000164932	CTHRC1	0.4	0.046	2.28697e-18	4.16493e-15	13	13
ProstaTrend	ENSG00000182492	BGN	0.42	0.049	2.60031e-18	4.59206e-15	13	13
ProstaTrend	ENSG00000104435	STMN2	0.35	0.04	4.24013e-18	7.26771e-15	13	13
ProstaTrend	ENSG00000108924	HLF	-0.4	0.047	3.83682e-17	6.21106e-14	13	-13
ProstaTrend	ENSG00000168078	PBK	0.35	0.042	1.19203e-16	1.87751e-13	13	13
ProstaTrend-ffpe	ENSG00000051341	POLQ	0.33	0.04	1.45428e-16	2.23029e-13	13	13
ProstaTrend	ENSG00000186340	THBS2	0.48	0.058	1.86658e-16	2.7892e-13	13	13
ProstaTrend	ENSG00000078098	FAP	0.43	0.053	5.96693e-16	7.14178e-13	13	13
ProstaTrend-ffpe	ENSG00000113448	PDE4D	-0.45	0.055	6.00489e-16	7.14178e-13	13	-13
ProstaTrend	ENSG00000072210	ALDH3A2	-0.37	0.045	7.41644e-16	8.47467e-13	13	-13
ProstaTrend-ffpe	ENSG00000137809	ITGA11	0.46	0.058	7.4093e-16	8.47467e-13	13	13
ProstaTrend-ffpe	ENSG00000137807	KIF23	0.38	0.048	1.09995e-15	1.16549e-12	13	13
ProstaTrend-ffpe	ENSG00000156970	BUB1B	0.33	0.041	1.22393e-15	1.2737e-12	13	12
ProstaTrend-ffpe	ENSG00000006118	TMEM132A	0.43	0.054	1.44827e-15	1.409e-12	13	13
ProstaTrend	ENSG00000144810	COL8A1	0.4	0.051	2.10616e-15	1.97968e-12	13	13
ProstaTrend	ENSG00000166405	RIC3	-0.36	0.046	2.71589e-15	2.51229e-12	13	-12
ProstaTrend	ENSG00000112936	C7	-0.37	0.048	5.06484e-15	4.27773e-12	13	-13
ProstaTrend-ffpe	ENSG00000139354	GAS2L3	0.34	0.044	6.66925e-15	5.39811e-12	13	13
ProstaTrend	ENSG00000147883	CDKN2B	0.41	0.053	7.76049e-15	6.19532e-12	13	13
ProstaTrend-ffpe	ENSG00000120915	EPHX2	-0.43	0.056	2.0236e-14	1.49278e-11	13	-13
ProstaTrend-ffpe	ENSG00000104147	OIP5	0.39	0.052	2.53937e-14	1.80472e-11	13	13
ProstaTrend-ffpe	ENSG00000120903	CHRNA2	-0.35	0.046	3.72439e-14	2.55348e-11	13	-13
ProstaTrend-ffpe	ENSG00000102384	CENPI	0.38	0.05	5.15425e-14	3.41334e-11	13	13
ProstaTrend-ffpe	ENSG00000165891	E2F7	0.35	0.046	6.22326e-14	4.07497e-11	13	13
ProstaTrend	ENSG00000143226	FCGR2A	0.35	0.047	1.74698e-13	1.03886e-10	13	13
ProstaTrend-ffpe	ENSG00000108821	COL1A1	0.44	0.06	1.84792e-13	1.07648e-10	13	13
ProstaTrend	ENSG00000136546	SCN7A	-0.34	0.047	2.74054e-13	1.53568e-10	13	-13
ProstaTrend	ENSG00000241158	ADAMTS9-AS1	-0.43	0.059	5.61449e-13	2.97451e-10	10	-10
ProstaTrend	ENSG00000242173	ARHGDIG	0.33	0.046	6.97602e-13	3.59771e-10	13	13
ProstaTrend-ffpe	ENSG00000157456	CCNB2	0.33	0.047	8.33418e-13	4.18699e-10	13	13
ProstaTrend-ffpe	ENSG00000163808	KIF15	0.36	0.051	8.87495e-13	4.3831e-10	13	13
ProstaTrend-ffpe	ENSG00000172818	OVOL1	0.36	0.05	8.84192e-13	4.3831e-10	13	13
ProstaTrend-ffpe	ENSG00000196208	GREB1	-0.33	0.046	1.19517e-12	5.75629e-10	13	-13
ProstaTrend-ffpe	ENSG00000168496	FEN1	0.35	0.049	1.3142e-12	6.2241e-10	12	11
ProstaTrend-ffpe	ENSG00000229056	HECW2-AS1	-0.43	0.06	1.32434e-12	6.2241e-10	10	-10
ProstaTrend	ENSG00000168542	COL3A1	0.38	0.053	1.74819e-12	8.08566e-10	13	13
ProstaTrend-ffpe	ENSG00000144218	AFF3	-0.35	0.049	1.93216e-12	8.7969e-10	13	-13
ProstaTrend	ENSG00000213626	LBH	0.34	0.049	2.00027e-12	8.96691e-10	12	12
ProstaTrend	ENSG00000138160	KIF11	0.33	0.047	2.07108e-12	9.21348e-10	13	12
ProstaTrend	ENSG00000099953	MMP11	0.45	0.064	2.18523e-12	9.64763e-10	12	12
ProstaTrend	ENSG00000165966	PDZRN4	-0.4	0.058	2.74678e-12	1.19458e-09	12	-12
ProstaTrend-ffpe	ENSG00000118507	AKAP7	-0.42	0.06	2.86165e-12	1.22649e-09	13	-13
ProstaTrend-ffpe	ENSG00000121067	SPOP	-0.37	0.052	2.86224e-12	1.22649e-09	13	-13
ProstaTrend	ENSG00000182809	CRIP2	0.36	0.052	2.93719e-12	1.24037e-09	13	13
ProstaTrend-ffpe	ENSG00000167513	CDT1	0.34	0.049	3.53742e-12	1.46206e-09	13	13
ProstaTrend-ffpe	ENSG00000014257	ACP3	-0.31	0.046	5.93306e-12	2.25988e-09	12	-12
ProstaTrend-ffpe	ENSG00000123485	HJURP	0.28	0.041	6.86917e-12	2.56612e-09	13	12
ProstaTrend	ENSG00000013810	TACC3	0.38	0.056	1.5812e-11	5.45254e-09	13	12
ProstaTrend-ffpe	ENSG00000175198	PCCA	-0.39	0.058	1.79088e-11	6.06784e-09	13	-13
ProstaTrend-ffpe	ENSG00000184661	CDCA2	0.28	0.042	3.25218e-11	1.03004e-08	13	11
ProstaTrend	ENSG00000146918	NCAPG2	0.35	0.053	4.75649e-11	1.45843e-08	13	13
ProstaTrend-ffpe	ENSG00000113594	LIFR	-0.3	0.046	4.88208e-11	1.48184e-08	13	-12
ProstaTrend	ENSG00000172987	HPSE2	-0.36	0.055	5.49856e-11	1.66031e-08	13	-13
ProstaTrend	ENSG00000110492	MDK	0.3	0.046	1.16604e-10	3.13148e-08	13	13
ProstaTrend	ENSG00000154265	ABCA5	-0.28	0.044	1.74209e-10	4.57315e-08	13	-13
ProstaTrend	ENSG00000101951	PAGE4	-0.44	0.069	1.75784e-10	4.59381e-08	13	-13
ProstaTrend	ENSG00000100526	CDKN3	0.38	0.059	1.95694e-10	5.06864e-08	13	12
ProstaTrend	ENSG00000073910	FRY	0.28	0.045	2.15309e-10	5.55201e-08	13	12
ProstaTrend	ENSG00000067141	NEO1	-0.3	0.048	2.20799e-10	5.64365e-08	13	-13
ProstaTrend-ffpe	ENSG00000092853	CLSPN	0.32	0.05	2.29007e-10	5.82789e-08	13	12
ProstaTrend-ffpe	ENSG00000167749	KLK4	-0.27	0.042	2.62238e-10	6.61577e-08	13	-13
ProstaTrend	ENSG00000143228	NUF2	0.31	0.049	2.75713e-10	6.92575e-08	13	13
ProstaTrend-ffpe	ENSG00000141756	FKBP10	0.31	0.049	2.98071e-10	7.39177e-08	13	13
ProstaTrend	ENSG00000172594	SMPDL3A	-0.34	0.054	3.67714e-10	8.96622e-08	13	-13
ProstaTrend-ffpe	ENSG00000197635	DPP4	-0.39	0.062	4.27167e-10	1.02025e-07	13	-12
ProstaTrend-ffpe	ENSG00000007968	E2F2	0.35	0.056	4.55413e-10	1.0745e-07	13	13
ProstaTrend-ffpe	ENSG00000160207	HSF2BP	0.33	0.054	5.40082e-10	1.24405e-07	13	13
ProstaTrend-ffpe	ENSG00000075702	WDR62	0.29	0.046	5.74339e-10	1.30745e-07	13	13
ProstaTrend	ENSG00000160991	ORAI2	0.3	0.048	5.73209e-10	1.30745e-07	13	13
ProstaTrend-ffpe	ENSG00000183856	IQGAP3	0.39	0.063	7.60137e-10	1.67797e-07	13	12
ProstaTrend-ffpe	ENSG00000254726	MEX3A	0.28	0.045	7.8652e-10	1.71671e-07	13	13
ProstaTrend	ENSG00000135063	FAM189A2	-0.31	0.05	8.13463e-10	1.76231e-07	13	-13
ProstaTrend	ENSG00000038427	VCAN	0.39	0.064	1.11566e-09	2.36426e-07	13	12
ProstaTrend	ENSG00000122966	CIT	0.41	0.068	1.56274e-09	3.20676e-07	12	12
ProstaTrend	ENSG00000122691	TWIST1	0.27	0.045	2.44984e-09	4.85609e-07	13	11
ProstaTrend	ENSG00000278463	H2AC4	0.34	0.057	3.10996e-09	6.0413e-07	11	10
ProstaTrend-ffpe	ENSG00000148773	MKI67	0.4	0.067	3.15856e-09	6.11533e-07	13	12
ProstaTrend-ffpe	ENSG00000180900	SCRIB	0.28	0.048	4.01098e-09	7.51602e-07	13	13
ProstaTrend-ffpe	ENSG00000161013	MGAT4B	0.36	0.062	4.14373e-09	7.69057e-07	12	12
ProstaTrend-ffpe	ENSG00000179241	LDLRAD3	-0.32	0.055	4.34028e-09	8.00437e-07	13	-13
ProstaTrend	ENSG00000034510	TMSB10	0.33	0.057	4.94033e-09	8.94123e-07	13	12
ProstaTrend-ffpe	ENSG00000178814	OPLAH	0.3	0.051	5.56181e-09	9.91211e-07	12	11
ProstaTrend	ENSG00000278828	H3C10	0.29	0.05	6.29812e-09	1.10887e-06	11	11
ProstaTrend-ffpe	ENSG00000154920	EME1	0.29	0.05	8.41504e-09	1.42559e-06	13	13
ProstaTrend-ffpe	ENSG00000188322	SBK1	0.28	0.049	9.35873e-09	1.56275e-06	13	13
ProstaTrend	ENSG00000076382	SPAG5	0.4	0.07	9.61006e-09	1.57936e-06	12	12
ProstaTrend-ffpe	ENSG00000136295	TTYH3	0.3	0.052	9.53425e-09	1.57936e-06	13	13
ProstaTrend	ENSG00000181135	ZNF707	0.28	0.05	9.56081e-09	1.57936e-06	12	12
ProstaTrend-ffpe	ENSG00000166508	MCM7	0.32	0.056	1.01501e-08	1.66156e-06	13	11
ProstaTrend-ffpe	ENSG00000171812	COL8A2	0.28	0.048	1.04657e-08	1.70842e-06	13	13
ProstaTrend-ffpe	ENSG00000182325	FBXL6	0.27	0.047	1.3898e-08	2.1314e-06	13	12
ProstaTrend	ENSG00000077152	UBE2T	0.38	0.068	1.8444e-08	2.72807e-06	13	12
ProstaTrend	ENSG00000131781	FMO5	-0.36	0.064	1.92191e-08	2.83553e-06	13	-13
ProstaTrend	ENSG00000123500	COL10A1	0.45	0.08	2.09258e-08	3.05637e-06	12	11
ProstaTrend-ffpe	ENSG00000184060	ADAP2	0.28	0.05	2.11978e-08	3.08836e-06	12	12
ProstaTrend	ENSG00000145423	SFRP2	0.27	0.048	2.7602e-08	3.93292e-06	13	13
ProstaTrend-ffpe	ENSG00000137812	KNL1	0.3	0.054	2.92541e-08	4.13796e-06	12	11
ProstaTrend	ENSG00000106624	AEBP1	0.26	0.047	3.2229e-08	4.49332e-06	13	12
ProstaTrend	ENSG00000111424	VDR	0.26	0.048	4.14957e-08	5.6501e-06	13	12
ProstaTrend-ffpe	ENSG00000143476	DTL	0.3	0.054	4.95923e-08	6.64063e-06	13	12
ProstaTrend-ffpe	ENSG00000177602	HASPIN	0.25	0.046	5.75954e-08	7.52575e-06	12	12
ProstaTrend-ffpe	ENSG00000115884	SDC1	0.3	0.055	6.29964e-08	8.06866e-06	13	13
ProstaTrend	ENSG00000151725	CENPU	0.38	0.071	6.62624e-08	8.44984e-06	12	11
ProstaTrend	ENSG00000166479	TMX3	-0.24	0.045	6.83517e-08	8.67829e-06	13	-13
ProstaTrend	ENSG00000147889	CDKN2A	0.32	0.06	7.05118e-08	8.93308e-06	13	13
ProstaTrend-ffpe	ENSG00000183763	TRAIP	0.32	0.06	7.6033e-08	9.57014e-06	12	12
ProstaTrend	ENSG00000141646	SMAD4	-0.3	0.055	7.68107e-08	9.62645e-06	13	-13
ProstaTrend-ffpe	ENSG00000128918	ALDH1A2	-0.51	0.095	8.43807e-08	1.04627e-05	12	-11
ProstaTrend	ENSG00000109472	CPE	-0.33	0.061	9.40083e-08	1.14854e-05	13	-13
ProstaTrend	ENSG00000145386	CCNA2	0.34	0.065	9.5142e-08	1.15996e-05	13	13
ProstaTrend-ffpe	ENSG00000068489	PRR11	0.32	0.06	9.6809e-08	1.17049e-05	13	12
ProstaTrend-ffpe	ENSG00000129173	E2F8	0.26	0.048	1.0298e-07	1.23485e-05	13	13
ProstaTrend	ENSG00000162688	AGL	-0.31	0.057	1.04141e-07	1.24621e-05	13	-13
ProstaTrend-ffpe	ENSG00000130675	MNX1	0.29	0.054	1.05068e-07	1.25216e-05	13	12
ProstaTrend	ENSG00000249992	TMEM158	-0.27	0.05	1.32221e-07	1.53801e-05	12	-11
ProstaTrend-ffpe	ENSG00000140534	TICRR	0.35	0.066	1.38913e-07	1.61264e-05	12	11
ProstaTrend-ffpe	ENSG00000141696	P3H4	0.26	0.049	1.43143e-07	1.65514e-05	12	11
ProstaTrend-ffpe	ENSG00000111331	OAS3	0.26	0.05	1.44333e-07	1.6656e-05	13	12
ProstaTrend-ffpe	ENSG00000008256	CYTH3	0.36	0.068	1.53015e-07	1.74848e-05	13	10
ProstaTrend-ffpe	ENSG00000008086	CDKL5	-0.25	0.048	1.55347e-07	1.7682e-05	13	-12
ProstaTrend	ENSG00000111247	RAD51AP1	0.27	0.052	1.58264e-07	1.79788e-05	13	12
ProstaTrend	ENSG00000073111	MCM2	0.36	0.069	1.61363e-07	1.82243e-05	13	12
ProstaTrend-ffpe	ENSG00000138778	CENPE	0.32	0.061	1.75636e-07	1.95334e-05	13	12
ProstaTrend-ffpe	ENSG00000168539	CHRM1	-0.38	0.073	2.31403e-07	2.44302e-05	13	-12
ProstaTrend	ENSG00000146411	SLC2A12	-0.29	0.056	2.66284e-07	2.76047e-05	13	-12
ProstaTrend-ffpe	ENSG00000165490	DDIAS	0.32	0.062	2.66682e-07	2.76047e-05	12	11
ProstaTrend-ffpe	ENSG00000085999	RAD54L	0.41	0.08	2.786e-07	2.85342e-05	13	12
ProstaTrend	ENSG00000127191	TRAF2	0.26	0.05	2.96487e-07	3.02598e-05	12	12
ProstaTrend-ffpe	ENSG00000161888	SPC24	0.3	0.059	3.55446e-07	3.55917e-05	13	12
ProstaTrend	ENSG00000166923	GREM1	0.29	0.057	3.63226e-07	3.62214e-05	13	13
ProstaTrend-ffpe	ENSG00000075218	GTSE1	0.36	0.071	3.77371e-07	3.7338e-05	13	11
ProstaTrend	ENSG00000162063	CCNF	0.27	0.054	3.94132e-07	3.86031e-05	13	13
ProstaTrend	ENSG00000239911	PRKAG2-AS1	0.36	0.072	4.26781e-07	4.14525e-05	9	9
ProstaTrend	ENSG00000106266	SNX8	0.26	0.051	4.42897e-07	4.26623e-05	12	12
ProstaTrend	ENSG00000197894	ADH5	-0.29	0.057	5.10966e-07	4.79646e-05	13	-13
ProstaTrend	ENSG00000127586	CHTF18	0.32	0.063	5.39792e-07	5.04935e-05	13	12
ProstaTrend	ENSG00000205808	PLPP6	-0.24	0.047	6.44356e-07	5.93225e-05	12	-11
ProstaTrend	ENSG00000161996	WDR90	0.27	0.055	6.96111e-07	6.33863e-05	13	13
ProstaTrend-ffpe	ENSG00000146039	SLC17A4	0.19	0.039	8.45284e-07	7.46589e-05	13	11
ProstaTrend	ENSG00000131591	C1orf159	0.23	0.048	9.83792e-07	8.5063e-05	13	13
ProstaTrend	ENSG00000277775	H3C7	0.29	0.06	1.00635e-06	8.65003e-05	11	11
ProstaTrend	ENSG00000010292	NCAPD2	0.29	0.059	1.06263e-06	9.01412e-05	13	12
ProstaTrend	ENSG00000104081	BMF	0.24	0.049	1.2792e-06	0.000104263	13	13
ProstaTrend	ENSG00000274997	H2AC12	0.3	0.063	1.29459e-06	0.00010537	10	10
ProstaTrend-ffpe	ENSG00000262772	LINC01977	0.25	0.052	1.42358e-06	0.000114906	9	8
ProstaTrend	ENSG00000112877	CEP72	0.29	0.061	1.45782e-06	0.00011686	13	13
ProstaTrend	ENSG00000145214	DGKQ	0.22	0.047	1.53208e-06	0.000122141	13	12
ProstaTrend-ffpe	ENSG00000182551	ADI1	-0.26	0.053	1.80859e-06	0.000140158	13	-13
ProstaTrend	ENSG00000137804	NUSAP1	0.36	0.075	1.81687e-06	0.000140613	12	11
ProstaTrend	ENSG00000141627	DYM	-0.22	0.047	1.82483e-06	0.000141042	13	-12
ProstaTrend	ENSG00000113810	SMC4	0.35	0.074	1.84518e-06	0.000142238	13	12
ProstaTrend-ffpe	ENSG00000148541	FAM13C	-0.38	0.081	1.92154e-06	0.000147344	13	-12
ProstaTrend	ENSG00000104889	RNASEH2A	0.3	0.064	1.98081e-06	0.000150503	12	12
ProstaTrend	ENSG00000184838	PRR16	0.29	0.061	2.07242e-06	0.000155437	13	12
ProstaTrend-ffpe	ENSG00000135114	OASL	0.19	0.041	2.19486e-06	0.000163568	13	13
ProstaTrend	ENSG00000173391	OLR1	0.26	0.056	2.25182e-06	0.000167171	13	11
ProstaTrend-ffpe	ENSG00000142731	PLK4	0.34	0.071	2.26984e-06	0.000168295	13	12
ProstaTrend	ENSG00000106809	OGN	-0.32	0.069	2.38855e-06	0.000175754	13	-12
ProstaTrend-ffpe	ENSG00000232855	AF165147.1	-0.27	0.058	2.548e-06	0.000184919	9	-8
ProstaTrend	ENSG00000120802	TMPO	0.25	0.052	2.71832e-06	0.000197035	13	12
ProstaTrend	ENSG00000124570	SERPINB6	-0.23	0.048	2.76225e-06	0.000199309	13	-10
ProstaTrend-ffpe	ENSG00000248367	AC008610.1	0.26	0.056	3.0349e-06	0.000215689	9	8
ProstaTrend	ENSG00000147655	RSPO2	-0.44	0.094	3.12368e-06	0.000220653	13	-12
ProstaTrend-ffpe	ENSG00000072694	FCGR2B	0.23	0.049	3.12907e-06	0.000220766	12	10
ProstaTrend-ffpe	ENSG00000129810	SGO1	0.33	0.07	3.26834e-06	0.000229758	12	11
ProstaTrend	ENSG00000166801	FAM111A	-0.22	0.047	3.32737e-06	0.000232226	13	-11
ProstaTrend	ENSG00000240204	SMKR1	0.23	0.05	3.40452e-06	0.000236761	10	10
ProstaTrend	ENSG00000142552	RCN3	0.24	0.052	3.49991e-06	0.000242526	13	13
ProstaTrend-ffpe	ENSG00000106462	EZH2	0.33	0.07	3.55277e-06	0.000245605	13	12
ProstaTrend	ENSG00000164197	RNF180	-0.27	0.058	3.71256e-06	0.000253642	13	-12
ProstaTrend	ENSG00000235706	DICER1-AS1	0.24	0.052	3.72091e-06	0.000253915	10	10
ProstaTrend	ENSG00000049541	RFC2	0.34	0.073	3.81227e-06	0.000258335	13	12
ProstaTrend	ENSG00000169891	REPS2	-0.29	0.063	4.10068e-06	0.000274684	13	-13
ProstaTrend	ENSG00000196139	AKR1C3	0.22	0.047	5.27847e-06	0.000335456	13	13
ProstaTrend-ffpe	ENSG00000116213	WRAP73	0.29	0.063	5.3294e-06	0.000337956	12	11
ProstaTrend-ffpe	ENSG00000176890	TYMS	0.29	0.064	5.3849e-06	0.000340734	13	12
ProstaTrend	ENSG00000104154	SLC30A4	-0.25	0.055	5.50533e-06	0.000347223	13	-12
ProstaTrend	ENSG00000174669	SLC29A2	0.28	0.063	5.55502e-06	0.000349601	13	13
ProstaTrend-ffpe	ENSG00000183337	BCOR	0.25	0.056	6.02187e-06	0.000374532	13	12
ProstaTrend	ENSG00000161036	LRWD1	0.23	0.051	6.10173e-06	0.000377886	12	12
ProstaTrend	ENSG00000103479	RBL2	-0.2	0.045	6.51058e-06	0.000400229	13	-13
ProstaTrend	ENSG00000113140	SPARC	0.31	0.07	6.53342e-06	0.00040121	13	10
ProstaTrend	ENSG00000187037	GPR141	0.26	0.057	7.6538e-06	0.00046031	12	10
ProstaTrend	ENSG00000160072	ATAD3B	0.21	0.046	7.7756e-06	0.000466672	13	12
ProstaTrend	ENSG00000075223	SEMA3C	-0.32	0.072	8.10949e-06	0.000483399	13	-12
ProstaTrend	ENSG00000185130	H2BC13	0.33	0.074	8.51222e-06	0.0005026	11	11
ProstaTrend	ENSG00000102032	RENBP	0.23	0.053	9.06779e-06	0.000528443	13	11
ProstaTrend-ffpe	ENSG00000152931	PART1	-0.27	0.062	9.10475e-06	0.000529467	12	-11
ProstaTrend	ENSG00000241058	NSUN6	-0.25	0.057	1.00621e-05	0.00057489	13	-11
ProstaTrend-ffpe	ENSG00000101412	E2F1	0.32	0.073	1.03026e-05	0.000584618	13	11
ProstaTrend	ENSG00000175305	CCNE2	0.31	0.07	1.10801e-05	0.000619093	13	12
ProstaTrend	ENSG00000103148	NPRL3	0.22	0.051	1.11928e-05	0.000624361	13	12
ProstaTrend	ENSG00000106397	PLOD3	0.24	0.054	1.13302e-05	0.00063065	13	12
ProstaTrend	ENSG00000198554	WDHD1	0.27	0.062	1.19161e-05	0.000656556	13	12
ProstaTrend	ENSG00000012048	BRCA1	0.23	0.054	1.19985e-05	0.00066028	13	11
ProstaTrend-ffpe	ENSG00000275221	H2AC15	0.33	0.076	1.23068e-05	0.000674062	10	9
ProstaTrend-ffpe	ENSG00000229370	AC073062.1	-0.26	0.059	1.24113e-05	0.000676608	9	-9
ProstaTrend	ENSG00000134460	IL2RA	0.2	0.046	1.28172e-05	0.000693544	13	11
ProstaTrend	ENSG00000123136	DDX39A	0.32	0.074	1.39546e-05	0.000748145	13	12
ProstaTrend-ffpe	ENSG00000134321	RSAD2	0.19	0.044	1.40733e-05	0.000752022	13	10
ProstaTrend	ENSG00000113924	HGD	-0.24	0.055	1.4507e-05	0.000771371	13	-13
ProstaTrend	ENSG00000132003	ZSWIM4	0.19	0.045	1.48198e-05	0.00078514	13	13
ProstaTrend	ENSG00000101160	CTSZ	0.21	0.048	1.4902e-05	0.000788775	13	12
ProstaTrend	ENSG00000089127	OAS1	0.19	0.045	1.50849e-05	0.000794131	13	12
ProstaTrend	ENSG00000205364	MT1M	-0.4	0.093	1.51005e-05	0.000794235	13	-12
ProstaTrend	ENSG00000133107	TRPC4	-0.38	0.088	1.55395e-05	0.000813046	13	-12
ProstaTrend	ENSG00000175643	RMI2	0.3	0.07	1.72644e-05	0.000883157	12	11
ProstaTrend	ENSG00000092531	SNAP23	-0.28	0.066	1.75916e-05	0.000896139	13	-12
ProstaTrend-ffpe	ENSG00000148219	ASTN2	-0.23	0.053	1.81457e-05	0.000919547	13	-11
ProstaTrend	ENSG00000148655	LRMDA	-0.27	0.063	1.95187e-05	0.000976388	12	-12
ProstaTrend	ENSG00000244578	LINC01391	0.2	0.047	1.95448e-05	0.000976854	11	11
ProstaTrend	ENSG00000167751	KLK2	-0.21	0.05	2.02198e-05	0.00100456	13	-11
ProstaTrend	ENSG00000188986	NELFB	0.21	0.049	2.04302e-05	0.00101341	12	11
ProstaTrend	ENSG00000153391	INO80C	-0.24	0.056	2.05126e-05	0.00101651	13	-12
ProstaTrend-ffpe	ENSG00000175287	PHYHD1	-0.42	0.098	2.10715e-05	0.00104003	13	-12
ProstaTrend	ENSG00000149243	KLHL35	0.23	0.055	2.48323e-05	0.00118762	13	12
ProstaTrend	ENSG00000188157	AGRN	0.28	0.067	2.49006e-05	0.00118945	13	12
ProstaTrend	ENSG00000149554	CHEK1	0.25	0.059	2.5376e-05	0.00120686	13	11
ProstaTrend	ENSG00000166851	PLK1	0.34	0.08	2.53497e-05	0.00120686	13	11
ProstaTrend	ENSG00000119333	DYNC2I2	0.2	0.049	2.57106e-05	0.00121717	12	12
ProstaTrend-ffpe	ENSG00000151136	BTBD11	-0.33	0.08	2.66224e-05	0.00124917	13	-12
ProstaTrend	ENSG00000101447	FAM83D	0.3	0.072	2.78064e-05	0.00129224	12	10
ProstaTrend	ENSG00000130309	COLGALT1	0.2	0.049	2.8525e-05	0.00131723	12	12
ProstaTrend	ENSG00000058799	YIPF1	-0.33	0.079	2.99749e-05	0.00137439	13	-12
ProstaTrend	ENSG00000143630	HCN3	0.36	0.086	2.9959e-05	0.00137439	10	9
ProstaTrend	ENSG00000173137	ADCK5	0.29	0.069	3.23695e-05	0.00145567	13	12
ProstaTrend-ffpe	ENSG00000114650	SCAP	0.25	0.059	3.29692e-05	0.00147796	13	11
ProstaTrend	ENSG00000111906	HDDC2	-0.19	0.045	3.34873e-05	0.00149658	13	-10
ProstaTrend	ENSG00000173207	CKS1B	0.22	0.054	3.47186e-05	0.00153863	13	12
ProstaTrend	ENSG00000169231	THBS3	0.25	0.061	3.51439e-05	0.00155511	13	12
ProstaTrend	ENSG00000116171	SCP2	-0.28	0.067	3.5968e-05	0.00158436	13	-12
ProstaTrend-ffpe	ENSG00000187741	FANCA	0.27	0.067	3.7347e-05	0.00163262	13	12
ProstaTrend	ENSG00000198901	PRC1	0.37	0.089	3.80452e-05	0.00165528	12	11
ProstaTrend-ffpe	ENSG00000228801	AC064807.1	0.27	0.065	3.80271e-05	0.00165528	9	9
ProstaTrend	ENSG00000157404	KIT	-0.21	0.052	3.87756e-05	0.00168049	13	-11
ProstaTrend	ENSG00000156787	TBC1D31	0.28	0.067	3.88995e-05	0.00168171	12	11
ProstaTrend	ENSG00000184254	ALDH1A3	-0.26	0.062	3.95276e-05	0.00170381	13	-12
ProstaTrend	ENSG00000112118	MCM3	0.26	0.063	3.99231e-05	0.00171369	13	11
ProstaTrend	ENSG00000167702	KIFC2	0.25	0.062	3.99332e-05	0.00171369	13	12
ProstaTrend-ffpe	ENSG00000172167	MTBP	0.2	0.049	4.01478e-05	0.00171857	13	11
ProstaTrend	ENSG00000116005	PCYOX1	-0.27	0.065	4.1382e-05	0.00176417	13	-12
ProstaTrend-ffpe	ENSG00000197472	ZNF695	0.28	0.068	4.40976e-05	0.0018515	12	11
ProstaTrend	ENSG00000149328	GLB1L2	-0.26	0.063	4.53816e-05	0.00189313	13	-12
ProstaTrend	ENSG00000165025	SYK	0.21	0.051	4.56482e-05	0.00189762	13	11
ProstaTrend	ENSG00000074803	SLC12A1	0.19	0.046	4.89909e-05	0.0020067	13	11
ProstaTrend-ffpe	ENSG00000227718	AC016730.1	-0.24	0.06	4.91767e-05	0.00200972	9	-8
ProstaTrend	ENSG00000167535	CACNB3	0.29	0.071	4.92141e-05	0.00200985	13	12
ProstaTrend	ENSG00000135540	NHSL1	0.26	0.064	5.15837e-05	0.00209196	11	11
ProstaTrend	ENSG00000112902	SEMA5A	0.21	0.053	5.39255e-05	0.00216732	13	13
ProstaTrend-ffpe	ENSG00000168907	PLA2G4F	-0.19	0.047	5.43702e-05	0.00217934	13	-12
ProstaTrend	ENSG00000028310	BRD9	0.25	0.062	5.52411e-05	0.00220801	13	11
ProstaTrend	ENSG00000160710	ADAR	0.21	0.052	5.95636e-05	0.00234857	13	11
ProstaTrend	ENSG00000138744	NAAA	-0.25	0.063	6.20033e-05	0.0024326	13	-11
ProstaTrend	ENSG00000006194	ZNF263	0.31	0.077	6.81161e-05	0.00262713	12	11
ProstaTrend-ffpe	ENSG00000240216	CPHL1P	0.24	0.06	6.82245e-05	0.00262912	8	7
ProstaTrend-ffpe	ENSG00000184445	KNTC1	0.32	0.081	6.85541e-05	0.00263531	13	12
ProstaTrend	ENSG00000106993	CDC37L1	-0.28	0.07	6.96816e-05	0.00266634	13	-12
ProstaTrend	ENSG00000119917	IFIT3	0.18	0.045	7.26011e-05	0.00276173	13	11
ProstaTrend	ENSG00000168476	REEP4	0.32	0.081	7.3685e-05	0.00278376	12	12
ProstaTrend	ENSG00000239857	GET4	0.2	0.051	7.44185e-05	0.00280342	12	11
ProstaTrend-ffpe	ENSG00000087116	ADAMTS2	0.32	0.081	7.63375e-05	0.00285175	13	11
ProstaTrend	ENSG00000242622	AC092910.3	0.27	0.067	7.64581e-05	0.0028525	9	8
ProstaTrend	ENSG00000104549	SQLE	0.23	0.058	7.87954e-05	0.00291368	13	12
ProstaTrend-ffpe	ENSG00000198169	ZNF251	0.21	0.054	7.95414e-05	0.00293382	13	12
ProstaTrend	ENSG00000163156	SCNM1	0.19	0.048	8.01421e-05	0.00295037	12	9
ProstaTrend-ffpe	ENSG00000163507	CIP2A	0.28	0.072	8.10038e-05	0.00297467	12	11
ProstaTrend	ENSG00000114248	LRRC31	0.22	0.056	8.32935e-05	0.00303959	13	12
ProstaTrend	ENSG00000157778	PSMG3	0.35	0.088	8.41871e-05	0.00306353	13	12
ProstaTrend	ENSG00000276368	H2AC14	0.31	0.079	8.63565e-05	0.00312973	11	9
ProstaTrend	ENSG00000133103	COG6	-0.24	0.06	8.6694e-05	0.00313805	13	-11
ProstaTrend	ENSG00000124575	H1-3	0.19	0.05	8.72708e-05	0.00315501	12	11
ProstaTrend	ENSG00000017427	IGF1	-0.32	0.082	9.048e-05	0.0032524	13	-12
ProstaTrend	ENSG00000101945	SUV39H1	0.31	0.078	9.06344e-05	0.0032524	12	10
ProstaTrend	ENSG00000130827	PLXNA3	0.25	0.063	9.42505e-05	0.00334917	13	11
ProstaTrend-ffpe	ENSG00000261150	EPPK1	0.19	0.049	9.45684e-05	0.00335637	13	12
ProstaTrend-ffpe	ENSG00000102225	CDK16	0.3	0.076	0.000100532	0.0035265	12	10
ProstaTrend	ENSG00000047648	ARHGAP6	-0.25	0.065	0.000101213	0.00354258	13	-11
ProstaTrend	ENSG00000075336	TIMM21	-0.18	0.047	0.00010357	0.00360557	12	-10
ProstaTrend	ENSG00000188747	NOXA1	0.21	0.053	0.000104696	0.00363177	13	13
ProstaTrend	ENSG00000092051	JPH4	-0.36	0.092	0.000109291	0.00376098	12	-10
ProstaTrend	ENSG00000167977	KCTD5	0.35	0.09	0.000110352	0.00378962	13	11
ProstaTrend	ENSG00000072042	RDH11	-0.22	0.056	0.000111144	0.0038065	13	-12
ProstaTrend-ffpe	ENSG00000148346	LCN2	-0.34	0.088	0.000112013	0.00382188	13	-11
ProstaTrend	ENSG00000167394	ZNF668	0.26	0.068	0.000112954	0.00384274	13	12
ProstaTrend	ENSG00000196642	RABL6	0.19	0.05	0.000115576	0.00391368	12	12
ProstaTrend-ffpe	ENSG00000119969	HELLS	0.25	0.065	0.000117649	0.00396771	13	12
ProstaTrend	ENSG00000009335	UBE3C	0.25	0.066	0.000119383	0.00400535	13	11
ProstaTrend-ffpe	ENSG00000064309	CDON	0.25	0.065	0.0001196	0.00400801	13	10
ProstaTrend	ENSG00000168675	LDLRAD4	0.31	0.08	0.000119886	0.00401527	10	9
ProstaTrend	ENSG00000102524	TNFSF13B	0.18	0.048	0.000120745	0.00403479	13	10
ProstaTrend	ENSG00000115145	STAM2	-0.2	0.053	0.000138135	0.00450609	13	-12
ProstaTrend	ENSG00000131652	THOC6	0.21	0.054	0.000138723	0.00451948	13	12
ProstaTrend	ENSG00000111670	GNPTAB	0.24	0.063	0.000138903	0.00452226	13	10
ProstaTrend-ffpe	ENSG00000197093	GAL3ST4	0.22	0.058	0.000139262	0.00452232	13	12
ProstaTrend	ENSG00000276903	H2AC16	0.29	0.076	0.000139902	0.00453706	10	10
ProstaTrend-ffpe	ENSG00000119185	ITGB1BP1	0.22	0.057	0.00014038	0.00454995	13	12
ProstaTrend	ENSG00000163159	VPS72	0.18	0.047	0.000142467	0.00459976	13	12
ProstaTrend	ENSG00000233237	LINC00472	-0.25	0.067	0.000144263	0.00463717	12	-11
ProstaTrend	ENSG00000071054	MAP4K4	0.31	0.081	0.000151318	0.00481614	13	12
ProstaTrend-ffpe	ENSG00000127946	HIP1	0.19	0.05	0.000153052	0.00486337	13	12
ProstaTrend	ENSG00000176619	LMNB2	0.31	0.081	0.000153379	0.00487109	13	13
ProstaTrend	ENSG00000164181	ELOVL7	-0.22	0.059	0.000154591	0.00489001	13	-12
ProstaTrend	ENSG00000188064	WNT7B	0.21	0.056	0.000154423	0.00489001	13	11
ProstaTrend-ffpe	ENSG00000018625	ATP1A2	-0.35	0.092	0.000158219	0.00498137	13	-11
ProstaTrend-ffpe	ENSG00000196584	XRCC2	0.28	0.074	0.000160403	0.00502841	13	10
ProstaTrend	ENSG00000141198	TOM1L1	-0.2	0.054	0.000163934	0.00510888	13	-12
ProstaTrend	ENSG00000160949	TONSL	0.25	0.067	0.000169333	0.00524348	13	12
ProstaTrend-ffpe	ENSG00000205358	MT1H	-0.35	0.093	0.000169962	0.00526017	13	-12
ProstaTrend-ffpe	ENSG00000149636	DSN1	0.31	0.084	0.000170703	0.00527468	13	12
ProstaTrend	ENSG00000069424	KCNAB2	0.18	0.047	0.000171811	0.00529504	13	12
ProstaTrend	ENSG00000283703	VSIG10L2	0.24	0.064	0.000171733	0.00529504	8	8
ProstaTrend-ffpe	ENSG00000145536	ADAMTS16	0.23	0.062	0.000173839	0.00535048	13	11
ProstaTrend	ENSG00000143294	PRCC	0.26	0.07	0.000180719	0.00551401	13	11
ProstaTrend	ENSG00000147799	ARHGAP39	0.26	0.071	0.000181839	0.00553819	13	11
ProstaTrend	ENSG00000185024	BRF1	0.18	0.048	0.000181892	0.00553819	13	12
ProstaTrend	ENSG00000162104	ADCY9	0.2	0.054	0.000184057	0.00557884	13	11
ProstaTrend	ENSG00000205913	SRRM2-AS1	0.21	0.055	0.00018588	0.00562437	12	12
ProstaTrend	ENSG00000169926	KLF13	0.19	0.051	0.000191377	0.00576536	13	11
ProstaTrend	ENSG00000076003	MCM6	0.27	0.072	0.000195888	0.00587533	13	11
ProstaTrend	ENSG00000149218	ENDOD1	-0.2	0.054	0.000197324	0.0059032	12	-12
ProstaTrend	ENSG00000168209	DDIT4	0.21	0.056	0.00019926	0.0059489	13	11
ProstaTrend	ENSG00000124635	H2BC11	0.28	0.075	0.000209928	0.00618815	12	11
ProstaTrend	ENSG00000214078	CPNE1	0.18	0.048	0.000221276	0.00647029	13	11
ProstaTrend-ffpe	ENSG00000101146	RAE1	0.26	0.072	0.000227556	0.00661082	13	11
ProstaTrend	ENSG00000165244	ZNF367	0.26	0.072	0.000236409	0.00679686	13	10
ProstaTrend	ENSG00000168140	VASN	0.2	0.053	0.000240126	0.00687875	12	12
ProstaTrend	ENSG00000130299	GTPBP3	0.26	0.07	0.000242883	0.00694189	13	12
ProstaTrend-ffpe	ENSG00000197136	PCNX3	0.27	0.073	0.000243061	0.00694355	12	12
ProstaTrend	ENSG00000006704	GTF2IRD1	0.19	0.053	0.000245502	0.00699273	13	12
ProstaTrend	ENSG00000267702		0.38	0.11	0.000257037	0.00722945	3	3
ProstaTrend-ffpe	ENSG00000101057	MYBL2	0.35	0.097	0.00027656	0.00770047	13	11
ProstaTrend	ENSG00000172732	MUS81	0.28	0.077	0.00027814	0.00773337	12	11
ProstaTrend	ENSG00000158169	FANCC	0.25	0.068	0.00028577	0.00788532	13	11
ProstaTrend	ENSG00000132872	SYT4	0.23	0.065	0.000292194	0.00801909	13	11
ProstaTrend	ENSG00000108511	HOXB6	0.18	0.051	0.000297516	0.00811341	12	11
ProstaTrend-ffpe	ENSG00000114805	PLCH1	0.24	0.066	0.000306888	0.00829516	13	12
ProstaTrend	ENSG00000173653	RCE1	0.25	0.069	0.000310814	0.0083703	12	10
ProstaTrend	ENSG00000185730	ZNF696	0.2	0.056	0.000311057	0.00837297	13	12
ProstaTrend	ENSG00000204160	ZDHHC18	0.17	0.047	0.000311662	0.00838539	13	13
ProstaTrend-ffpe	ENSG00000117114	ADGRL2	-0.25	0.068	0.000316645	0.0084881	11	-10
ProstaTrend	ENSG00000163499	CRYBA2	0.22	0.061	0.00032504	0.00865739	12	12
ProstaTrend	ENSG00000122861	PLAU	0.19	0.054	0.000334268	0.00885059	13	11
ProstaTrend	ENSG00000168421	RHOH	0.17	0.048	0.000338832	0.00895515	13	11
ProstaTrend	ENSG00000105717	PBX4	0.2	0.057	0.000343509	0.00905124	13	13
ProstaTrend-ffpe	ENSG00000185480	PARPBP	0.26	0.072	0.000343555	0.00905124	12	11
ProstaTrend	ENSG00000196787	H2AC11	0.27	0.076	0.000363312	0.00940593	11	9
ProstaTrend	ENSG00000196150	ZNF250	0.23	0.065	0.000370268	0.00955206	13	10
ProstaTrend	ENSG00000197822	OCLN	0.19	0.054	0.000378343	0.00972155	13	10
ProstaTrend-ffpe	ENSG00000225937	PCA3	-0.27	0.077	0.000379891	0.00974423	11	-10
ProstaTrend	ENSG00000154917	RAB6B	0.29	0.081	0.000387091	0.00988109	13	11
ProstaTrend	ENSG00000146540	C7orf50	0.23	0.064	0.000401838	0.0101773	12	11
ProstaTrend-ffpe	ENSG00000113739	STC2	0.29	0.083	0.000411673	0.0103499	13	11
ProstaTrend	ENSG00000133247	KMT5C	0.23	0.066	0.000414159	0.0103945	11	10
ProstaTrend	ENSG00000165724	ZMYND19	0.24	0.068	0.000418058	0.0104743	13	11
ProstaTrend	ENSG00000279020	C18orf15	0.21	0.059	0.000419503	0.0104969	7	7
ProstaTrend	ENSG00000149923	PPP4C	0.28	0.079	0.000423342	0.0105839	13	13
ProstaTrend	ENSG00000171703	TCEA2	0.2	0.058	0.000424071	0.0105931	13	11
ProstaTrend	ENSG00000141577	CEP131	0.24	0.068	0.00045563	0.0112321	11	10
ProstaTrend	ENSG00000114346	ECT2	0.22	0.062	0.000462796	0.0113754	13	12
ProstaTrend-ffpe	ENSG00000109674	NEIL3	0.33	0.094	0.000491395	0.0118974	12	10
ProstaTrend	ENSG00000147364	FBXO25	-0.22	0.062	0.000493538	0.0119295	13	-11
ProstaTrend	ENSG00000137959	IFI44L	0.16	0.046	0.000517297	0.0123703	12	10
ProstaTrend	ENSG00000198677	TTC37	-0.19	0.056	0.000527166	0.0125468	13	-9
ProstaTrend	ENSG00000139880	CDH24	0.21	0.059	0.000541952	0.0128127	13	11
ProstaTrend	ENSG00000255622	PCDHB17P	0.22	0.062	0.000547574	0.0129142	8	7
ProstaTrend	ENSG00000100889	PCK2	0.18	0.052	0.00057396	0.0133581	13	11
ProstaTrend	ENSG00000173465	ZNRD2	0.24	0.069	0.00062922	0.0142848	12	10
ProstaTrend	ENSG00000177963	RIC8A	0.22	0.063	0.0006302	0.014299	12	9
ProstaTrend	ENSG00000198826	ARHGAP11A	0.23	0.068	0.000632744	0.0143323	13	10
ProstaTrend	ENSG00000175550	DRAP1	0.27	0.079	0.000633158	0.0143351	13	10
ProstaTrend	ENSG00000040933	INPP4A	0.27	0.08	0.000652684	0.0146689	13	11
ProstaTrend	ENSG00000260027	HOXB7	0.2	0.059	0.000657186	0.0147133	13	12
ProstaTrend	ENSG00000273703	H2BC14	0.27	0.08	0.000671128	0.0149737	12	10
ProstaTrend	ENSG00000139514	SLC7A1	-0.25	0.075	0.000681416	0.0151395	13	-12
ProstaTrend	ENSG00000171551	ECEL1	0.18	0.054	0.000683494	0.0151683	13	12
ProstaTrend	ENSG00000179526	SHARPIN	0.18	0.053	0.000696368	0.0154247	12	12
ProstaTrend	ENSG00000071051	NCK2	0.16	0.048	0.000699442	0.0154692	13	11
ProstaTrend	ENSG00000229689	AC009237.3	0.21	0.061	0.000699919	0.0154739	8	8
ProstaTrend	ENSG00000142515	KLK3	-0.19	0.056	0.000713818	0.0157037	13	-11
ProstaTrend	ENSG00000169604	ANTXR1	0.25	0.075	0.000723357	0.0158439	13	11
ProstaTrend-ffpe	ENSG00000263155	MYZAP	-0.3	0.088	0.00072345	0.0158439	10	-9
ProstaTrend	ENSG00000146535	GNA12	0.16	0.048	0.000731678	0.015982	13	11
ProstaTrend	ENSG00000130701	RBBP8NL	0.23	0.068	0.000740463	0.0161557	11	10
ProstaTrend-ffpe	ENSG00000142149	HUNK	0.24	0.07	0.000745556	0.0162254	13	11
ProstaTrend	ENSG00000014138	POLA2	0.26	0.078	0.000746038	0.0162288	13	11
ProstaTrend	ENSG00000112851	ERBIN	-0.23	0.068	0.000750821	0.0163145	12	-10
ProstaTrend	ENSG00000106268	NUDT1	0.21	0.061	0.000755277	0.0163808	13	12
ProstaTrend	ENSG00000143149	ALDH9A1	-0.18	0.053	0.000788826	0.0169946	12	-10
ProstaTrend	ENSG00000102302	FGD1	0.18	0.054	0.000806529	0.0172718	13	12
ProstaTrend	ENSG00000163082	SGPP2	0.26	0.078	0.000808469	0.0172929	13	11
ProstaTrend	ENSG00000158301	GPRASP2	-0.23	0.07	0.000832959	0.0176634	12	-11
ProstaTrend	ENSG00000134072	CAMK1	-0.16	0.049	0.000844959	0.0178089	13	-12
ProstaTrend-ffpe	ENSG00000155506	LARP1	0.19	0.056	0.000848295	0.0178534	13	11
ProstaTrend	ENSG00000085644	ZNF213	0.2	0.06	0.00085633	0.0179706	13	12
ProstaTrend	ENSG00000175115	PACS1	0.18	0.053	0.000861506	0.0180597	13	11
ProstaTrend	ENSG00000171067	C11orf24	0.22	0.066	0.000880289	0.0183282	13	11
ProstaTrend	ENSG00000260233	ZNRD2-AS1	0.21	0.064	0.000883759	0.0183806	8	7
ProstaTrend	ENSG00000196747	H2AC13	0.3	0.09	0.000886831	0.0184031	9	8
ProstaTrend	ENSG00000158715	SLC45A3	-0.22	0.066	0.000907727	0.0187521	13	-12
ProstaTrend	ENSG00000167767	KRT80	0.25	0.075	0.000910762	0.0188014	12	10
ProstaTrend	ENSG00000174586	ZNF497	0.25	0.076	0.000914726	0.0188479	13	12
ProstaTrend	ENSG00000041353	RAB27B	-0.24	0.072	0.000916617	0.0188689	13	-11
ProstaTrend-ffpe	ENSG00000186638	KIF24	0.22	0.065	0.000919125	0.0189138	13	10
ProstaTrend	ENSG00000139182	CLSTN3	0.2	0.06	0.000939799	0.0192644	13	11
ProstaTrend	ENSG00000137573	SULF1	0.25	0.077	0.00095028	0.019411	13	10
ProstaTrend	ENSG00000172757	CFL1	0.24	0.074	0.000956873	0.019491	13	12
ProstaTrend	ENSG00000169896	ITGAM	0.16	0.048	0.000959864	0.0195341	13	11
ProstaTrend	ENSG00000081181	ARG2	-0.22	0.068	0.000963916	0.0196002	13	-11
ProstaTrend-ffpe	ENSG00000159259	CHAF1B	0.31	0.095	0.000984437	0.0199132	13	11
ProstaTrend	ENSG00000103335	PIEZO1	0.16	0.049	0.000984983	0.0199174	12	11
ProstaTrend	ENSG00000169221	TBC1D10B	0.29	0.089	0.000998844	0.0201139	13	12
ProstaTrend	ENSG00000275713	H2BC9	0.24	0.072	0.00100069	0.0201321	12	9
ProstaTrend	ENSG00000178537	SLC25A20	-0.18	0.055	0.00100851	0.0202525	13	-11
ProstaTrend	ENSG00000106100	NOD1	0.17	0.053	0.00101502	0.0203623	13	12
ProstaTrend	ENSG00000170445	HARS1	-0.18	0.054	0.00101731	0.0204013	11	-9
ProstaTrend	ENSG00000101049	SGK2	0.22	0.066	0.00103731	0.0207095	13	11
ProstaTrend-ffpe	ENSG00000068654	POLR1A	0.18	0.056	0.0010604	0.0210187	13	10
ProstaTrend	ENSG00000109685	NSD2	0.22	0.067	0.00106073	0.0210187	12	11
ProstaTrend	ENSG00000247373	TMED2-DT	0.23	0.07	0.00106224	0.0210414	9	8
ProstaTrend	ENSG00000183751	TBL3	0.16	0.048	0.00106716	0.0211103	13	13
ProstaTrend	ENSG00000221838	AP4M1	0.19	0.059	0.00108671	0.0214099	13	11
ProstaTrend	ENSG00000153006	SREK1IP1	-0.22	0.068	0.00109826	0.0215296	13	-11
ProstaTrend	ENSG00000237517	DGCR5_2_dupl	0.46	0.14	0.00114579	0.0223172	4	4
ProstaTrend	ENSG00000145604	SKP2	0.31	0.097	0.00117717	0.0226858	13	11
ProstaTrend	ENSG00000099954	CECR2	-0.17	0.052	0.00118337	0.0227828	11	-10
ProstaTrend	ENSG00000165355	FBXO33	-0.24	0.073	0.00118907	0.0228574	13	-12
ProstaTrend	ENSG00000137747	TMPRSS13	0.24	0.074	0.00120681	0.023127	11	9
ProstaTrend	ENSG00000101189	MRGBP	0.23	0.072	0.00120735	0.0231287	12	10
ProstaTrend	ENSG00000135632	SMYD5	0.19	0.059	0.00120769	0.0231287	12	10
ProstaTrend	ENSG00000169957	ZNF768	0.26	0.08	0.00120853	0.0231372	13	11
ProstaTrend	ENSG00000102580	DNAJC3	-0.24	0.075	0.00128899	0.0242886	13	-12
ProstaTrend	ENSG00000105948	TTC26	0.19	0.058	0.0012894	0.0242886	13	11
ProstaTrend	ENSG00000274641	H2BC17	0.26	0.081	0.00128951	0.0242886	12	10
ProstaTrend	ENSG00000230454	U73166.1	0.23	0.073	0.00130862	0.0245532	9	9
ProstaTrend	ENSG00000169398	PTK2	0.22	0.069	0.00132309	0.0247372	13	11
ProstaTrend	ENSG00000120875	DUSP4	0.21	0.065	0.0013432	0.0250168	13	10
ProstaTrend	ENSG00000174943	KCTD13	0.21	0.066	0.00135665	0.0251789	13	11
ProstaTrend-ffpe	ENSG00000178184	PARD6G	-0.19	0.059	0.00139074	0.0256563	13	-11
ProstaTrend	ENSG00000077274	CAPN6	-0.31	0.096	0.00141123	0.025903	12	-11
ProstaTrend-ffpe	ENSG00000166016	ABTB2	0.18	0.055	0.00143105	0.0261799	13	9
ProstaTrend-ffpe	ENSG00000111445	RFC5	0.23	0.071	0.00145887	0.0265307	13	10
ProstaTrend	ENSG00000112874	NUDT12	-0.21	0.066	0.00145908	0.0265307	13	-11
ProstaTrend	ENSG00000246790	AP000977.1	0.23	0.072	0.00146649	0.0266072	9	8
ProstaTrend	ENSG00000147536	GINS4	0.25	0.078	0.00151324	0.027193	13	12
ProstaTrend-ffpe	ENSG00000049540	ELN	0.2	0.064	0.00151567	0.0272116	13	12
ProstaTrend	ENSG00000114670	NEK11	0.18	0.055	0.00152095	0.0272924	13	11
ProstaTrend-ffpe	ENSG00000148300	REXO4	0.18	0.058	0.00153402	0.027448	13	10
ProstaTrend	ENSG00000134343	ANO3	0.23	0.072	0.00153849	0.0275018	13	9
ProstaTrend	ENSG00000161904	LEMD2	0.26	0.081	0.00157669	0.0279711	13	11
ProstaTrend	ENSG00000153485	TMEM251	-0.19	0.06	0.00158236	0.0280459	12	-10
ProstaTrend-ffpe	ENSG00000143569	UBAP2L	0.22	0.07	0.0015856	0.0280778	13	11
ProstaTrend	ENSG00000064655	EYA2	0.22	0.069	0.00158703	0.0280945	13	11
ProstaTrend	ENSG00000133216	EPHB2	0.17	0.055	0.0016277	0.028606	13	11
ProstaTrend	ENSG00000120334	CENPL	0.27	0.085	0.00163489	0.0286719	13	11
ProstaTrend-ffpe	ENSG00000105552	BCAT2	-0.16	0.052	0.00168309	0.029227	13	-10
ProstaTrend	ENSG00000161533	ACOX1	-0.21	0.065	0.00169319	0.0293673	13	-10
ProstaTrend	ENSG00000239213	NCK1-DT	0.29	0.092	0.00169381	0.0293693	9	7
ProstaTrend	ENSG00000123983	ACSL3	-0.27	0.085	0.00170838	0.0294817	13	-12
ProstaTrend	ENSG00000008517	IL32	0.15	0.047	0.00173061	0.0297401	13	10
ProstaTrend	ENSG00000213024	NUP62	0.16	0.052	0.0017922	0.0305214	13	11
ProstaTrend-ffpe	ENSG00000162576	MXRA8	0.18	0.058	0.00186584	0.031545	13	11
ProstaTrend	ENSG00000178104	PDE4DIP	0.15	0.048	0.00187413	0.0316667	12	11
ProstaTrend	ENSG00000130589	HELZ2	0.16	0.05	0.00192144	0.0322791	12	11
ProstaTrend	ENSG00000120697	ALG5	-0.24	0.077	0.00193395	0.0324517	13	-12
ProstaTrend	ENSG00000138834	MAPK8IP3	0.2	0.065	0.0019358	0.0324681	13	12
ProstaTrend	ENSG00000174013	FBXO45	0.22	0.071	0.0019645	0.032832	13	10
ProstaTrend	ENSG00000174740	PABPC5	-0.16	0.053	0.00198014	0.0329799	13	-10
ProstaTrend	ENSG00000104472	CHRAC1	0.16	0.051	0.00202329	0.0335165	13	10
ProstaTrend-ffpe	ENSG00000198276	UCKL1	0.23	0.075	0.00207016	0.0340413	13	10
ProstaTrend	ENSG00000233937	CTC-338M12.4	0.17	0.056	0.00209992	0.0344446	9	8
ProstaTrend	ENSG00000082175	PGR	-0.21	0.068	0.00210481	0.034475	13	-11
ProstaTrend	ENSG00000106089	STX1A	0.25	0.081	0.00210508	0.034475	13	12
ProstaTrend-ffpe	ENSG00000182872	RBM10	0.21	0.067	0.00214435	0.0349513	13	12
ProstaTrend-ffpe	ENSG00000112290	WASF1	0.16	0.051	0.00216652	0.0352381	13	10
ProstaTrend	ENSG00000170265	ZNF282	0.17	0.057	0.00216831	0.0352476	13	11
ProstaTrend-ffpe	ENSG00000167491	GATAD2A	0.18	0.058	0.00217552	0.0353253	13	11
ProstaTrend	ENSG00000197785	ATAD3A	0.16	0.051	0.00217853	0.0353645	12	10
ProstaTrend	ENSG00000102886	GDPD3	0.16	0.052	0.00221148	0.0357796	13	12
ProstaTrend	ENSG00000133466	C1QTNF6	0.23	0.074	0.00221806	0.0358464	12	10
ProstaTrend	ENSG00000101150	TPD52L2	0.19	0.061	0.0022905	0.0366735	13	10
ProstaTrend	ENSG00000172731	LRRC20	0.21	0.07	0.0023007	0.0367941	13	12
ProstaTrend	ENSG00000157800	SLC37A3	0.23	0.077	0.00231534	0.0369371	13	11
ProstaTrend-ffpe	ENSG00000080839	RBL1	0.26	0.085	0.00236805	0.0375212	13	10
ProstaTrend	ENSG00000134709	HOOK1	-0.22	0.072	0.00241765	0.0380924	13	-11
ProstaTrend	ENSG00000127084	FGD3	0.14	0.046	0.00245345	0.0384768	13	10
ProstaTrend	ENSG00000184990	SIVA1	0.18	0.059	0.00247812	0.0387906	13	11
ProstaTrend-ffpe	ENSG00000180182	MED14	0.2	0.067	0.00248674	0.0388942	13	11
ProstaTrend	ENSG00000165271	NOL6	0.25	0.083	0.00250497	0.0391058	13	10
ProstaTrend	ENSG00000137648	TMPRSS4	0.19	0.061	0.00256813	0.0397933	13	12
ProstaTrend	ENSG00000280424	BX537318.2	0.23	0.077	0.00257433	0.0398683	8	7
ProstaTrend-ffpe	ENSG00000164684	ZNF704	0.25	0.084	0.00264223	0.0406432	13	10
ProstaTrend	ENSG00000185347	TEDC1	0.16	0.053	0.00265159	0.0407399	10	10
ProstaTrend	ENSG00000148331	ASB6	0.2	0.068	0.00268412	0.0410989	13	9
ProstaTrend	ENSG00000184357	H1-5	0.26	0.088	0.00270628	0.0413622	11	9
ProstaTrend	ENSG00000091583	APOH	0.13	0.042	0.0027161	0.0414362	13	10
ProstaTrend	ENSG00000215447		0.48	0.16	0.00277152	0.0419959	3	3
ProstaTrend	ENSG00000163781	TOPBP1	0.21	0.069	0.00290463	0.0433391	13	10
ProstaTrend	ENSG00000160051	IQCC	0.22	0.076	0.00293512	0.0436872	12	10
ProstaTrend	ENSG00000105486	LIG1	0.24	0.082	0.00294519	0.0437514	13	12
ProstaTrend	ENSG00000198792	TMEM184B	0.19	0.065	0.00294973	0.0438077	13	11
ProstaTrend	ENSG00000164896	FASTK	0.17	0.058	0.00296267	0.0439551	13	12
ProstaTrend	ENSG00000126709	IFI6	0.15	0.051	0.00301923	0.0445899	13	10
ProstaTrend	ENSG00000124659	TBCC	0.17	0.057	0.00305516	0.0449156	13	11
ProstaTrend	ENSG00000133619	KRBA1	0.24	0.082	0.00306268	0.0449695	13	10
ProstaTrend-ffpe	ENSG00000106785	TRIM14	0.16	0.053	0.0030748	0.045068	13	8
ProstaTrend	ENSG00000152669	CCNO	0.26	0.088	0.003221	0.0466824	13	12
ProstaTrend	ENSG00000184897	H1-10	0.15	0.05	0.00328042	0.0472032	12	11
ProstaTrend	ENSG00000160796	NBEAL2	0.19	0.063	0.00330378	0.0474457	13	11
ProstaTrend	ENSG00000211637	IGLV4-69	0.16	0.056	0.00335366	0.0479493	9	8
ProstaTrend	ENSG00000112799	LY86	0.14	0.048	0.00344631	0.0489617	13	10
ProstaTrend	ENSG00000180233	ZNRF2	0.19	0.066	0.00347607	0.0492843	13	10
ProstaTrend	ENSG00000144645	OSBPL10	0.24	0.081	0.00352196	0.0497815	13	10
ProstaTrend	ENSG00000119711	ALDH6A1	-0.22	0.075	0.00352409	0.0497875	13	-12
ProstaTrend	ENSG00000170775	GPR37	0.16	0.053	0.00352932	0.0498268	13	11
ProstaTrend	ENSG00000238835	SCARNA18	-0.2	0.068	0.00367953	0.0511433	8	-7
ProstaTrend	ENSG00000275379	H3C11	0.15	0.052	0.00368136	0.0511433	11	10
ProstaTrend	ENSG00000091164	TXNL1	-0.21	0.072	0.00390413	0.0532587	13	-11
ProstaTrend	ENSG00000087301	TXNDC16	-0.22	0.075	0.00392202	0.0534039	13	-11
ProstaTrend	ENSG00000163462	TRIM46	0.14	0.048	0.00394737	0.0535976	13	10
ProstaTrend	ENSG00000214244	SETP21	-0.34	0.12	0.00396536	0.0537853	7	-7
ProstaTrend	ENSG00000183323	CCDC125	-0.19	0.065	0.00405595	0.0546138	13	-11
ProstaTrend	ENSG00000148308	GTF3C5	0.19	0.067	0.00418238	0.0557981	13	11
ProstaTrend	ENSG00000136828	RALGPS1	0.19	0.068	0.004253	0.0564712	13	9
ProstaTrend-ffpe	ENSG00000225697	SLC26A6	0.15	0.052	0.00439535	0.0578598	12	10
ProstaTrend	ENSG00000116863	ADPRS	0.15	0.054	0.00441526	0.0579826	12	11
ProstaTrend-ffpe	ENSG00000257167	TMPO-AS1	0.23	0.082	0.00457601	0.0593802	11	9
ProstaTrend	ENSG00000163755	HPS3	0.18	0.062	0.00460164	0.0596065	13	8
ProstaTrend	ENSG00000273983	H3C8	0.22	0.076	0.00465253	0.0600149	11	10
ProstaTrend	ENSG00000124780	KCNK17	0.18	0.065	0.00467047	0.0601506	13	9
ProstaTrend	ENSG00000143862	ARL8A	0.2	0.072	0.00482417	0.0615451	13	10
ProstaTrend	ENSG00000156531	PHF6	0.15	0.054	0.00487464	0.0619854	13	10
ProstaTrend	ENSG00000134490	TMEM241	0.16	0.057	0.00489186	0.0620463	12	9
ProstaTrend-ffpe	ENSG00000164828	SUN1	0.24	0.084	0.00489293	0.0620463	13	10
ProstaTrend	ENSG00000164880	INTS1	0.14	0.048	0.00489156	0.0620463	13	11
ProstaTrend	ENSG00000070756	PABPC1	0.18	0.065	0.00490402	0.0621151	13	10
ProstaTrend	ENSG00000170632	ARMC10	0.18	0.066	0.00500063	0.0629284	13	10
ProstaTrend	ENSG00000096063	SRPK1	0.21	0.075	0.00501397	0.0630624	13	9
ProstaTrend	ENSG00000000460	C1orf112	0.17	0.061	0.00508612	0.0636743	13	11
ProstaTrend	ENSG00000007541	PIGQ	0.22	0.079	0.00537539	0.0662427	13	11
ProstaTrend	ENSG00000137965	IFI44	0.13	0.046	0.00539634	0.0664166	13	9
ProstaTrend	ENSG00000117139	KDM5B	0.19	0.068	0.00543318	0.0666755	13	10
ProstaTrend	ENSG00000135622	SEMA4F	0.24	0.088	0.00546271	0.0669366	13	11
ProstaTrend	ENSG00000226650	KIF4B	0.21	0.074	0.00548975	0.0671831	12	8
ProstaTrend	ENSG00000163872	YEATS2	0.21	0.076	0.00556527	0.0678083	13	11
ProstaTrend-ffpe	ENSG00000230918	DPP4-DT	-0.25	0.091	0.0055683	0.0678291	9	-8
ProstaTrend	ENSG00000260802	SERTM2	-0.19	0.068	0.00562634	0.0682448	9	-8
ProstaTrend	ENSG00000085552	IGSF9	0.21	0.078	0.00600824	0.0716183	12	11
ProstaTrend	ENSG00000105643	ARRDC2	0.16	0.058	0.00615468	0.0727836	13	11
ProstaTrend	ENSG00000107669	ATE1	-0.17	0.063	0.0062107	0.073223	13	-11
ProstaTrend	ENSG00000178623	GPR35	0.21	0.078	0.00627256	0.0737434	12	10
ProstaTrend-ffpe	ENSG00000140525	FANCI	0.21	0.076	0.00627732	0.0737845	13	9
ProstaTrend	ENSG00000149600	COMMD7	0.17	0.064	0.00636326	0.0744492	13	10
ProstaTrend	ENSG00000106105	GARS1	0.18	0.066	0.00642565	0.0748635	12	10
ProstaTrend	ENSG00000142252	GEMIN7	0.13	0.049	0.00642384	0.0748635	13	9
ProstaTrend	ENSG00000171747	LGALS4	0.15	0.056	0.0064275	0.0748635	13	11
ProstaTrend	ENSG00000131788	PIAS3	0.2	0.074	0.00661126	0.0765061	13	10
ProstaTrend	ENSG00000167632	TRAPPC9	0.18	0.065	0.00677232	0.0778384	13	9
ProstaTrend	ENSG00000100297	MCM5	0.22	0.08	0.00682536	0.0781488	12	10
ProstaTrend	ENSG00000143793	C1orf35	0.19	0.071	0.00689672	0.0787915	13	11
ProstaTrend	ENSG00000170260	ZNF212	0.16	0.059	0.00717139	0.0809883	13	12
ProstaTrend	ENSG00000075131	TIPIN	0.13	0.047	0.00728679	0.0818673	13	10
ProstaTrend	ENSG00000139211	AMIGO2	0.18	0.068	0.00729105	0.0818848	13	10
ProstaTrend	ENSG00000138193	PLCE1	0.16	0.06	0.00743524	0.0829908	13	10
ProstaTrend	ENSG00000136811	ODF2	0.14	0.053	0.00748669	0.0833847	13	10
ProstaTrend	ENSG00000183935	HTR7P1	0.17	0.062	0.00749793	0.0834843	11	10
ProstaTrend	ENSG00000140521	POLG	0.18	0.068	0.00750645	0.0835473	13	10
ProstaTrend	ENSG00000068137	PLEKHH3	0.21	0.079	0.00755703	0.0839293	13	12
ProstaTrend	ENSG00000160917	CPSF4	0.15	0.056	0.00757725	0.0840691	13	10
ProstaTrend	ENSG00000197063	MAFG	0.14	0.052	0.00757988	0.0840691	13	12
ProstaTrend	ENSG00000139436	GIT2	0.17	0.063	0.00760799	0.0842687	13	9
ProstaTrend	ENSG00000113328	CCNG1	-0.17	0.064	0.00763273	0.0844367	13	-12
ProstaTrend	ENSG00000167397	VKORC1	0.13	0.049	0.00778518	0.0856032	13	10
ProstaTrend	ENSG00000181192	DHTKD1	-0.19	0.07	0.00780883	0.08575	13	-11
ProstaTrend	ENSG00000277075	H2AC8	0.23	0.086	0.00801294	0.0873821	11	9
ProstaTrend-ffpe	ENSG00000247095	MIR210HG	0.18	0.069	0.00806908	0.0877972	9	7
ProstaTrend	ENSG00000279369	AC046185.3	0.18	0.068	0.00814583	0.0883549	7	7
ProstaTrend	ENSG00000196453	ZNF777	0.13	0.048	0.00815393	0.0883739	13	11
ProstaTrend	ENSG00000106400	ZNHIT1	0.12	0.047	0.00816789	0.0885087	13	11
ProstaTrend	ENSG00000122687	MRM2	0.2	0.076	0.00827346	0.0891342	12	10
ProstaTrend	ENSG00000169738	DCXR	-0.21	0.08	0.00829914	0.0893495	13	-12
ProstaTrend	ENSG00000106144	CASP2	0.21	0.078	0.00836025	0.0897983	13	11
ProstaTrend	ENSG00000235859	AC006978.1	0.21	0.081	0.00849023	0.0908529	8	6
ProstaTrend	ENSG00000179583	CIITA	0.13	0.048	0.00861832	0.0917184	13	11
ProstaTrend-ffpe	ENSG00000163932	PRKCD	0.22	0.085	0.00870046	0.0922724	13	10
ProstaTrend	ENSG00000250986	LINC02600	-0.2	0.077	0.00872533	0.0924725	9	-8
ProstaTrend	ENSG00000033100	CHPF2	0.18	0.069	0.00883389	0.0930597	12	9
ProstaTrend	ENSG00000165813	CCDC186	-0.15	0.056	0.00891257	0.0937372	12	-11
ProstaTrend	ENSG00000214870	AC004540.1	0.19	0.073	0.0089624	0.0940576	9	6
ProstaTrend	ENSG00000162910	MRPL55	0.15	0.057	0.0089687	0.0941	13	9
ProstaTrend	ENSG00000120075	HOXB5	0.18	0.07	0.0089969	0.0942161	13	11
ProstaTrend	ENSG00000141293	SKAP1	0.15	0.057	0.00909186	0.094849	13	9
ProstaTrend	ENSG00000103550	KNOP1	0.19	0.075	0.00927152	0.0960392	12	9
ProstaTrend	ENSG00000101460	MAP1LC3A	0.15	0.057	0.00929396	0.0962203	12	9
ProstaTrend	ENSG00000172572	PDE3A	0.18	0.068	0.00936407	0.0966714	13	10
ProstaTrend	ENSG00000146281	PM20D2	-0.12	0.047	0.00962818	0.0982836	13	-9
ProstaTrend-ffpe	ENSG00000124151	NCOA3	0.19	0.073	0.00965958	0.0984834	13	11
ProstaTrend-ffpe	ENSG00000236753	MKLN1-AS	-0.24	0.091	0.00969302	0.0986518	8	-6
ProstaTrend	ENSG00000087365	SF3B2	0.17	0.064	0.0097196	0.0988705	13	9
ProstaTrend-ffpe	ENSG00000102738	MRPS31	-0.14	0.055	0.00982664	0.0995769	13	-11
ProstaTrend	ENSG00000164754	RAD21	0.18	0.069	0.00984814	0.0996389	13	10
ProstaTrend	ENSG00000048471	SNX29	0.14	0.053	0.00991237	0.100068	12	10
ProstaTrend	ENSG00000092108	SCFD1	-0.2	0.078	0.00995325	0.100237	13	-9
ProstaTrend	ENSG00000138756	BMP2K	0.17	0.064	0.0100224	0.100755	13	11
ProstaTrend	ENSG00000099814	CEP170B	0.18	0.072	0.0100277	0.100768	12	9
ProstaTrend	ENSG00000274290	H2BC6	0.14	0.053	0.0100843	0.101132	11	10
ProstaTrend	ENSG00000185499	MUC1	0.12	0.047	0.0101821	0.101773	13	9
ProstaTrend	ENSG00000124181	PLCG1	0.2	0.079	0.0104156	0.103212	13	11
ProstaTrend	ENSG00000233930	KRTAP5-AS1	0.2	0.077	0.0104533	0.103446	12	9
ProstaTrend	ENSG00000183647	ZNF530	0.21	0.082	0.0105079	0.103774	13	11
ProstaTrend	ENSG00000144339	TMEFF2	-0.15	0.06	0.010581	0.104223	13	-9
ProstaTrend	ENSG00000162849	KIF26B	0.15	0.059	0.0106441	0.104561	13	10
ProstaTrend	ENSG00000084112	SSH1	0.16	0.063	0.0107581	0.105176	13	10
ProstaTrend	ENSG00000089351	GRAMD1A	0.16	0.064	0.0109601	0.106524	13	9
ProstaTrend	ENSG00000111319	SCNN1A	-0.16	0.062	0.0110369	0.107146	13	-11
ProstaTrend	ENSG00000182022	CHST15	-0.12	0.048	0.011056	0.107265	13	-9
ProstaTrend	ENSG00000116761	CTH	-0.16	0.063	0.0115229	0.110248	13	-9
ProstaTrend	ENSG00000183258	DDX41	0.12	0.048	0.0115259	0.110259	13	10
ProstaTrend	ENSG00000117054	ACADM	-0.15	0.061	0.0115878	0.110614	13	-10
ProstaTrend	ENSG00000165943	MOAP1	-0.22	0.089	0.0116322	0.110857	13	-11
ProstaTrend	ENSG00000154263	ABCA10	-0.12	0.048	0.0117995	0.111793	13	-9
ProstaTrend	ENSG00000131323	TRAF3	0.16	0.066	0.0118943	0.112344	13	11
ProstaTrend	ENSG00000156687	UNC5D	-0.12	0.048	0.0119784	0.112901	13	-13
ProstaTrend	ENSG00000149657	LSM14B	0.17	0.069	0.0120636	0.113429	13	11
ProstaTrend	ENSG00000260418	AL023284.4	0.18	0.073	0.0120753	0.113484	8	7
ProstaTrend	ENSG00000139055	ERP27	0.18	0.073	0.0121297	0.113772	13	10
ProstaTrend	ENSG00000244165	P2RY11	0.12	0.05	0.0121547	0.113918	12	10
ProstaTrend	ENSG00000139714	MORN3	0.14	0.056	0.0121928	0.114175	13	11
ProstaTrend	ENSG00000168291	PDHB	-0.17	0.067	0.0122762	0.1147	13	-12
ProstaTrend	ENSG00000261189	AL031058.1	0.17	0.069	0.0123036	0.11483	9	8
ProstaTrend	ENSG00000173950	XXYLT1	0.18	0.072	0.0123438	0.115116	12	9
ProstaTrend-ffpe	ENSG00000187626	ZKSCAN4	0.21	0.084	0.0124139	0.115603	13	10
ProstaTrend-ffpe	ENSG00000163689	CFAP20DC	0.18	0.071	0.0124708	0.115892	12	10
ProstaTrend	ENSG00000071462	BUD23	0.14	0.056	0.0126024	0.116632	12	9
ProstaTrend	ENSG00000234616	JRK	0.18	0.071	0.0127826	0.117682	11	9
ProstaTrend	ENSG00000105122	RASAL3	0.12	0.047	0.0129049	0.118503	13	11
ProstaTrend	ENSG00000251396	LINC01301	0.14	0.057	0.0129106	0.118524	9	8
ProstaTrend	ENSG00000166483	WEE1	0.13	0.053	0.0129575	0.118741	13	10
ProstaTrend	ENSG00000148384	INPP5E	0.17	0.068	0.0130055	0.119039	13	12
ProstaTrend	ENSG00000101181	MTG2	0.18	0.071	0.0130201	0.119117	12	9
ProstaTrend	ENSG00000105612	DNASE2	0.12	0.049	0.0130776	0.119455	13	10
ProstaTrend	ENSG00000110057	UNC93B1	0.17	0.068	0.0134245	0.121406	13	10
ProstaTrend	ENSG00000163795	ZNF513	0.12	0.05	0.0134605	0.121506	13	12
ProstaTrend	ENSG00000113194	FAF2	0.16	0.065	0.0135705	0.122177	13	9
ProstaTrend	ENSG00000134815	DHX34	0.16	0.063	0.0135674	0.122177	13	10
ProstaTrend-ffpe	ENSG00000167346	MMP26	-0.18	0.075	0.0136415	0.122608	13	-10
ProstaTrend	ENSG00000271447	MMP28	-0.17	0.069	0.0137126	0.123048	13	-9
ProstaTrend	ENSG00000236756	DNAJC9-AS1_1_dupl	0.13	0.054	0.0137632	0.123306	10	8
ProstaTrend	ENSG00000263072	ZNF213-AS1	0.18	0.074	0.0141108	0.125394	9	7
ProstaTrend	ENSG00000151500	THYN1	-0.2	0.083	0.0141588	0.12561	13	-11
ProstaTrend	ENSG00000103056	SMPD3	0.13	0.054	0.0142025	0.125806	13	9
ProstaTrend	ENSG00000175376	EIF1AD	0.18	0.074	0.0143303	0.126592	13	9
ProstaTrend	ENSG00000160299	PCNT	0.2	0.081	0.0144162	0.127096	13	11
ProstaTrend	ENSG00000182979	MTA1	0.18	0.075	0.0147157	0.128911	13	9
ProstaTrend	ENSG00000183549	ACSM5	0.13	0.053	0.0150405	0.130784	13	11
ProstaTrend	ENSG00000104951	IL4I1	0.12	0.048	0.015169	0.131568	13	11
ProstaTrend	ENSG00000276180	H4C9	0.2	0.083	0.0152439	0.13206	11	8
ProstaTrend	ENSG00000134398	ERN2	-0.14	0.057	0.0154068	0.133076	13	-10
ProstaTrend-ffpe	ENSG00000197226	TBC1D9B	0.12	0.049	0.0155183	0.133626	13	10
ProstaTrend	ENSG00000166689	PLEKHA7	0.18	0.075	0.0159109	0.13574	13	9
ProstaTrend-ffpe	ENSG00000047936	ROS1	0.16	0.067	0.0160326	0.136558	13	9
ProstaTrend	ENSG00000114013	CD86	0.16	0.066	0.0160589	0.136632	13	10
ProstaTrend	ENSG00000184270	H2AC21	0.15	0.063	0.0161413	0.137103	11	10
ProstaTrend	ENSG00000126062	TMEM115	0.13	0.052	0.0162203	0.137574	13	10
ProstaTrend	ENSG00000144648	ACKR2	0.17	0.07	0.0164703	0.138926	12	9
ProstaTrend	ENSG00000105698	USF2	0.15	0.063	0.0165022	0.139014	13	10
ProstaTrend	ENSG00000167395	ZNF646	0.18	0.074	0.0165915	0.139516	13	12
ProstaTrend	ENSG00000104957	CCDC130	0.16	0.069	0.0170428	0.142089	13	10
ProstaTrend-ffpe	ENSG00000127947	PTPN12	0.17	0.073	0.0170628	0.142175	13	10
ProstaTrend	ENSG00000135637	CCDC142	0.2	0.083	0.0174062	0.144249	12	9
ProstaTrend	ENSG00000164855	TMEM184A	0.12	0.051	0.0175187	0.144732	12	9
ProstaTrend	ENSG00000122585	NPY	-0.14	0.06	0.0175682	0.144997	13	-10
ProstaTrend	ENSG00000167332	OR51E2	-0.17	0.074	0.0179067	0.146855	13	-9
ProstaTrend	ENSG00000167670	CHAF1A	0.21	0.087	0.0179259	0.146992	13	9
ProstaTrend	ENSG00000274267		0.45	0.19	0.0180643	0.147649	3	3
ProstaTrend	ENSG00000011451	WIZ	0.13	0.056	0.0181157	0.147904	13	10
ProstaTrend-ffpe	ENSG00000272634	OR51F5P	-0.26	0.11	0.0182004	0.148261	8	-7
ProstaTrend	ENSG00000160957	RECQL4	0.17	0.07	0.0182196	0.148375	12	9
ProstaTrend	ENSG00000130758	MAP3K10	0.18	0.075	0.0184306	0.149573	13	11
ProstaTrend	ENSG00000166987	MBD6	0.17	0.074	0.0186216	0.150535	13	10
ProstaTrend	ENSG00000130816	DNMT1	0.23	0.098	0.0186548	0.150611	13	9
ProstaTrend	ENSG00000095906	NUBP2	0.14	0.06	0.0188012	0.151375	13	11
ProstaTrend	ENSG00000226174	TEX22	0.2	0.086	0.0192907	0.154063	12	8
ProstaTrend	ENSG00000168005	SPINDOC	0.16	0.071	0.0193347	0.154331	11	9
ProstaTrend-ffpe	ENSG00000267838	AC245884.8	0.17	0.073	0.019472	0.154977	8	5
ProstaTrend	ENSG00000143398	PIP5K1A	0.18	0.076	0.0195344	0.15532	13	10
ProstaTrend-ffpe	ENSG00000244682	FCGR2C	0.29	0.12	0.0198396	0.156935	5	4
ProstaTrend	ENSG00000005075	POLR2J	0.13	0.055	0.0198996	0.157161	13	9
ProstaTrend	ENSG00000111252	SH2B3	0.13	0.057	0.0199497	0.157428	13	11
ProstaTrend	ENSG00000188878	FBF1	0.19	0.083	0.0201353	0.15825	10	8
ProstaTrend	ENSG00000126001	CEP250	0.17	0.075	0.0201433	0.15827	13	10
ProstaTrend	ENSG00000100368	CSF2RB	0.11	0.049	0.0201787	0.15842	13	10
ProstaTrend	ENSG00000172780	RAB43	0.21	0.092	0.0203975	0.159493	12	9
ProstaTrend	ENSG00000255404	AP001266.1	0.21	0.091	0.0204479	0.159781	7	6
ProstaTrend-ffpe	ENSG00000164983	TMEM65	0.16	0.069	0.0210339	0.162592	13	8
ProstaTrend	ENSG00000272391	POM121C	0.14	0.059	0.0215042	0.164462	13	11
ProstaTrend-ffpe	ENSG00000164402	SEPTIN8	0.13	0.058	0.0215858	0.164869	12	9
ProstaTrend	ENSG00000054965	FAM168A	0.11	0.048	0.0216085	0.164958	13	11
ProstaTrend	ENSG00000158373	H2BC5	0.15	0.065	0.0219075	0.166246	12	9
ProstaTrend	ENSG00000235530	AC087294.1	0.13	0.057	0.0226662	0.16986	9	7
ProstaTrend	ENSG00000129128	SPCS3	-0.19	0.082	0.0232378	0.172469	13	-11
ProstaTrend	ENSG00000131470	PSMC3IP	0.12	0.052	0.0237193	0.174708	13	10
ProstaTrend	ENSG00000249471	ZNF324B	0.19	0.085	0.0238443	0.175252	13	11
ProstaTrend	ENSG00000165475	CRYL1	-0.18	0.081	0.0239605	0.175601	13	-9
ProstaTrend	ENSG00000049192	ADAMTS6	0.16	0.071	0.0240083	0.17577	13	8
ProstaTrend-ffpe	ENSG00000182798	MAGEB17	0.14	0.063	0.0240233	0.175792	10	7
ProstaTrend	ENSG00000173702	MUC13	0.13	0.057	0.024138	0.176388	12	8
ProstaTrend	ENSG00000173110	HSPA6	0.13	0.056	0.024276	0.176864	12	8
ProstaTrend	ENSG00000011243	AKAP8L	0.15	0.065	0.0242874	0.176876	13	10
ProstaTrend	ENSG00000162889	MAPKAPK2	0.1	0.046	0.0243709	0.177272	13	10
ProstaTrend	ENSG00000198026	ZNF335	0.17	0.077	0.0243871	0.177282	13	9
ProstaTrend	ENSG00000166578	IQCD	0.16	0.07	0.0245801	0.177945	12	10
ProstaTrend	ENSG00000230223	ATXN8OS	0.12	0.053	0.0246516	0.17817	9	7
ProstaTrend	ENSG00000106012	IQCE	0.16	0.072	0.0247601	0.178648	13	9
ProstaTrend	ENSG00000070814	TCOF1	0.13	0.058	0.0250606	0.179961	13	10
ProstaTrend	ENSG00000215915	ATAD3C	0.13	0.06	0.0252521	0.180833	13	9
ProstaTrend	ENSG00000214293	APTR	0.18	0.079	0.025291	0.180978	10	7
ProstaTrend	ENSG00000087460	GNAS	0.15	0.069	0.0254746	0.181822	13	11
ProstaTrend	ENSG00000084731	KIF3C	0.17	0.075	0.0257527	0.183083	13	9
ProstaTrend	ENSG00000072518	MARK2	0.2	0.089	0.02603	0.18441	13	9
ProstaTrend	ENSG00000124920	MYRF	0.12	0.054	0.0261205	0.184759	12	9
ProstaTrend	ENSG00000122515	ZMIZ2	0.14	0.065	0.0261795	0.184943	13	10
ProstaTrend	ENSG00000226696	LENG8-AS1	0.24	0.11	0.0262068	0.184943	9	6
ProstaTrend	ENSG00000072062	PRKACA	-0.1	0.047	0.0264022	0.185781	13	-11
ProstaTrend	ENSG00000142453	CARM1	0.11	0.048	0.0264518	0.18595	13	11
ProstaTrend	ENSG00000168795	ZBTB5	0.13	0.06	0.0265484	0.186472	13	9
ProstaTrend	ENSG00000196876	SCN8A	0.17	0.076	0.0266721	0.186936	13	10
ProstaTrend	ENSG00000138495	COX17	0.17	0.075	0.0267424	0.18719	12	9
ProstaTrend	ENSG00000161677	JOSD2	0.16	0.073	0.0267841	0.187391	12	9
ProstaTrend	ENSG00000254470	AP5B1	0.2	0.091	0.026957	0.188118	11	8
ProstaTrend	ENSG00000177302	TOP3A	0.16	0.074	0.0269912	0.188213	13	9
ProstaTrend	ENSG00000183808	RBM12B	0.11	0.051	0.0269806	0.188213	13	11
ProstaTrend	ENSG00000137628	DDX60	0.11	0.052	0.0270093	0.188258	12	9
ProstaTrend	ENSG00000135931	ARMC9	0.16	0.074	0.0270526	0.188422	13	9
ProstaTrend	ENSG00000103199	ZNF500	0.17	0.077	0.0271543	0.188833	13	11
ProstaTrend	ENSG00000101391	CDK5RAP1	0.21	0.093	0.0273409	0.189706	13	9
ProstaTrend	ENSG00000225975	LINC01534	0.2	0.091	0.0274288	0.190112	9	8
ProstaTrend	ENSG00000156026	MCU	0.15	0.069	0.0274937	0.190428	12	9
ProstaTrend	ENSG00000049323	LTBP1	0.15	0.068	0.0277474	0.19162	13	9
ProstaTrend	ENSG00000141526	SLC16A3	0.17	0.079	0.0277938	0.191812	12	9
ProstaTrend	ENSG00000225855	RUSC1-AS1	0.19	0.088	0.0280005	0.192677	11	9
ProstaTrend	ENSG00000064995	TAF11	0.16	0.074	0.0281765	0.19325	13	9
ProstaTrend	ENSG00000176410	DNAJC30	0.15	0.069	0.0281932	0.193319	13	9
ProstaTrend	ENSG00000144560	VGLL4	0.21	0.094	0.0284549	0.194472	13	9
ProstaTrend	ENSG00000104518	GSDMD	0.11	0.049	0.0284777	0.19456	13	10
ProstaTrend	ENSG00000103876	FAH	-0.17	0.079	0.0288314	0.195882	13	-9
ProstaTrend	ENSG00000070476	ZXDC	0.19	0.085	0.0290204	0.196673	13	8
ProstaTrend	ENSG00000248932	AC046134.2	0.21	0.097	0.0290896	0.196963	10	8
ProstaTrend	ENSG00000227531	AL162414.1	0.15	0.068	0.0291215	0.197104	9	8
ProstaTrend	ENSG00000133106	EPSTI1	0.12	0.057	0.0295105	0.198828	13	10
ProstaTrend	ENSG00000152454	ZNF256	0.2	0.094	0.0295955	0.19934	12	9
ProstaTrend	ENSG00000068308	OTUD5	-0.11	0.049	0.0296976	0.199802	13	-10
ProstaTrend	ENSG00000144504	ANKMY1	0.17	0.076	0.0300897	0.201302	13	10
ProstaTrend	ENSG00000175336	APOF	-0.18	0.082	0.0301428	0.201478	13	-9
ProstaTrend	ENSG00000086189	DIMT1	-0.17	0.08	0.0301854	0.201554	12	-10
ProstaTrend	ENSG00000106244	PDAP1	0.12	0.058	0.0304883	0.202688	13	10
ProstaTrend	ENSG00000104979	C19orf53	0.1	0.048	0.0305171	0.202834	13	10
ProstaTrend-ffpe	ENSG00000106617	PRKAG2	0.16	0.072	0.0307981	0.203984	13	9
ProstaTrend	ENSG00000061273	HDAC7	0.15	0.069	0.0314046	0.206193	13	10
ProstaTrend	ENSG00000196177	ACADSB	-0.15	0.068	0.0315361	0.206653	13	-8
ProstaTrend	ENSG00000211599	IGKV5-2	0.14	0.066	0.0317078	0.207342	9	6
ProstaTrend	ENSG00000223350	IGLV9-49	0.16	0.074	0.0318107	0.207666	9	6
ProstaTrend	ENSG00000197037	ZSCAN25	0.15	0.07	0.0318349	0.207801	12	10
ProstaTrend	ENSG00000182511	FES	0.1	0.049	0.0319185	0.208137	13	11
ProstaTrend	ENSG00000197993	KEL	0.18	0.083	0.0319392	0.208201	12	10
ProstaTrend	ENSG00000033050	ABCF2	0.19	0.087	0.031976	0.208333	13	9
ProstaTrend-ffpe	ENSG00000106346	USP42	0.15	0.072	0.0323744	0.209974	13	8
ProstaTrend	ENSG00000136490	LIMD2	0.14	0.066	0.0327177	0.211212	13	9
ProstaTrend	ENSG00000101216	GMEB2	0.16	0.073	0.032892	0.212017	13	9
ProstaTrend	ENSG00000142409	ZNF787	0.15	0.069	0.0329793	0.212462	13	9
ProstaTrend	ENSG00000181754	AMIGO1	-0.15	0.07	0.0331552	0.213101	13	-10
ProstaTrend	ENSG00000003249	DBNDD1	0.12	0.057	0.0333087	0.213758	13	12
ProstaTrend	ENSG00000117266	CDK18	0.13	0.06	0.0337547	0.215292	13	10
ProstaTrend	ENSG00000060491	OGFR	0.13	0.062	0.0344408	0.218016	13	11
ProstaTrend	ENSG00000171574	ZNF584	0.16	0.074	0.0345925	0.218585	13	11
ProstaTrend	ENSG00000134058	CDK7	-0.14	0.066	0.0347426	0.219271	13	-9
ProstaTrend	ENSG00000148926	ADM	0.1	0.047	0.0348347	0.219632	13	11
ProstaTrend	ENSG00000136159	NUDT15	-0.19	0.089	0.0349471	0.220032	13	-10
ProstaTrend	ENSG00000011304	PTBP1	0.13	0.064	0.0350154	0.220272	12	8
ProstaTrend	ENSG00000158710	TAGLN2	0.15	0.069	0.035025	0.220308	13	9
ProstaTrend	ENSG00000117472	TSPAN1	-0.21	0.098	0.0352473	0.221038	13	-9
ProstaTrend	ENSG00000106665	CLIP2	0.13	0.061	0.0362436	0.225154	13	11
ProstaTrend	ENSG00000089289	IGBP1	-0.12	0.057	0.0368099	0.226882	13	-10
ProstaTrend	ENSG00000159214	CCDC24	0.15	0.07	0.0369965	0.227695	12	10
ProstaTrend	ENSG00000180667	YOD1	0.15	0.071	0.0373005	0.229058	13	9
ProstaTrend	ENSG00000110583	NAA40	0.22	0.11	0.0377976	0.231029	13	9
ProstaTrend	ENSG00000253320	MAILR	0.18	0.088	0.0381412	0.23219	9	7
ProstaTrend	ENSG00000148680	HTR7	0.1	0.051	0.0383239	0.233035	13	8
ProstaTrend	ENSG00000236947		0.36	0.18	0.0392118	0.236045	3	3
ProstaTrend	ENSG00000034713	GABARAPL2	-0.13	0.063	0.0393543	0.236633	13	-10
ProstaTrend	ENSG00000198513	ATL1	-0.12	0.057	0.039412	0.236739	13	-9
ProstaTrend	ENSG00000183778	B3GALT5	0.13	0.064	0.0395833	0.237348	13	8
ProstaTrend	ENSG00000135968	GCC2	-0.16	0.076	0.0401471	0.239106	13	-9
ProstaTrend	ENSG00000185507	IRF7	0.17	0.08	0.0403195	0.23979	12	9
ProstaTrend-ffpe	ENSG00000223685	LINC00571	-0.13	0.066	0.0406402	0.24118	9	-8
ProstaTrend	ENSG00000262712	AC012676.1	0.17	0.083	0.0407	0.241437	7	5
ProstaTrend	ENSG00000163348	PYGO2	0.2	0.096	0.0407195	0.24151	13	9
ProstaTrend-ffpe	ENSG00000049759	NEDD4L	-0.16	0.077	0.0407536	0.241609	13	-9
ProstaTrend	ENSG00000116209	TMEM59	-0.15	0.074	0.0411898	0.243253	13	-10
ProstaTrend	ENSG00000003400	CASP10	0.18	0.089	0.0412788	0.243646	13	9
ProstaTrend-ffpe	ENSG00000185267	CDNF	-0.14	0.07	0.0413096	0.243763	13	-9
ProstaTrend	ENSG00000106086	PLEKHA8	0.12	0.059	0.0416645	0.244914	13	9
ProstaTrend	ENSG00000211662	IGLV3-21	0.14	0.071	0.0418886	0.245708	9	7
ProstaTrend	ENSG00000168298	H1-4	0.2	0.1	0.0419447	0.245843	11	8
ProstaTrend	ENSG00000105655	ISYNA1	0.13	0.065	0.0421765	0.246548	13	8
ProstaTrend	ENSG00000163482	STK36	0.14	0.07	0.042346	0.247051	13	8
ProstaTrend-ffpe	ENSG00000109265	CRACD	0.14	0.07	0.0425057	0.247611	12	10
ProstaTrend	ENSG00000079112	CDH17	0.12	0.058	0.0426163	0.247863	13	9
ProstaTrend-ffpe	ENSG00000249307	LINC01088	-0.16	0.08	0.0426056	0.247863	9	-8
ProstaTrend	ENSG00000153714	LURAP1L	0.12	0.06	0.0427737	0.248502	12	9
ProstaTrend-ffpe	ENSG00000149782	PLCB3	0.18	0.088	0.0430721	0.249514	13	8
ProstaTrend	ENSG00000104341	LAPTM4B	0.18	0.088	0.0430824	0.249524	13	9
ProstaTrend	ENSG00000144481	TRPM8	-0.17	0.083	0.0440148	0.252366	13	-8
ProstaTrend	ENSG00000104824	HNRNPL	0.13	0.065	0.0440556	0.252478	13	11
ProstaTrend	ENSG00000143575	HAX1	0.095	0.047	0.0447313	0.254546	13	8
ProstaTrend	ENSG00000055147	FAM114A2	-0.14	0.069	0.0453194	0.256615	13	-11
ProstaTrend	ENSG00000143333	RGS16	0.095	0.047	0.0453984	0.256862	13	7
ProstaTrend	ENSG00000198673	TAFA2	0.12	0.061	0.0457824	0.257984	12	9
ProstaTrend	ENSG00000253223	AC110998.1	0.2	0.1	0.046098	0.258876	7	6
ProstaTrend	ENSG00000166592	RRAD	0.11	0.056	0.046189	0.259247	13	10
ProstaTrend	ENSG00000226800	CACTIN-AS1	0.13	0.066	0.0464217	0.25975	10	9
ProstaTrend	ENSG00000111450	STX2	0.12	0.058	0.0466744	0.260441	13	9
ProstaTrend	ENSG00000165949	IFI27	0.12	0.061	0.046712	0.26057	13	9
ProstaTrend	ENSG00000146063	TRIM41	0.13	0.065	0.0470045	0.261631	13	10
ProstaTrend	ENSG00000269781		0.3	0.15	0.0471899	0.262202	3	3
ProstaTrend	ENSG00000100911	PSME2	0.13	0.065	0.047269	0.262402	12	9
ProstaTrend	ENSG00000158062	UBXN11	0.12	0.063	0.047374	0.26266	13	9
ProstaTrend	ENSG00000213918	DNASE1	0.15	0.078	0.0477395	0.263787	13	10
ProstaTrend	ENSG00000101199	ARFGAP1	0.13	0.068	0.0477893	0.263908	13	7
ProstaTrend	ENSG00000157020	SEC13	0.13	0.065	0.0479391	0.264459	13	10
ProstaTrend	ENSG00000211673	IGLV3-1	0.18	0.089	0.0481686	0.265023	9	7
ProstaTrend	ENSG00000250982	GAPDHP35	0.14	0.071	0.0482246	0.265181	7	6
ProstaTrend	ENSG00000140284	SLC27A2	-0.11	0.058	0.0483946	0.26564	13	-10
ProstaTrend	ENSG00000109906	ZBTB16	-0.11	0.057	0.0485779	0.26623	13	-9
ProstaTrend	ENSG00000167996	FTH1	0.17	0.089	0.0488279	0.267012	13	8
ProstaTrend-ffpe	ENSG00000163930	BAP1	0.13	0.065	0.0492609	0.268222	13	9
ProstaTrend	ENSG00000171940	ZNF217	0.14	0.07	0.0495086	0.268836	13	11
ProstaTrend	ENSG00000124145	SDC4	0.14	0.072	0.0495609	0.268981	13	10
ProstaTrend	ENSG00000007080	CCDC124	0.1	0.053	0.0496286	0.269213	13	10
ProstaTrend	ENSG00000166889	PATL1	0.13	0.067	0.0497738	0.269679	13	9
ProstaTrend	ENSG00000050130	JKAMP	-0.096	0.049	0.0498618	0.270005	13	-10
ProstaTrend	ENSG00000148297	MED22	0.11	0.056	0.0499656	0.270359	13	11
ProstaTrend	ENSG00000115267	IFIH1	0.097	0.05	0.0503061	0.271438	13	7
ProstaTrend	ENSG00000172530	BANP	0.094	0.048	0.050428	0.271834	13	10
ProstaTrend	ENSG00000106290	TAF6	0.15	0.076	0.0508743	0.273455	13	10
ProstaTrend	ENSG00000211952	IGHV4-28	0.15	0.077	0.0509324	0.273579	8	6
ProstaTrend	ENSG00000149179	C11orf49	0.14	0.073	0.0513915	0.274967	13	11
ProstaTrend	ENSG00000130560	UBAC1	0.092	0.047	0.051958	0.276542	13	10
ProstaTrend	ENSG00000166535	A2ML1	0.12	0.064	0.0534552	0.280868	13	9
ProstaTrend	ENSG00000172478	MAB21L4	0.14	0.073	0.0554992	0.286934	11	9
ProstaTrend	ENSG00000260954	AL133297.1	0.14	0.071	0.0570199	0.291666	8	6
ProstaTrend	ENSG00000135250	SRPK2	0.13	0.069	0.0572538	0.292148	13	8
ProstaTrend	ENSG00000232445	EMSLR	0.14	0.076	0.0577239	0.293157	8	6
ProstaTrend	ENSG00000183087	GAS6	0.096	0.051	0.0578792	0.293502	13	9
ProstaTrend	ENSG00000163191	S100A11	0.19	0.1	0.0581169	0.294281	12	8
ProstaTrend	ENSG00000166823	MESP1	-0.16	0.087	0.0588139	0.296286	13	-11
ProstaTrend	ENSG00000242802	AP5Z1	0.12	0.066	0.0591048	0.29714	11	7
ProstaTrend	ENSG00000099385	BCL7C	0.12	0.063	0.0593401	0.297861	13	10
ProstaTrend	ENSG00000244122	UGT1A7	0.12	0.061	0.0593916	0.297965	12	9
ProstaTrend	ENSG00000168010	ATG16L2	0.13	0.07	0.0596324	0.298431	13	11
ProstaTrend	ENSG00000233155	HMGA1P8	0.27	0.15	0.0610231	0.301736	5	3
ProstaTrend-ffpe	ENSG00000179097	HTR1F	0.12	0.064	0.0617204	0.303662	13	7
ProstaTrend	ENSG00000206417	H1-10-AS1	0.17	0.093	0.061783	0.303867	9	8
ProstaTrend	ENSG00000196943	NOP9	0.16	0.084	0.061795	0.303901	11	7
ProstaTrend	ENSG00000180596	H2BC4	0.16	0.088	0.0618499	0.304017	11	9
ProstaTrend	ENSG00000198700	IPO9	0.14	0.076	0.0634051	0.30783	13	8
ProstaTrend	ENSG00000095397	WHRN	0.16	0.088	0.0641676	0.309766	12	9
ProstaTrend	ENSG00000185513	L3MBTL1	0.15	0.083	0.0643626	0.310186	13	11
ProstaTrend	ENSG00000174579	MSL2	0.12	0.064	0.0648219	0.311557	13	11
ProstaTrend	ENSG00000001629	ANKIB1	0.11	0.06	0.0652847	0.312723	13	9
ProstaTrend	ENSG00000105063	PPP6R1	0.12	0.067	0.0654085	0.313006	13	10
ProstaTrend	ENSG00000103257	SLC7A5	0.12	0.065	0.0663464	0.31527	13	8
ProstaTrend	ENSG00000118900	UBN1	0.16	0.088	0.066591	0.315976	13	9
ProstaTrend	ENSG00000223478	AL441992.1	-0.12	0.068	0.0666264	0.316054	10	-7
ProstaTrend	ENSG00000168026	TTC21A	0.14	0.077	0.0669882	0.316769	13	10
ProstaTrend	ENSG00000102547	CAB39L	-0.15	0.08	0.0674605	0.31782	13	-10
ProstaTrend	ENSG00000187257	RSBN1L	0.14	0.074	0.0675424	0.317972	13	8
ProstaTrend	ENSG00000196652	ZKSCAN5	0.1	0.056	0.0675853	0.318069	13	8
ProstaTrend	ENSG00000178685	PARP10	0.13	0.074	0.0678777	0.318649	13	10
ProstaTrend	ENSG00000172007	RAB33B	0.12	0.068	0.0681078	0.319317	13	10
ProstaTrend	ENSG00000168256	NKIRAS2	0.1	0.056	0.0682833	0.319755	13	9
ProstaTrend	ENSG00000102265	TIMP1	0.12	0.064	0.0688934	0.321218	13	8
ProstaTrend	ENSG00000148481	MINDY3	-0.13	0.072	0.0694832	0.322625	12	-9
ProstaTrend	ENSG00000240567	LINC02067	0.14	0.077	0.0698872	0.323522	9	6
ProstaTrend	ENSG00000162931	TRIM17	0.13	0.069	0.0706469	0.325408	12	8
ProstaTrend-ffpe	ENSG00000162909	CAPN2	0.11	0.062	0.0709943	0.326349	13	9
ProstaTrend	ENSG00000132793	LPIN3	0.15	0.084	0.0711783	0.326722	11	9
ProstaTrend	ENSG00000163281	GNPDA2	-0.11	0.063	0.07196	0.32855	13	-11
ProstaTrend	ENSG00000272304	AC096721.1	0.13	0.07	0.0723065	0.32959	7	5
ProstaTrend-ffpe	ENSG00000132680	KHDC4	0.15	0.083	0.0723544	0.329667	12	9
ProstaTrend-ffpe	ENSG00000105993	DNAJB6	0.14	0.079	0.0724899	0.330107	13	9
ProstaTrend	ENSG00000112062	MAPK14	0.15	0.084	0.073123	0.331651	13	8
ProstaTrend	ENSG00000213693	SEC14L1P1	0.14	0.076	0.0736101	0.332655	8	5
ProstaTrend	ENSG00000105576	TNPO2	0.12	0.069	0.0745724	0.334888	13	9
ProstaTrend	ENSG00000189143	CLDN4	0.12	0.065	0.0750519	0.335847	13	8
ProstaTrend	ENSG00000198546	ZNF511	-0.1	0.058	0.0750902	0.335891	13	-10
ProstaTrend	ENSG00000048052	HDAC9	0.14	0.077	0.0752033	0.336108	13	9
ProstaTrend	ENSG00000211639	IGLV4-60	0.11	0.062	0.076168	0.338249	9	7
ProstaTrend	ENSG00000226419	SLC16A1-AS1	0.19	0.11	0.0769472	0.340103	10	7
ProstaTrend	ENSG00000138642	HERC6	0.084	0.047	0.0775937	0.341613	13	8
ProstaTrend	ENSG00000227248	FAM155A-IT1	0.17	0.097	0.0776493	0.341752	9	7
ProstaTrend	ENSG00000119640	ACYP1	0.13	0.076	0.0784483	0.343301	12	9
ProstaTrend	ENSG00000226756	AC007365.1	0.18	0.1	0.0788996	0.344422	8	6
ProstaTrend	ENSG00000133624	ZNF767P	0.19	0.11	0.0789178	0.344476	9	6
ProstaTrend	ENSG00000132017	DCAF15	0.12	0.069	0.0795931	0.346152	13	10
ProstaTrend	ENSG00000136160	EDNRB	-0.12	0.07	0.0795872	0.346152	13	-10
ProstaTrend	ENSG00000138829	FBN2	0.12	0.069	0.0807641	0.349213	13	10
ProstaTrend	ENSG00000118257	NRP2	0.14	0.082	0.0808057	0.349341	13	8
ProstaTrend-ffpe	ENSG00000273321	AC023983.2	0.18	0.1	0.0809044	0.349609	8	6
ProstaTrend	ENSG00000157837	SPPL3	0.1	0.059	0.0815125	0.350809	12	9
ProstaTrend	ENSG00000082701	GSK3B	0.13	0.077	0.0815699	0.350919	13	9
ProstaTrend	ENSG00000183624	HMCES	0.16	0.093	0.0820122	0.351741	12	7
ProstaTrend	ENSG00000110427	KIAA1549L	0.12	0.071	0.0826005	0.352808	12	9
ProstaTrend	ENSG00000163655	GMPS	0.14	0.079	0.082633	0.352857	13	8
ProstaTrend	ENSG00000103549	RNF40	0.12	0.069	0.0836195	0.355023	13	10
ProstaTrend	ENSG00000187990		0.46	0.27	0.0836125	0.355023	3	3
ProstaTrend	ENSG00000276410	H2BC3	0.13	0.076	0.0842791	0.356839	12	10
ProstaTrend	ENSG00000282851	BISPR	0.099	0.057	0.0856767	0.359906	9	8
ProstaTrend	ENSG00000168067	MAP4K2	0.14	0.081	0.0858063	0.360277	12	9
ProstaTrend	ENSG00000134056	MRPS36	-0.12	0.07	0.0860422	0.360869	13	-10
ProstaTrend	ENSG00000256128	LINC00944	0.12	0.07	0.0861277	0.361028	9	8
ProstaTrend	ENSG00000211936		0.34	0.2	0.0865692	0.361812	3	3
ProstaTrend	ENSG00000088035	ALG6	-0.11	0.063	0.0866163	0.361949	13	-11
ProstaTrend	ENSG00000238058	AL355574.1	0.13	0.076	0.0872406	0.363179	9	7
ProstaTrend	ENSG00000263001	GTF2I	0.11	0.065	0.0872798	0.363179	13	10
ProstaTrend	ENSG00000101191	DIDO1	0.12	0.071	0.0884209	0.365688	13	9
ProstaTrend	ENSG00000116096	SPR	-0.1	0.06	0.0896507	0.36781	13	-11
ProstaTrend	ENSG00000257923	CUX1	0.11	0.065	0.0901351	0.368902	13	8
ProstaTrend-ffpe	ENSG00000133884	DPF2	0.12	0.07	0.0903566	0.369255	13	8
ProstaTrend	ENSG00000073050	XRCC1	0.083	0.049	0.0909605	0.370252	13	10
ProstaTrend	ENSG00000176208	ATAD5	0.17	0.1	0.0914586	0.37145	13	8
ProstaTrend	ENSG00000205544	TMEM256	-0.16	0.093	0.0925143	0.373861	11	-9
ProstaTrend-ffpe	ENSG00000133863	TEX15	0.15	0.089	0.0934335	0.375467	13	10
ProstaTrend	ENSG00000230102	LINC02028	0.13	0.077	0.0938132	0.375982	9	7
ProstaTrend	ENSG00000137185	ZSCAN9	0.11	0.065	0.0945415	0.377344	12	8
ProstaTrend	ENSG00000011132	APBA3	0.12	0.07	0.0950146	0.378108	13	11
ProstaTrend	ENSG00000067365	METTL22	0.13	0.078	0.0957062	0.379328	12	9
ProstaTrend	ENSG00000218891	ZNF579	0.1	0.062	0.0959189	0.379721	12	10
ProstaTrend	ENSG00000137200	CMTR1	0.12	0.07	0.0963053	0.380358	12	7
ProstaTrend	ENSG00000122012	SV2C	0.14	0.083	0.0969847	0.381658	13	6
ProstaTrend	ENSG00000196092	PAX5	0.079	0.047	0.0972663	0.38228	13	10
ProstaTrend	ENSG00000176182	MYPOP	0.15	0.093	0.0981272	0.384105	12	10
ProstaTrend	ENSG00000143614	GATAD2B	0.11	0.069	0.0986762	0.385348	13	7
ProstaTrend	ENSG00000117115	PADI2	0.1	0.064	0.0996954	0.387769	13	7
ProstaTrend	ENSG00000197114	ZGPAT	0.095	0.058	0.100688	0.389836	13	10
ProstaTrend	ENSG00000117713	ARID1A	0.1	0.062	0.101154	0.390803	13	10
ProstaTrend	ENSG00000259605	AC074212.1	0.13	0.077	0.101136	0.390803	9	6
ProstaTrend	ENSG00000107581	EIF3A	-0.13	0.077	0.101879	0.392527	13	-11
ProstaTrend	ENSG00000165487	MICU2	-0.12	0.071	0.101858	0.392527	12	-8
ProstaTrend	ENSG00000162775	RBM15	0.12	0.077	0.104434	0.3961	13	10
ProstaTrend	ENSG00000146233	CYP39A1	-0.13	0.078	0.106295	0.400164	13	-8
ProstaTrend	ENSG00000177045	SIX5	0.1	0.065	0.109219	0.405697	13	8
ProstaTrend	ENSG00000135245	HILPDA	0.12	0.075	0.109984	0.407084	11	8
ProstaTrend	ENSG00000268686	AC010643.1	0.12	0.074	0.112225	0.411141	8	6
ProstaTrend	ENSG00000280734	LINC01232	0.19	0.12	0.11232	0.411276	9	6
ProstaTrend	ENSG00000260646	AL031705.1	0.14	0.09	0.11294	0.412342	7	6
ProstaTrend	ENSG00000134480	CCNH	-0.17	0.1	0.113691	0.413919	13	-8
ProstaTrend	ENSG00000152234	ATP5F1A	-0.12	0.074	0.113757	0.413982	12	-9
ProstaTrend	ENSG00000253276	CCDC71L	0.096	0.061	0.114495	0.415226	12	8
ProstaTrend	ENSG00000168014	C2CD3	0.14	0.088	0.114758	0.415481	13	8
ProstaTrend	ENSG00000133422	MORC2	0.082	0.052	0.116259	0.418458	13	10
ProstaTrend	ENSG00000215807	KRT18P65	-0.17	0.11	0.116597	0.418973	7	-6
ProstaTrend	ENSG00000111912	NCOA7	-0.1	0.066	0.117259	0.420238	13	-8
ProstaTrend	ENSG00000260063	AL512408.1	0.15	0.094	0.118358	0.422551	10	6
ProstaTrend	ENSG00000253405	EVX1-AS	0.14	0.089	0.120947	0.426866	8	6
ProstaTrend	ENSG00000085365	SCAMP1	-0.11	0.073	0.122411	0.429595	12	-10
ProstaTrend	ENSG00000214655	ZSWIM8	0.11	0.071	0.125791	0.435394	12	7
ProstaTrend	ENSG00000147010	SH3KBP1	0.09	0.059	0.126196	0.436198	13	9
ProstaTrend	ENSG00000116954	RRAGC	0.1	0.066	0.126482	0.436732	13	9
ProstaTrend	ENSG00000136986	DERL1	0.096	0.063	0.127471	0.438602	13	8
ProstaTrend	ENSG00000145916	RMND5B	0.081	0.053	0.127834	0.43909	13	9
ProstaTrend	ENSG00000168491	CCDC110	-0.1	0.067	0.129535	0.442283	12	-7
ProstaTrend	ENSG00000113761	ZNF346	0.16	0.11	0.129669	0.442459	13	8
ProstaTrend	ENSG00000146828	SLC12A9	0.094	0.062	0.130742	0.44446	13	9
ProstaTrend	ENSG00000179833	SERTAD2	0.094	0.063	0.131286	0.445316	13	11
ProstaTrend	ENSG00000008323	PLEKHG6	0.086	0.057	0.131426	0.445608	13	9
ProstaTrend	ENSG00000205045	SLFN12L_1_dupl	0.074	0.049	0.131605	0.445876	11	7
ProstaTrend	ENSG00000213901	SLC23A3	0.1	0.07	0.135959	0.453539	13	9
ProstaTrend	ENSG00000110274	CEP164	0.13	0.09	0.137587	0.456566	13	10
ProstaTrend	ENSG00000091140	DLD	-0.093	0.063	0.137766	0.456924	13	-10
ProstaTrend	ENSG00000172432	GTPBP2	0.11	0.073	0.137996	0.457089	13	9
ProstaTrend	ENSG00000064601	CTSA	0.072	0.048	0.138041	0.457173	13	8
ProstaTrend	ENSG00000173193	PARP14	0.1	0.071	0.138045	0.457173	13	10
ProstaTrend	ENSG00000142330	CAPN10	0.11	0.075	0.138301	0.457345	13	10
ProstaTrend	ENSG00000130402	ACTN4	0.11	0.072	0.138528	0.4576	13	6
ProstaTrend	ENSG00000254812	AC067930.2	0.12	0.081	0.139475	0.459297	9	6
ProstaTrend	ENSG00000086205	FOLH1	0.1	0.068	0.140217	0.460361	12	9
ProstaTrend	ENSG00000106070	GRB10	0.12	0.083	0.14033	0.460632	13	9
ProstaTrend	ENSG00000132792	CTNNBL1	0.095	0.065	0.143044	0.465554	12	7
ProstaTrend	ENSG00000166529	ZSCAN21	0.097	0.066	0.143507	0.466121	13	8
ProstaTrend	ENSG00000108771	DHX58	0.095	0.065	0.144371	0.467834	13	8
ProstaTrend	ENSG00000044574	HSPA5	-0.12	0.081	0.144774	0.46837	13	-11
ProstaTrend	ENSG00000152503	TRIM36	-0.085	0.058	0.145539	0.469633	13	-11
ProstaTrend	ENSG00000008710	PKD1	0.11	0.078	0.146919	0.471867	12	9
ProstaTrend	ENSG00000072864	NDE1	0.1	0.07	0.150107	0.476719	13	9
ProstaTrend	ENSG00000146830	GIGYF1	0.1	0.071	0.152385	0.479899	13	8
ProstaTrend	ENSG00000211965	IGHV3-49	0.14	0.1	0.153529	0.481902	7	4
ProstaTrend	ENSG00000213462	ERV3-1	0.1	0.072	0.153534	0.481902	12	9
ProstaTrend	ENSG00000105323	HNRNPUL1	0.1	0.071	0.15453	0.483394	13	10
ProstaTrend	ENSG00000196235	SUPT5H	-0.068	0.048	0.155216	0.48434	13	-10
ProstaTrend	ENSG00000139044	B4GALNT3	0.087	0.061	0.157887	0.488878	13	9
ProstaTrend	ENSG00000124357	NAGK	0.1	0.071	0.158131	0.489071	13	8
ProstaTrend	ENSG00000196411	EPHB4	0.079	0.056	0.158322	0.489489	13	9
ProstaTrend	ENSG00000176444	CLK2	0.1	0.071	0.159056	0.490179	11	6
ProstaTrend	ENSG00000236212	AC009262.1	0.1	0.073	0.16108	0.492666	9	5
ProstaTrend	ENSG00000129351	ILF3	0.11	0.079	0.162334	0.494438	13	8
ProstaTrend	ENSG00000118707	TGIF2	0.09	0.064	0.16308	0.495404	13	9
ProstaTrend	ENSG00000235398		0.31	0.23	0.163678	0.496217	3	2
ProstaTrend	ENSG00000244300	GATA2-AS1	0.089	0.064	0.164657	0.497497	9	6
ProstaTrend	ENSG00000164631	ZNF12	0.11	0.079	0.164923	0.497872	13	8
ProstaTrend	ENSG00000111145	ELK3	0.094	0.068	0.16607	0.499745	13	11
ProstaTrend	ENSG00000259330	INAFM2	-0.12	0.086	0.166674	0.500607	9	-6
ProstaTrend	ENSG00000130479	MAP1S	0.075	0.054	0.1669	0.500897	13	10
ProstaTrend	ENSG00000196547	MAN2A2	0.084	0.061	0.167068	0.501119	13	8
ProstaTrend	ENSG00000106459	NRF1	0.093	0.067	0.167826	0.502111	13	8
ProstaTrend	ENSG00000130813	SHFL	0.11	0.077	0.1686	0.503079	12	9
ProstaTrend	ENSG00000168792	ABHD15	0.072	0.053	0.169952	0.504572	13	11
ProstaTrend	ENSG00000139725	RHOF	0.099	0.072	0.170689	0.505785	13	8
ProstaTrend	ENSG00000134086	VHL	0.087	0.063	0.170904	0.506127	13	10
ProstaTrend	ENSG00000070047	PHRF1	0.08	0.058	0.171221	0.506613	13	9
ProstaTrend	ENSG00000271086	NAMA	0.1	0.073	0.172308	0.50786	10	7
ProstaTrend	ENSG00000139433	GLTP	0.081	0.06	0.17302	0.508862	13	7
ProstaTrend	ENSG00000127616	SMARCA4	0.11	0.082	0.173915	0.510283	13	8
ProstaTrend	ENSG00000139636	LMBR1L	0.12	0.087	0.174169	0.510611	13	8
ProstaTrend	ENSG00000064763	FAR2	0.1	0.074	0.177356	0.515398	13	9
ProstaTrend	ENSG00000080189	SLC35C2	0.07	0.052	0.177416	0.51547	13	8
ProstaTrend	ENSG00000184675	AMER1	0.092	0.068	0.179023	0.517388	12	9
ProstaTrend	ENSG00000125885	MCM8	-0.085	0.063	0.180243	0.519036	13	-9
ProstaTrend	ENSG00000171451	DSEL	-0.062	0.047	0.180618	0.519513	13	-10
ProstaTrend	ENSG00000143799	PARP1	0.096	0.072	0.181002	0.52011	13	8
ProstaTrend	ENSG00000136238	RAC1	0.096	0.072	0.182706	0.522597	13	8
ProstaTrend	ENSG00000158014	SLC30A2	0.091	0.069	0.184083	0.524793	13	9
ProstaTrend	ENSG00000182890	GLUD2	-0.062	0.047	0.184705	0.525482	13	-9
ProstaTrend	ENSG00000187017	ESPN	0.097	0.073	0.185452	0.526397	13	11
ProstaTrend	ENSG00000111671	SPSB2	0.099	0.075	0.186872	0.528453	13	8
ProstaTrend	ENSG00000234432	AC092171.3	0.13	0.1	0.191157	0.534195	8	5
ProstaTrend	ENSG00000128563	PRKRIP1	0.12	0.094	0.191524	0.534629	12	8
ProstaTrend	ENSG00000130684	ZNF337	0.14	0.11	0.19233	0.535737	13	10
ProstaTrend	ENSG00000257790	EIF4A1P4	-0.15	0.11	0.19263	0.53614	8	-5
ProstaTrend	ENSG00000197674	OR51C1P	-0.11	0.083	0.193324	0.536906	9	-6
ProstaTrend	ENSG00000156983	BRPF1	0.1	0.078	0.194133	0.537918	12	8
ProstaTrend	ENSG00000187097	ENTPD5	-0.097	0.075	0.198511	0.543066	13	-9
ProstaTrend	ENSG00000197548	ATG7	0.062	0.048	0.199069	0.543732	13	9
ProstaTrend	ENSG00000141985	SH3GL1	0.11	0.088	0.200161	0.545172	13	8
ProstaTrend	ENSG00000117360	PRPF3	0.11	0.088	0.200844	0.546178	13	8
ProstaTrend	ENSG00000161202	DVL3	0.11	0.083	0.201079	0.546358	13	8
ProstaTrend	ENSG00000162148	PPP1R32	0.091	0.072	0.20104	0.546358	12	6
ProstaTrend	ENSG00000165629	ATP5F1C	-0.1	0.079	0.202454	0.548254	12	-9
ProstaTrend	ENSG00000278588	H2BC10	0.11	0.084	0.20292	0.548953	11	8
ProstaTrend	ENSG00000213478	CFL1P2	0.12	0.096	0.203125	0.549278	7	4
ProstaTrend	ENSG00000173120	KDM2A	0.1	0.079	0.205523	0.552252	13	8
ProstaTrend	ENSG00000111642	CHD4	0.097	0.077	0.205793	0.552628	13	10
ProstaTrend	ENSG00000099364	FBXL19	0.14	0.11	0.206303	0.553482	13	7
ProstaTrend	ENSG00000105519	CAPS	0.074	0.059	0.209288	0.557485	13	7
ProstaTrend	ENSG00000101986	ABCD1	0.1	0.079	0.209712	0.557778	12	8
ProstaTrend	ENSG00000264538	SUZ12P1	0.12	0.095	0.20989	0.557797	7	4
ProstaTrend	ENSG00000185684	EP400P1	0.13	0.1	0.21133	0.559475	9	6
ProstaTrend	ENSG00000211658	IGLV3-27	0.13	0.1	0.213065	0.561722	9	6
ProstaTrend	ENSG00000140750	ARHGAP17	0.11	0.087	0.214635	0.563329	12	8
ProstaTrend	ENSG00000104866	PPP1R37	0.089	0.072	0.215037	0.563947	12	7
ProstaTrend	ENSG00000168661	ZNF30	-0.06	0.049	0.216049	0.565161	13	-8
ProstaTrend	ENSG00000239569	KMT2E-AS1	0.1	0.082	0.217428	0.566498	9	6
ProstaTrend	ENSG00000142002	DPP9	0.08	0.065	0.220905	0.570668	13	9
ProstaTrend	ENSG00000186312	CA5BP1	0.062	0.051	0.222204	0.572101	11	7
ProstaTrend	ENSG00000123154	WDR83	0.08	0.065	0.222289	0.572187	13	6
ProstaTrend	ENSG00000185650	ZFP36L1	-0.091	0.075	0.223004	0.573298	13	-7
ProstaTrend	ENSG00000086544	ITPKC	-0.12	0.099	0.225391	0.575961	13	-7
ProstaTrend	ENSG00000088340	FER1L4	0.11	0.091	0.2259	0.576741	8	6
ProstaTrend	ENSG00000116459	ATP5PB	-0.099	0.082	0.226452	0.577455	12	-9
ProstaTrend	ENSG00000234771	SLC25A25-AS1	0.14	0.11	0.227415	0.578483	8	6
ProstaTrend	ENSG00000182831	C16orf72	0.098	0.081	0.227643	0.578659	13	9
ProstaTrend	ENSG00000169155	ZBTB43	0.078	0.065	0.227962	0.578999	13	9
ProstaTrend	ENSG00000145016	RUBCN	0.072	0.06	0.22891	0.580109	12	8
ProstaTrend	ENSG00000100207	TCF20	0.074	0.062	0.231643	0.583029	13	8
ProstaTrend	ENSG00000106344	RBM28	0.11	0.093	0.231692	0.58307	13	9
ProstaTrend	ENSG00000158079	PTPDC1	0.074	0.062	0.232336	0.583647	13	8
ProstaTrend	ENSG00000176855	KRT18P28	-0.15	0.12	0.232588	0.5838	7	-5
ProstaTrend	ENSG00000134759	ELP2	-0.076	0.064	0.234331	0.585378	13	-8
ProstaTrend	ENSG00000260236	AC099778.1	0.14	0.12	0.241085	0.59269	7	5
ProstaTrend	ENSG00000250427	LINC02148	0.12	0.1	0.24222	0.593731	10	7
ProstaTrend	ENSG00000184343	SRPK3	0.06	0.052	0.245179	0.597262	12	8
ProstaTrend	ENSG00000123066	MED13L	0.084	0.072	0.245876	0.598001	13	8
ProstaTrend	ENSG00000163590	PPM1L	-0.092	0.08	0.246869	0.598701	13	-9
ProstaTrend	ENSG00000183831	ANKRD45	0.077	0.067	0.248771	0.600763	13	9
ProstaTrend	ENSG00000171877	FRMD5	0.072	0.063	0.251926	0.604077	13	8
ProstaTrend	ENSG00000105298	CACTIN	0.095	0.083	0.25246	0.604586	12	7
ProstaTrend	ENSG00000168887	C2orf68	0.095	0.083	0.252922	0.604821	13	8
ProstaTrend	ENSG00000047457	CP	0.054	0.047	0.254067	0.60594	13	8
ProstaTrend	ENSG00000205413	SAMD9	0.064	0.056	0.254901	0.606766	13	7
ProstaTrend	ENSG00000102858	MGRN1	0.08	0.07	0.255065	0.606886	13	9
ProstaTrend	ENSG00000132970	WASF3	-0.066	0.058	0.257749	0.609958	13	-9
ProstaTrend	ENSG00000240370	RPL13P5	0.1	0.093	0.260134	0.612569	8	6
ProstaTrend	ENSG00000163719	MTMR14	0.071	0.064	0.264107	0.616147	13	8
ProstaTrend	ENSG00000268858	AL118506.1	0.12	0.11	0.267745	0.61955	8	4
ProstaTrend	ENSG00000127831	VIL1	0.065	0.058	0.268792	0.620791	13	9
ProstaTrend	ENSG00000164050	PLXNB1	0.074	0.068	0.271075	0.623405	13	7
ProstaTrend	ENSG00000172057	ORMDL3	0.072	0.065	0.27147	0.623712	13	7
ProstaTrend	ENSG00000179588	ZFPM1	0.068	0.062	0.272008	0.624333	13	8
ProstaTrend	ENSG00000119242	CCDC92	0.085	0.078	0.273498	0.625999	13	8
ProstaTrend	ENSG00000206418	RAB12	-0.064	0.059	0.274747	0.627357	13	-9
ProstaTrend	ENSG00000178188	SH2B1	0.078	0.072	0.276411	0.629038	13	9
ProstaTrend	ENSG00000139437	TCHP	0.052	0.048	0.277546	0.629998	13	8
ProstaTrend	ENSG00000013583	HEBP1	0.068	0.063	0.278235	0.630629	13	7
ProstaTrend	ENSG00000211897	IGHG3	0.085	0.079	0.278253	0.630644	9	6
ProstaTrend	ENSG00000196872	CRACDL	0.081	0.076	0.282167	0.635125	12	9
ProstaTrend	ENSG00000151458	ANKRD50	0.089	0.083	0.284228	0.636943	13	10
ProstaTrend	ENSG00000197846		0.26	0.25	0.284344	0.636996	3	2
ProstaTrend	ENSG00000215193	PEX26	0.08	0.075	0.284688	0.637343	13	10
ProstaTrend	ENSG00000172716	SLFN11	0.055	0.052	0.285184	0.637853	13	8
ProstaTrend	ENSG00000125826	RBCK1	0.066	0.062	0.285859	0.638598	13	8
ProstaTrend	ENSG00000136279	DBNL	0.064	0.06	0.2859	0.638598	12	7
ProstaTrend	ENSG00000181036	FCRL6	0.056	0.052	0.286064	0.638787	12	8
ProstaTrend	ENSG00000091527	CDV3	0.095	0.09	0.286667	0.639174	13	8
ProstaTrend	ENSG00000127452	FBXL12	0.076	0.071	0.287839	0.640286	13	8
ProstaTrend	ENSG00000186174	BCL9L	0.064	0.06	0.288958	0.64124	13	9
ProstaTrend	ENSG00000068028	RASSF1	0.07	0.066	0.288983	0.641271	13	7
ProstaTrend	ENSG00000228140	AL031283.1	0.1	0.095	0.290271	0.642612	8	5
ProstaTrend	ENSG00000104973	MED25	0.065	0.062	0.291902	0.643999	12	11
ProstaTrend	ENSG00000105705	SUGP1	0.1	0.096	0.292561	0.644694	11	6
ProstaTrend	ENSG00000232295	AL589935.1	-0.12	0.12	0.293274	0.645093	9	-6
ProstaTrend	ENSG00000174243	DDX23	0.065	0.062	0.294314	0.645915	13	7
ProstaTrend	ENSG00000076513	ANKRD13A	0.06	0.057	0.294719	0.646393	13	8
ProstaTrend	ENSG00000245571	FAM111A-DT	-0.092	0.088	0.296827	0.64848	10	-6
ProstaTrend	ENSG00000130595	TNNT3	0.049	0.047	0.299732	0.651579	13	10
ProstaTrend	ENSG00000005339	CREBBP	0.081	0.078	0.301454	0.653346	13	8
ProstaTrend	ENSG00000181904	C5orf24	-0.086	0.084	0.305751	0.657743	13	-8
ProstaTrend	ENSG00000102882	MAPK3	0.078	0.077	0.311823	0.663434	13	7
ProstaTrend-ffpe	ENSG00000196236	XPNPEP3	0.072	0.072	0.313632	0.665387	13	8
ProstaTrend	ENSG00000124201	ZNFX1	0.087	0.087	0.314228	0.665886	13	8
ProstaTrend	ENSG00000125386	FAM193A	0.068	0.068	0.314723	0.666393	13	8
ProstaTrend	ENSG00000211648	IGLV1-47	0.1	0.1	0.314846	0.666424	7	5
ProstaTrend	ENSG00000143942	CHAC2	0.083	0.083	0.319296	0.669943	13	8
ProstaTrend	ENSG00000189139	FSCB	0.06	0.06	0.31947	0.669943	13	8
ProstaTrend	ENSG00000132024	CC2D1A	0.057	0.058	0.32025	0.670785	13	9
ProstaTrend	ENSG00000156304	SCAF4	0.076	0.077	0.320405	0.670938	13	7
ProstaTrend	ENSG00000184924	PTRHD1	-0.08	0.08	0.320881	0.671309	12	-7
ProstaTrend	ENSG00000211956	IGHV4-34	0.1	0.11	0.323297	0.673338	8	4
ProstaTrend	ENSG00000226824	AC006001.2	0.086	0.088	0.330588	0.679297	9	7
ProstaTrend	ENSG00000137103	TMEM8B	0.073	0.075	0.331693	0.680373	13	8
ProstaTrend	ENSG00000175727	MLXIP	0.067	0.069	0.336246	0.684444	13	7
ProstaTrend	ENSG00000218350	LYPLA1P3	-0.22	0.23	0.337168	0.684954	5	-2
ProstaTrend	ENSG00000241839	PLEKHO2	-0.061	0.064	0.338838	0.686502	12	-9
ProstaTrend	ENSG00000196670	ZFP62	0.09	0.094	0.340024	0.687564	12	7
ProstaTrend	ENSG00000141030	COPS3	-0.053	0.056	0.340372	0.687753	13	-9
ProstaTrend	ENSG00000198887	SMC5	-0.048	0.05	0.34039	0.687753	13	-7
ProstaTrend	ENSG00000261342	AC006538.1	0.069	0.072	0.340381	0.687753	8	5
ProstaTrend	ENSG00000142208	AKT1	0.055	0.057	0.341273	0.688277	13	8
ProstaTrend	ENSG00000270550	IGHV3-30	0.15	0.15	0.341436	0.688407	6	4
ProstaTrend	ENSG00000144401	METTL21A	0.067	0.07	0.341497	0.68844	12	9
ProstaTrend	ENSG00000197329	PELI1	-0.065	0.069	0.341786	0.688713	13	-7
ProstaTrend	ENSG00000185880	TRIM69	0.054	0.057	0.3418	0.688717	13	7
ProstaTrend	ENSG00000197024	ZNF398	0.062	0.066	0.34294	0.68966	13	8
ProstaTrend	ENSG00000102034	ELF4	0.045	0.048	0.343502	0.690047	13	7
ProstaTrend	ENSG00000262454	MIR193BHG	0.072	0.077	0.348073	0.694279	9	6
ProstaTrend	ENSG00000103540	CCP110	0.082	0.087	0.350243	0.695961	12	7
ProstaTrend	ENSG00000268516	AC020915.2	0.098	0.11	0.353133	0.698648	9	5
ProstaTrend	ENSG00000151014	NOCT	0.067	0.073	0.354864	0.699958	11	8
ProstaTrend-ffpe	ENSG00000173039	RELA	0.048	0.052	0.356985	0.701653	13	7
ProstaTrend	ENSG00000159110	IFNAR2	0.043	0.047	0.363471	0.706379	13	8
ProstaTrend	ENSG00000162032	SPSB3	0.048	0.053	0.364879	0.707415	13	8
ProstaTrend	ENSG00000213601	KRT18P19	-0.11	0.12	0.366209	0.708504	7	-5
ProstaTrend	ENSG00000155903	RASA2	0.061	0.068	0.367447	0.70905	13	9
ProstaTrend	ENSG00000177409	SAMD9L	0.064	0.071	0.368718	0.709566	13	7
ProstaTrend	ENSG00000159216	RUNX1	0.071	0.08	0.372417	0.712263	12	7
ProstaTrend	ENSG00000078246	TULP3	0.068	0.076	0.372579	0.712269	13	8
ProstaTrend	ENSG00000076108	BAZ2A	0.065	0.073	0.374526	0.71371	13	7
ProstaTrend	ENSG00000001631	KRIT1	0.061	0.069	0.376526	0.715508	12	8
ProstaTrend	ENSG00000133027	PEMT	-0.061	0.068	0.376773	0.71578	13	-7
ProstaTrend	ENSG00000118960	HS1BP3	-0.053	0.06	0.377167	0.715997	13	-8
ProstaTrend	ENSG00000085276	MECOM	0.063	0.071	0.377825	0.716585	13	8
ProstaTrend	ENSG00000169609	C15orf40	0.075	0.086	0.382607	0.720334	13	8
ProstaTrend	ENSG00000205339	IPO7	-0.071	0.081	0.382673	0.720341	13	-9
ProstaTrend	ENSG00000215895	HSPA5P1	-0.092	0.11	0.384122	0.72153	7	-4
ProstaTrend	ENSG00000146067	FAM193B	0.061	0.071	0.388883	0.725856	11	7
ProstaTrend	ENSG00000167461	RAB8A	-0.042	0.049	0.390272	0.726408	13	-8
ProstaTrend	ENSG00000105397	TYK2	0.058	0.067	0.390834	0.726648	13	7
ProstaTrend	ENSG00000124508	BTN2A2	0.05	0.059	0.393296	0.728802	13	6
ProstaTrend	ENSG00000230532	AC091133.1	0.095	0.11	0.395972	0.730814	8	6
ProstaTrend	ENSG00000267311	AC007673.1	-0.099	0.12	0.400593	0.734333	8	-5
ProstaTrend	ENSG00000101004	NINL	-0.063	0.075	0.403572	0.73621	13	-7
ProstaTrend	ENSG00000104825	NFKBIB	0.044	0.052	0.40448	0.736768	12	7
ProstaTrend	ENSG00000211655	IGLV1-36	0.094	0.11	0.406924	0.738395	8	5
ProstaTrend	ENSG00000123240	OPTN	-0.041	0.049	0.409193	0.740413	13	-8
ProstaTrend	ENSG00000077514	POLD3	0.076	0.092	0.411567	0.742106	13	7
ProstaTrend	ENSG00000248801	C8orf34-AS1	-0.048	0.059	0.413136	0.743032	9	-6
ProstaTrend	ENSG00000178163	ZNF518B	0.064	0.079	0.414352	0.743781	13	8
ProstaTrend	ENSG00000002822	MAD1L1	0.059	0.073	0.415941	0.745074	13	9
ProstaTrend	ENSG00000129521	EGLN3	0.045	0.056	0.417359	0.746005	13	7
ProstaTrend	ENSG00000153179	RASSF3	-0.066	0.082	0.419925	0.74778	13	-8
ProstaTrend	ENSG00000171552	BCL2L1	0.052	0.064	0.420692	0.74819	13	7
ProstaTrend	ENSG00000105778	AVL9	0.054	0.068	0.42311	0.749991	13	6
ProstaTrend	ENSG00000086065	CHMP5	-0.054	0.067	0.423728	0.750449	13	-9
ProstaTrend	ENSG00000233994	GDI2P2	-0.05	0.063	0.42629	0.752423	7	-4
ProstaTrend	ENSG00000174799	CEP135	0.046	0.058	0.42678	0.75279	13	9
ProstaTrend	ENSG00000005206	SPPL2B	0.056	0.071	0.427119	0.753069	11	6
ProstaTrend	ENSG00000162493	PDPN	-0.05	0.063	0.429449	0.754582	13	-8
ProstaTrend	ENSG00000144909	OSBPL11	0.052	0.066	0.433323	0.756636	13	6
ProstaTrend	ENSG00000066422	ZBTB11	0.059	0.075	0.435074	0.757778	13	8
ProstaTrend	ENSG00000157954	WIPI2	0.038	0.048	0.435168	0.757778	13	8
ProstaTrend	ENSG00000140320	BAHD1	0.054	0.07	0.435493	0.757824	13	6
ProstaTrend	ENSG00000026950	BTN3A1	-0.052	0.067	0.437365	0.759319	13	-8
ProstaTrend	ENSG00000122566	HNRNPA2B1	0.058	0.075	0.43736	0.759319	13	8
ProstaTrend	ENSG00000021645	NRXN3	0.053	0.068	0.438044	0.759589	13	6
ProstaTrend	ENSG00000052126	PLEKHA5	-0.056	0.072	0.440471	0.761042	13	-8
ProstaTrend	ENSG00000267532	MIR497HG	0.054	0.071	0.447778	0.765868	9	6
ProstaTrend	ENSG00000130487	KLHDC7B	0.04	0.053	0.448561	0.766353	13	8
ProstaTrend	ENSG00000266865	AC138207.8	-0.079	0.1	0.451672	0.768012	8	-5
ProstaTrend	ENSG00000038532	CLEC16A	0.063	0.084	0.454144	0.769296	13	9
ProstaTrend	ENSG00000185052	SLC24A3	-0.036	0.048	0.45512	0.770078	13	-8
ProstaTrend	ENSG00000125970	RALY	0.061	0.083	0.458477	0.771566	13	7
ProstaTrend	ENSG00000152527	PLEKHH2	0.057	0.078	0.462715	0.774541	13	8
ProstaTrend	ENSG00000160633	SAFB	0.054	0.074	0.470184	0.778824	13	8
ProstaTrend	ENSG00000126870	DYNC2I1	0.061	0.086	0.472755	0.780939	12	7
ProstaTrend	ENSG00000157259	GATAD1	0.051	0.072	0.483328	0.787962	13	7
ProstaTrend	ENSG00000043143	JADE2	0.038	0.055	0.484139	0.788333	12	7
ProstaTrend	ENSG00000189157	FAM47E	0.049	0.071	0.491954	0.793243	13	8
ProstaTrend	ENSG00000163635	ATXN7	0.057	0.083	0.49298	0.79387	13	7
ProstaTrend	ENSG00000165730	STOX1	0.038	0.055	0.494121	0.79449	13	6
ProstaTrend	ENSG00000266094	RASSF5	0.034	0.049	0.494134	0.79449	13	5
ProstaTrend	ENSG00000013588	GPRC5A	0.051	0.074	0.494744	0.79478	13	8
ProstaTrend	ENSG00000006327	TNFRSF12A	0.046	0.067	0.495817	0.795411	12	7
ProstaTrend	ENSG00000137203	TFAP2A	0.038	0.056	0.497925	0.796798	13	7
ProstaTrend	ENSG00000261360	AC010491.1	0.06	0.09	0.500238	0.798411	9	5
ProstaTrend	ENSG00000176953	NFATC2IP	0.061	0.091	0.501824	0.799264	13	8
ProstaTrend	ENSG00000169562	GJB1	-0.056	0.085	0.51014	0.803232	13	-7
ProstaTrend	ENSG00000176915	ANKLE2	0.051	0.078	0.514826	0.806142	13	8
ProstaTrend-ffpe	ENSG00000233912	AC026202.2	-0.054	0.083	0.514891	0.806188	9	-5
ProstaTrend	ENSG00000135899	SP110	0.044	0.067	0.51739	0.807746	13	8
ProstaTrend	ENSG00000141424	SLC39A6	-0.048	0.074	0.517958	0.808123	13	-8
ProstaTrend-ffpe	ENSG00000131381	RBSN	0.048	0.074	0.518002	0.808147	12	6
ProstaTrend	ENSG00000239523	MYLK-AS1	0.05	0.078	0.518754	0.80867	10	6
ProstaTrend	ENSG00000064419	TNPO3	0.052	0.081	0.5207	0.809846	13	6
ProstaTrend	ENSG00000087510	TFAP2C	0.053	0.082	0.522515	0.811	13	8
ProstaTrend	ENSG00000174130	TLR6	0.034	0.054	0.5228	0.811265	13	9
ProstaTrend	ENSG00000234814	SVIL2P	-0.04	0.063	0.527045	0.813286	8	-4
ProstaTrend	ENSG00000189298	ZKSCAN3	0.041	0.065	0.531764	0.815902	13	9
ProstaTrend	ENSG00000182472	CAPN12	0.041	0.066	0.532486	0.816365	13	8
ProstaTrend	ENSG00000170852	KBTBD2	0.04	0.065	0.541721	0.822256	13	9
ProstaTrend	ENSG00000054690	PLEKHH1	-0.041	0.068	0.542847	0.822879	13	-6
ProstaTrend	ENSG00000233708	AL512353.2	0.042	0.07	0.542905	0.822879	7	3
ProstaTrend	ENSG00000166881	NEMP1	0.036	0.06	0.544681	0.824176	12	7
ProstaTrend	ENSG00000211959	IGHV4-39	0.071	0.12	0.550519	0.827062	8	4
ProstaTrend	ENSG00000149269	PAK1	0.038	0.064	0.556156	0.829476	13	8
ProstaTrend	ENSG00000188895	MSL1	0.044	0.077	0.564514	0.834789	13	8
ProstaTrend	ENSG00000135956	TMEM127	0.038	0.067	0.56654	0.835749	13	7
ProstaTrend	ENSG00000137221	TJAP1	-0.038	0.067	0.570006	0.837744	13	-8
ProstaTrend	ENSG00000139154	AEBP2	-0.041	0.074	0.576262	0.840988	13	-8
ProstaTrend	ENSG00000161999	JMJD8	0.039	0.071	0.581705	0.843533	13	6
ProstaTrend	ENSG00000140743	CDR2	0.039	0.072	0.583068	0.844204	12	6
ProstaTrend	ENSG00000167657	DAPK3	-0.045	0.083	0.583176	0.844215	12	-8
ProstaTrend-ffpe	ENSG00000122557	HERPUD2	0.035	0.065	0.583965	0.844649	13	7
ProstaTrend	ENSG00000138071	ACTR2	0.034	0.064	0.591576	0.848737	13	5
ProstaTrend	ENSG00000088038	CNOT3	0.027	0.05	0.593501	0.849627	13	7
ProstaTrend	ENSG00000140406	TLNRD1	-0.029	0.054	0.594222	0.849807	12	-7
ProstaTrend	ENSG00000105221	AKT2	0.036	0.069	0.596758	0.850871	13	7
ProstaTrend	ENSG00000260658	AC138305.1	-0.045	0.086	0.600565	0.853093	9	-5
ProstaTrend	ENSG00000050327	ARHGEF5	-0.029	0.058	0.621349	0.862172	12	-7
ProstaTrend	ENSG00000138246	DNAJC13	0.032	0.065	0.623542	0.86321	13	9
ProstaTrend	ENSG00000256916	AP000851.1	0.041	0.084	0.624521	0.863743	9	5
ProstaTrend	ENSG00000171681	ATF7IP	-0.035	0.072	0.62493	0.863884	13	-8
ProstaTrend	ENSG00000160392	C19orf47	0.043	0.089	0.625889	0.864408	11	7
ProstaTrend	ENSG00000151320	AKAP6	0.029	0.06	0.62781	0.865334	13	7
ProstaTrend	ENSG00000272168	CASC15	0.057	0.12	0.630526	0.866515	9	5
ProstaTrend	ENSG00000099725	PRKY	-0.03	0.063	0.639238	0.870374	8	-5
ProstaTrend	ENSG00000130175	PRKCSH	0.025	0.054	0.641139	0.87107	13	6
ProstaTrend	ENSG00000149599	DUSP15	-0.026	0.055	0.641637	0.871262	13	-6
ProstaTrend	ENSG00000127511	SIN3B	0.036	0.076	0.641793	0.87137	13	7
ProstaTrend	ENSG00000140577	CRTC3	0.037	0.08	0.644078	0.872326	13	8
ProstaTrend	ENSG00000084463	WBP11	-0.038	0.083	0.645673	0.872868	13	-7
ProstaTrend	ENSG00000196428	TSC22D2	0.029	0.065	0.649753	0.87486	13	8
ProstaTrend	ENSG00000105401	CDC37	-0.022	0.048	0.652814	0.876562	13	-7
ProstaTrend	ENSG00000162692	VCAM1	0.021	0.048	0.659294	0.879297	13	7
ProstaTrend	ENSG00000076928	ARHGEF1	0.027	0.062	0.665049	0.881263	12	7
ProstaTrend	ENSG00000117983	MUC5B	0.027	0.062	0.669636	0.883244	13	8
ProstaTrend	ENSG00000172543	CTSW	0.031	0.072	0.669625	0.883244	13	7
ProstaTrend	ENSG00000068323	TFE3	0.027	0.064	0.675474	0.8853	13	7
ProstaTrend	ENSG00000143153	ATP1B1	0.033	0.08	0.676095	0.88565	13	7
ProstaTrend	ENSG00000105388	CEACAM5	0.03	0.073	0.67729	0.886418	13	6
ProstaTrend	ENSG00000115353	TACR1	0.027	0.065	0.680623	0.887853	13	7
ProstaTrend	ENSG00000077454	LRCH4	0.02	0.048	0.681107	0.888088	13	8
ProstaTrend	ENSG00000108370	RGS9	0.026	0.065	0.686534	0.890486	13	7
ProstaTrend	ENSG00000163558	PRKCI	0.028	0.071	0.691782	0.892979	13	8
ProstaTrend	ENSG00000163541	SUCLG1	-0.027	0.068	0.695172	0.894218	13	-9
ProstaTrend	ENSG00000225643	AL606491.1	0.041	0.1	0.695188	0.894219	9	4
ProstaTrend	ENSG00000243431	RPL5P30	-0.038	0.097	0.695265	0.894298	7	-2
ProstaTrend	ENSG00000168137	SETD5	0.042	0.11	0.695298	0.89432	11	6
ProstaTrend	ENSG00000162949	CAPN13	0.025	0.066	0.699006	0.895904	13	5
ProstaTrend	ENSG00000100836	PABPN1	0.026	0.067	0.700824	0.896646	13	10
ProstaTrend	ENSG00000124743	KLHL31	0.027	0.071	0.702132	0.897156	13	6
ProstaTrend	ENSG00000108561	C1QBP	-0.02	0.052	0.703732	0.897778	12	-6
ProstaTrend	ENSG00000101096	NFATC2	0.027	0.071	0.705407	0.898794	13	7
ProstaTrend	ENSG00000182256	GABRG3	-0.022	0.059	0.714551	0.902793	13	-7
ProstaTrend	ENSG00000086696	HSD17B2	0.027	0.075	0.718149	0.904175	13	7
ProstaTrend	ENSG00000184634	MED12	0.02	0.056	0.724252	0.906134	13	7
ProstaTrend	ENSG00000129007	CALML4	0.018	0.051	0.728766	0.908344	13	6
ProstaTrend	ENSG00000260747	AC022968.1	-0.046	0.13	0.734474	0.911231	7	-3
ProstaTrend	ENSG00000239407	Z68871.1	0.032	0.095	0.734921	0.911423	9	5
ProstaTrend	ENSG00000184209	SNRNP35	-0.016	0.048	0.73742	0.912403	13	-7
ProstaTrend	ENSG00000160908	ZNF394	0.019	0.056	0.739509	0.913295	13	6
ProstaTrend	ENSG00000153187	HNRNPU	-0.027	0.083	0.739832	0.913374	13	-8
ProstaTrend	ENSG00000259702	AC024337.1	0.038	0.12	0.748727	0.917307	7	3
ProstaTrend	ENSG00000187764	SEMA4D	0.021	0.066	0.750679	0.918131	13	6
ProstaTrend	ENSG00000008838	MED24	0.021	0.066	0.75341	0.919329	12	7
ProstaTrend	ENSG00000159884	CCDC107	-0.021	0.07	0.758554	0.921527	13	-7
ProstaTrend	ENSG00000105325	FZR1	0.022	0.076	0.772393	0.927187	13	7
ProstaTrend	ENSG00000163249	CCNYL1	0.02	0.07	0.779471	0.929961	13	7
ProstaTrend	ENSG00000072501	SMC1A	-0.017	0.062	0.780566	0.93041	13	-8
ProstaTrend	ENSG00000060237	WNK1	-0.022	0.079	0.78538	0.932351	13	-7
ProstaTrend	ENSG00000163864	NMNAT3	-0.017	0.065	0.792819	0.935172	13	-4
ProstaTrend	ENSG00000131408	NR1H2	0.016	0.063	0.797653	0.936835	13	6
ProstaTrend	ENSG00000011105	TSPAN9	0.022	0.088	0.799213	0.937867	13	6
ProstaTrend	ENSG00000122574	WIPF3	-0.017	0.068	0.800977	0.938621	13	-9
ProstaTrend	ENSG00000214106	PAXIP1-AS2	0.024	0.097	0.807243	0.941574	9	5
ProstaTrend	ENSG00000167674	HDGFL2	0.012	0.051	0.808237	0.941951	12	8
ProstaTrend	ENSG00000114737	CISH	-0.016	0.065	0.809017	0.94228	13	-9
ProstaTrend	ENSG00000134107	BHLHE40	0.02	0.085	0.81222	0.943072	13	6
ProstaTrend	ENSG00000243766	HOTTIP	-0.02	0.086	0.813065	0.943451	9	-5
ProstaTrend	ENSG00000171345	KRT19	0.015	0.066	0.816047	0.944472	13	6
ProstaTrend	ENSG00000244038	DDOST	0.022	0.095	0.818706	0.945335	12	6
ProstaTrend	ENSG00000185591	SP1	-0.015	0.073	0.835103	0.950979	13	-7
ProstaTrend	ENSG00000007047	MARK4	0.0093	0.052	0.858392	0.959758	13	9
ProstaTrend	ENSG00000122824	NUDT10	-0.013	0.074	0.858434	0.959761	13	-9
ProstaTrend	ENSG00000163617	CCDC191	0.013	0.072	0.85845	0.959761	12	7
ProstaTrend	ENSG00000167470	MIDN	-0.015	0.088	0.863467	0.96161	13	-5
ProstaTrend	ENSG00000179262	RAD23A	0.01	0.062	0.871121	0.96402	13	7
ProstaTrend	ENSG00000151148	UBE3B	-0.012	0.074	0.876473	0.965911	13	-7
ProstaTrend	ENSG00000140265	ZSCAN29	0.015	0.1	0.877497	0.966054	13	9
ProstaTrend	ENSG00000124429	POF1B	0.01	0.066	0.878739	0.966298	13	6
ProstaTrend	ENSG00000143514	TP53BP2	-0.011	0.077	0.885787	0.968793	13	-7
ProstaTrend	ENSG00000111215	PRR4	-0.012	0.09	0.891148	0.9707	10	-6
ProstaTrend	ENSG00000159763	PIP	-0.01	0.076	0.894551	0.971863	12	-5
ProstaTrend	ENSG00000122642	FKBP9	0.0054	0.051	0.916063	0.979241	12	6
ProstaTrend	ENSG00000198369	SPRED2	0.0075	0.072	0.916826	0.979546	13	7
ProstaTrend	ENSG00000112079	STK38	0.0072	0.073	0.920952	0.980973	13	7
ProstaTrend	ENSG00000153827	TRIP12	0.0055	0.057	0.9237	0.981845	13	7
ProstaTrend	ENSG00000247137	AP000873.2	-0.01	0.12	0.929995	0.984017	9	-6
ProstaTrend	ENSG00000100888	CHD8	0.0057	0.066	0.931076	0.984261	13	7
ProstaTrend	ENSG00000178951	ZBTB7A	0.0079	0.091	0.931204	0.984306	13	7
ProstaTrend	ENSG00000103485	QPRT	-0.0063	0.077	0.934622	0.98553	12	-6
ProstaTrend	ENSG00000130787	HIP1R	-0.0047	0.059	0.936018	0.985944	13	-7
ProstaTrend	ENSG00000158470	B4GALT5	-0.0053	0.073	0.941831	0.987154	13	-6
ProstaTrend	ENSG00000083812	ZNF324	0.0065	0.092	0.943985	0.987745	12	6
ProstaTrend	ENSG00000133858	ZFC3H1	0.0044	0.077	0.954621	0.990414	13	8
ProstaTrend	ENSG00000124496	TRERF1	0.0037	0.066	0.955565	0.990651	13	7
ProstaTrend	ENSG00000170876	TMEM43	-0.0027	0.05	0.956274	0.990769	13	-6
ProstaTrend	ENSG00000198742	SMURF1	0.0026	0.047	0.956527	0.990784	13	5
ProstaTrend	ENSG00000261502	AC040174.1	-0.0047	0.097	0.961164	0.991986	8	-4
ProstaTrend	ENSG00000144535	DIS3L2	-0.0039	0.081	0.961401	0.991995	13	-5
ProstaTrend	ENSG00000185800	DMWD	-0.0029	0.064	0.962997	0.992143	13	-5
ProstaTrend	ENSG00000144354	CDCA7	0.0027	0.074	0.971447	0.994672	13	6
ProstaTrend	ENSG00000120458	MSANTD2	0.0028	0.09	0.974908	0.995509	12	8
ProstaTrend	ENSG00000062038	CDH3	0.0013	0.057	0.981976	0.997605	13	6
ProstaTrend	ENSG00000111335	OAS2	0.0015	0.067	0.982107	0.997647	13	7
ProstaTrend	ENSG00000269313	MAGIX	-0.00071	0.053	0.989272	0.999499	13	-7
ProstaTrend	ENSG00000165782	PIP4P1	0.00016	0.049	0.99743	0.99966	12	6
ProstaTrend	ENSG00000269893	SNHG8	-5.8e-05	0.074	0.999368	0.999797	11	-5

## Sheet: Table S18
Meta-analysis: Endpoint: Gleason score. Shown are all ProstaTrend(-ffpe) gene from the meta-analysis approach. Combined effect size: For each gene, a log odds ratio derived from logistic regression model predicting Gleason score >7 vs. ≤7 was calcutated. The estimated log odds ratio and the respective standard error for each gene were passed to a meta-analysis using the R-package meta. The combin…
Signature	Ensembl_ID	Gene_name	Combined_effect_size	SE_effect_size	P_value	P_value_Adjusted	Number_of_cohorts	LogHR_consistency
ProstaTrend-ffpe	ENSG00000108821	COL1A1	0.78	0.067	2.42948e-31	4.65544e-27	12	12
ProstaTrend-ffpe	ENSG00000197635	DPP4	-0.85	0.075	7.02343e-30	1.00939e-25	12	-12
ProstaTrend-ffpe	ENSG00000277893	SRD5A2	-0.82	0.075	1.09442e-27	8.98787e-24	10	-10
ProstaTrend-ffpe	ENSG00000137809	ITGA11	0.65	0.062	1.28833e-25	7.40622e-22	12	12
ProstaTrend-ffpe	ENSG00000128918	ALDH1A2	-0.74	0.071	5.90972e-25	3.08847e-21	11	-11
ProstaTrend-ffpe	ENSG00000118507	AKAP7	-0.68	0.068	5.29473e-24	2.06387e-20	12	-12
ProstaTrend	ENSG00000161800	RACGAP1	0.72	0.072	7.57353e-24	2.72112e-20	12	12
ProstaTrend-ffpe	ENSG00000175287	PHYHD1	-0.63	0.063	1.55164e-23	5.24701e-20	12	-12
ProstaTrend	ENSG00000147883	CDKN2B	0.62	0.064	3.3895e-22	1.02554e-18	12	12
ProstaTrend	ENSG00000113924	HGD	-0.6	0.062	7.62585e-22	2.08756e-18	12	-11
ProstaTrend-ffpe	ENSG00000018625	ATP1A2	-0.62	0.065	2.02639e-21	5.29505e-18	12	-12
ProstaTrend-ffpe	ENSG00000113594	LIFR	-0.58	0.062	1.00981e-20	2.23273e-17	12	-12
ProstaTrend	ENSG00000101951	PAGE4	-0.59	0.064	2.89038e-20	5.53864e-17	12	-12
ProstaTrend-ffpe	ENSG00000008256	CYTH3	0.57	0.063	2.12477e-19	3.39297e-16	12	11
ProstaTrend-ffpe	ENSG00000229370	AC073062.1	-0.67	0.075	3.90815e-19	5.76071e-16	8	-8
ProstaTrend-ffpe	ENSG00000166960	CCDC178	-0.69	0.077	4.14013e-19	5.95009e-16	10	-10
ProstaTrend	ENSG00000158715	SLC45A3	-0.52	0.06	2.8781e-18	3.76031e-15	12	-12
ProstaTrend-ffpe	ENSG00000088325	TPX2	0.75	0.087	3.63627e-18	4.54431e-15	12	12
ProstaTrend	ENSG00000131747	TOP2A	0.7	0.081	5.81686e-18	6.96654e-15	12	12
ProstaTrend-ffpe	ENSG00000144218	AFF3	-0.54	0.063	6.88784e-18	7.91923e-15	12	-12
ProstaTrend-ffpe	ENSG00000227718	AC016730.1	-0.66	0.076	6.77277e-18	7.91923e-15	8	-8
ProstaTrend	ENSG00000116005	PCYOX1	-0.54	0.062	7.61525e-18	8.25996e-15	12	-12
ProstaTrend	ENSG00000165966	PDZRN4	-0.6	0.07	7.53932e-18	8.25996e-15	11	-11
ProstaTrend	ENSG00000168542	COL3A1	0.67	0.077	7.3837e-18	8.25996e-15	12	12
ProstaTrend-ffpe	ENSG00000161013	MGAT4B	0.59	0.069	1.28071e-17	1.32401e-14	11	11
ProstaTrend	ENSG00000165025	SYK	0.51	0.061	4.76881e-17	4.42169e-14	12	12
ProstaTrend	ENSG00000172594	SMPDL3A	-0.53	0.064	1.76327e-16	1.46906e-13	12	-11
ProstaTrend-ffpe	ENSG00000179241	LDLRAD3	-0.61	0.074	2.61352e-16	2.05813e-13	12	-12
ProstaTrend-ffpe	ENSG00000148541	FAM13C	-0.64	0.079	4.80183e-16	3.68057e-13	12	-12
ProstaTrend	ENSG00000109472	CPE	-0.58	0.072	7.0737e-16	5.14741e-13	12	-12
ProstaTrend	ENSG00000136546	SCN7A	-0.49	0.062	1.1636e-15	7.96334e-13	12	-12
ProstaTrend-ffpe	ENSG00000180900	SCRIB	0.49	0.062	1.23548e-15	8.35579e-13	12	12
ProstaTrend	ENSG00000172987	HPSE2	-0.54	0.068	2.27282e-15	1.50181e-12	12	-12
ProstaTrend	ENSG00000213626	LBH	0.55	0.069	2.95465e-15	1.93016e-12	11	11
ProstaTrend	ENSG00000184838	PRR16	0.52	0.066	2.99167e-15	1.93238e-12	12	12
ProstaTrend	ENSG00000167977	KCTD5	0.51	0.064	3.1112e-15	1.98726e-12	12	12
ProstaTrend	ENSG00000241158	ADAMTS9-AS1	-0.69	0.087	4.19626e-15	2.59387e-12	9	-9
ProstaTrend	ENSG00000133107	TRPC4	-0.49	0.062	4.29024e-15	2.62375e-12	12	-11
ProstaTrend	ENSG00000164932	CTHRC1	0.65	0.084	6.57752e-15	3.93877e-12	12	11
ProstaTrend	ENSG00000205364	MT1M	-0.73	0.094	7.04201e-15	4.15902e-12	12	-12
ProstaTrend-ffpe	ENSG00000120903	CHRNA2	-0.69	0.089	7.2994e-15	4.18783e-12	12	-11
ProstaTrend-ffpe	ENSG00000196208	GREB1	-0.45	0.058	7.35767e-15	4.18783e-12	12	-12
ProstaTrend	ENSG00000233237	LINC00472	-0.48	0.062	8.5564e-15	4.72963e-12	11	-11
ProstaTrend	ENSG00000104435	STMN2	0.54	0.069	9.04514e-15	4.81461e-12	12	11
ProstaTrend	ENSG00000198554	WDHD1	0.51	0.066	9.5389e-15	5.03085e-12	12	12
ProstaTrend	ENSG00000011426	ANLN	0.64	0.084	2.44703e-14	1.18212e-11	12	11
ProstaTrend	ENSG00000156687	UNC5D	-0.47	0.062	2.77682e-14	1.33026e-11	12	-11
ProstaTrend-ffpe	ENSG00000167749	KLK4	-0.49	0.064	3.17758e-14	1.48512e-11	12	-12
ProstaTrend-ffpe	ENSG00000236753	MKLN1-AS	-0.61	0.08	3.28284e-14	1.52194e-11	7	-7
ProstaTrend	ENSG00000077274	CAPN6	-0.54	0.071	3.80946e-14	1.73805e-11	11	-11
ProstaTrend-ffpe	ENSG00000254726	MEX3A	0.45	0.059	3.92934e-14	1.77863e-11	12	12
ProstaTrend-ffpe	ENSG00000175198	PCCA	-0.72	0.097	6.13658e-14	2.65243e-11	12	-12
ProstaTrend-ffpe	ENSG00000123485	HJURP	0.55	0.073	6.36336e-14	2.72993e-11	12	12
ProstaTrend	ENSG00000034510	TMSB10	0.47	0.063	7.96482e-14	3.36672e-11	12	11
ProstaTrend-ffpe	ENSG00000008086	CDKL5	-0.46	0.062	1.12633e-13	4.62494e-11	12	-11
ProstaTrend	ENSG00000106809	OGN	-0.45	0.061	1.16309e-13	4.70861e-11	12	-12
ProstaTrend-ffpe	ENSG00000117724	CENPF	0.64	0.087	1.75991e-13	6.92957e-11	12	12
ProstaTrend	ENSG00000122966	CIT	0.73	0.1	2.52391e-13	9.67281e-11	11	11
ProstaTrend-ffpe	ENSG00000172818	OVOL1	0.43	0.059	3.59796e-13	1.34309e-10	12	12
ProstaTrend-ffpe	ENSG00000014257	ACP3	-0.55	0.076	3.90799e-13	1.44941e-10	11	-11
ProstaTrend	ENSG00000182809	CRIP2	0.66	0.091	4.55218e-13	1.67751e-10	12	12
ProstaTrend	ENSG00000081181	ARG2	-0.43	0.059	4.67677e-13	1.70693e-10	12	-11
ProstaTrend	ENSG00000112936	C7	-0.44	0.062	6.67738e-13	2.35499e-10	12	-11
ProstaTrend	ENSG00000157800	SLC37A3	0.44	0.061	6.97483e-13	2.44489e-10	12	10
ProstaTrend	ENSG00000106100	NOD1	0.44	0.061	1.26686e-12	4.30934e-10	12	12
ProstaTrend-ffpe	ENSG00000148346	LCN2	-0.51	0.072	1.50443e-12	5.0282e-10	12	-12
ProstaTrend	ENSG00000122641	INHBA	0.8	0.11	2.07598e-12	6.71745e-10	12	11
ProstaTrend	ENSG00000113140	SPARC	0.63	0.089	2.10464e-12	6.75918e-10	12	12
ProstaTrend	ENSG00000139514	SLC7A1	-0.42	0.061	3.38387e-12	1.02925e-09	12	-12
ProstaTrend	ENSG00000040933	INPP4A	0.52	0.075	3.75132e-12	1.12319e-09	12	11
ProstaTrend-ffpe	ENSG00000064309	CDON	0.41	0.06	3.95851e-12	1.173e-09	12	10
ProstaTrend	ENSG00000006194	ZNF263	0.47	0.067	4.26863e-12	1.23935e-09	11	10
ProstaTrend-ffpe	ENSG00000168496	FEN1	0.47	0.068	4.82854e-12	1.37415e-09	11	11
ProstaTrend-ffpe	ENSG00000167513	CDT1	0.48	0.07	6.20622e-12	1.70707e-09	12	12
ProstaTrend	ENSG00000168675	LDLRAD4	0.56	0.082	6.68779e-12	1.80498e-09	9	9
ProstaTrend-ffpe	ENSG00000111331	OAS3	0.41	0.06	6.73578e-12	1.80944e-09	12	11
ProstaTrend	ENSG00000041353	RAB27B	-0.52	0.076	8.53189e-12	2.21933e-09	12	-12
ProstaTrend	ENSG00000186340	THBS2	0.7	0.1	9.73248e-12	2.46472e-09	12	12
ProstaTrend	ENSG00000166405	RIC3	-0.62	0.091	1.12963e-11	2.8112e-09	12	-12
ProstaTrend-ffpe	ENSG00000167491	GATAD2A	0.4	0.06	1.17553e-11	2.90033e-09	12	10
ProstaTrend-ffpe	ENSG00000244682	FCGR2C	0.62	0.091	1.37279e-11	3.32986e-09	5	5
ProstaTrend	ENSG00000162688	AGL	-0.48	0.07	1.54038e-11	3.68966e-09	12	-12
ProstaTrend-ffpe	ENSG00000120915	EPHX2	-0.72	0.11	1.66547e-11	3.95632e-09	12	-12
ProstaTrend	ENSG00000178623	GPR35	0.47	0.07	1.73099e-11	4.09504e-09	11	10
ProstaTrend-ffpe	ENSG00000113448	PDE4D	-0.68	0.1	2.14283e-11	4.96714e-09	12	-12
ProstaTrend	ENSG00000182492	BGN	0.69	0.1	2.93671e-11	6.59463e-09	12	12
ProstaTrend	ENSG00000162104	ADCY9	0.44	0.065	3.00721e-11	6.7006e-09	12	12
ProstaTrend	ENSG00000169891	REPS2	-0.52	0.079	3.62052e-11	7.85408e-09	12	-12
ProstaTrend	ENSG00000078098	FAP	0.66	0.1	3.71755e-11	8.00416e-09	12	12
ProstaTrend-ffpe	ENSG00000136295	TTYH3	0.4	0.06	4.37491e-11	9.17885e-09	12	11
ProstaTrend-ffpe	ENSG00000151136	BTBD11	-0.61	0.093	4.54813e-11	9.43892e-09	12	-12
ProstaTrend-ffpe	ENSG00000168907	PLA2G4F	-0.54	0.082	4.64179e-11	9.59865e-09	12	-12
ProstaTrend	ENSG00000009335	UBE3C	0.4	0.061	5.5649e-11	1.12359e-08	12	11
ProstaTrend	ENSG00000197674	OR51C1P	-0.5	0.076	5.67285e-11	1.13629e-08	8	-8
ProstaTrend	ENSG00000146918	NCAPG2	0.52	0.08	6.46667e-11	1.27749e-08	12	12
ProstaTrend	ENSG00000172757	CFL1	0.44	0.067	7.24284e-11	1.41142e-08	12	12
ProstaTrend	ENSG00000148655	LRMDA	-0.5	0.076	7.69752e-11	1.48992e-08	11	-11
ProstaTrend-ffpe	ENSG00000139354	GAS2L3	0.5	0.077	9.30207e-11	1.75327e-08	12	12
ProstaTrend	ENSG00000120802	TMPO	0.53	0.083	1.02209e-10	1.9139e-08	12	11
ProstaTrend-ffpe	ENSG00000102225	CDK16	0.43	0.067	1.1169e-10	2.05135e-08	11	10
ProstaTrend	ENSG00000260802	SERTM2	-0.46	0.071	1.15834e-10	2.12068e-08	8	-8
ProstaTrend-ffpe	ENSG00000225937	PCA3	-0.47	0.072	1.21988e-10	2.21222e-08	10	-10
ProstaTrend	ENSG00000070756	PABPC1	0.38	0.059	1.26267e-10	2.27546e-08	12	10
ProstaTrend-ffpe	ENSG00000142731	PLK4	0.54	0.083	1.36141e-10	2.44574e-08	12	11
ProstaTrend	ENSG00000017427	IGF1	-0.46	0.072	1.59014e-10	2.80406e-08	12	-11
ProstaTrend	ENSG00000144810	COL8A1	0.67	0.11	1.94511e-10	3.36803e-08	12	12
ProstaTrend	ENSG00000157778	PSMG3	0.38	0.06	1.99915e-10	3.44088e-08	12	12
ProstaTrend	ENSG00000003400	CASP10	0.37	0.058	2.08289e-10	3.5743e-08	12	11
ProstaTrend-ffpe	ENSG00000261150	EPPK1	0.38	0.059	2.10068e-10	3.59411e-08	12	10
ProstaTrend-ffpe	ENSG00000152931	PART1	-0.53	0.084	2.16998e-10	3.6907e-08	11	-11
ProstaTrend	ENSG00000072042	RDH11	-0.49	0.077	2.35321e-10	3.94399e-08	12	-11
ProstaTrend-ffpe	ENSG00000184060	ADAP2	0.68	0.11	2.54459e-10	4.24002e-08	11	11
ProstaTrend	ENSG00000131781	FMO5	-0.58	0.091	2.80489e-10	4.6202e-08	12	-12
ProstaTrend	ENSG00000239911	PRKAG2-AS1	0.51	0.081	3.41139e-10	5.55554e-08	8	8
ProstaTrend	ENSG00000073910	FRY	0.44	0.071	3.52883e-10	5.71442e-08	12	12
ProstaTrend	ENSG00000104549	SQLE	0.37	0.06	3.59613e-10	5.78108e-08	12	10
ProstaTrend-ffpe	ENSG00000138180	CEP55	0.61	0.098	3.60963e-10	5.78108e-08	12	12
ProstaTrend	ENSG00000139436	GIT2	0.38	0.06	3.69918e-10	5.88301e-08	12	11
ProstaTrend	ENSG00000086991	NOX4	0.64	0.1	3.92377e-10	6.21393e-08	12	11
ProstaTrend	ENSG00000143226	FCGR2A	0.62	0.099	4.3138e-10	6.75715e-08	12	12
ProstaTrend	ENSG00000127191	TRAF2	0.49	0.079	4.60169e-10	7.14966e-08	11	11
ProstaTrend	ENSG00000124181	PLCG1	0.4	0.065	4.81013e-10	7.45336e-08	12	10
ProstaTrend	ENSG00000174371	EXO1	0.56	0.09	5.37019e-10	8.12942e-08	12	12
ProstaTrend	ENSG00000090889	KIF4A	0.62	0.1	5.87709e-10	8.86762e-08	12	12
ProstaTrend	ENSG00000147889	CDKN2A	0.4	0.065	6.40708e-10	9.59176e-08	12	12
ProstaTrend	ENSG00000099953	MMP11	0.67	0.11	6.67587e-10	9.94238e-08	11	11
ProstaTrend	ENSG00000167751	KLK2	-0.43	0.07	6.66182e-10	9.94238e-08	12	-12
ProstaTrend-ffpe	ENSG00000167346	MMP26	-0.45	0.073	6.90876e-10	1.02626e-07	12	-12
ProstaTrend	ENSG00000167702	KIFC2	0.48	0.077	7.04917e-10	1.04246e-07	12	12
ProstaTrend-ffpe	ENSG00000272634	OR51F5P	-0.5	0.082	8.00583e-10	1.15927e-07	7	-7
ProstaTrend	ENSG00000073111	MCM2	0.51	0.083	8.2914e-10	1.19761e-07	12	12
ProstaTrend	ENSG00000165724	ZMYND19	0.36	0.059	9.96579e-10	1.40763e-07	12	12
ProstaTrend	ENSG00000141577	CEP131	0.43	0.07	1.00014e-09	1.40919e-07	10	10
ProstaTrend-ffpe	ENSG00000066279	ASPM	0.6	0.098	1.03441e-09	1.45392e-07	12	12
ProstaTrend	ENSG00000113810	SMC4	0.58	0.096	1.06551e-09	1.49397e-07	12	11
ProstaTrend	ENSG00000132872	SYT4	0.36	0.059	1.1092e-09	1.54768e-07	12	11
ProstaTrend-ffpe	ENSG00000165304	MELK	0.65	0.11	1.26419e-09	1.72624e-07	11	11
ProstaTrend	ENSG00000108511	HOXB6	0.5	0.082	1.34119e-09	1.81842e-07	11	10
ProstaTrend-ffpe	ENSG00000138778	CENPE	0.57	0.094	1.34453e-09	1.81866e-07	12	11
ProstaTrend	ENSG00000205808	PLPP6	-0.45	0.074	1.41207e-09	1.88781e-07	11	-11
ProstaTrend	ENSG00000149328	GLB1L2	-0.63	0.1	1.70376e-09	2.23616e-07	12	-11
ProstaTrend	ENSG00000010292	NCAPD2	0.36	0.06	1.80909e-09	2.35292e-07	12	12
ProstaTrend	ENSG00000077152	UBE2T	0.59	0.099	1.87123e-09	2.41192e-07	12	12
ProstaTrend	ENSG00000164181	ELOVL7	-0.35	0.059	2.0652e-09	2.63242e-07	12	-11
ProstaTrend-ffpe	ENSG00000111206	FOXM1	0.63	0.1	2.10216e-09	2.66183e-07	12	12
ProstaTrend	ENSG00000127586	CHTF18	0.45	0.076	2.23058e-09	2.80397e-07	12	12
ProstaTrend-ffpe	ENSG00000134321	RSAD2	0.36	0.06	2.2673e-09	2.83966e-07	12	12
ProstaTrend	ENSG00000167332	OR51E2	-0.49	0.083	2.39939e-09	2.98558e-07	12	-11
ProstaTrend	ENSG00000072210	ALDH3A2	-0.53	0.089	2.5021e-09	3.10666e-07	12	-12
ProstaTrend	ENSG00000156787	TBC1D31	0.41	0.068	2.62282e-09	3.24953e-07	11	9
ProstaTrend-ffpe	ENSG00000178814	OPLAH	0.39	0.066	2.78272e-09	3.41087e-07	11	11
ProstaTrend	ENSG00000146233	CYP39A1	-0.42	0.07	3.08804e-09	3.73731e-07	12	-12
ProstaTrend	ENSG00000084112	SSH1	0.41	0.07	3.47254e-09	4.08232e-07	12	12
ProstaTrend	ENSG00000166801	FAM111A	-0.42	0.071	3.47135e-09	4.08232e-07	12	-11
ProstaTrend	ENSG00000182979	MTA1	0.42	0.072	3.66235e-09	4.26189e-07	12	12
ProstaTrend	ENSG00000138160	KIF11	0.51	0.086	3.80269e-09	4.41626e-07	12	12
ProstaTrend	ENSG00000100297	MCM5	0.39	0.067	3.88243e-09	4.49073e-07	11	11
ProstaTrend-ffpe	ENSG00000117399	CDC20	0.65	0.11	3.91167e-09	4.51547e-07	12	12
ProstaTrend	ENSG00000147655	RSPO2	-0.51	0.086	4.14769e-09	4.74976e-07	12	-12
ProstaTrend-ffpe	ENSG00000157456	CCNB2	0.46	0.079	4.18154e-09	4.76953e-07	12	11
ProstaTrend-ffpe	ENSG00000137807	KIF23	0.66	0.11	4.56897e-09	5.16024e-07	12	11
ProstaTrend-ffpe	ENSG00000156970	BUB1B	0.56	0.095	5.21488e-09	5.82112e-07	12	12
ProstaTrend	ENSG00000187037	GPR141	0.4	0.069	5.29909e-09	5.89224e-07	11	11
ProstaTrend	ENSG00000143630	HCN3	0.55	0.095	5.37763e-09	5.96803e-07	9	9
ProstaTrend	ENSG00000058799	YIPF1	-0.63	0.11	5.72433e-09	6.30411e-07	12	-12
ProstaTrend	ENSG00000133247	KMT5C	0.43	0.075	5.85304e-09	6.42125e-07	10	9
ProstaTrend	ENSG00000067141	NEO1	-0.49	0.083	5.90764e-09	6.45651e-07	12	-12
ProstaTrend	ENSG00000087365	SF3B2	0.35	0.061	6.00753e-09	6.52845e-07	12	11
ProstaTrend	ENSG00000114346	ECT2	0.34	0.059	6.12212e-09	6.64042e-07	12	10
ProstaTrend	ENSG00000234616	JRK	0.39	0.068	6.33606e-09	6.83379e-07	10	10
ProstaTrend-ffpe	ENSG00000262772	LINC01977	0.48	0.082	6.45481e-09	6.86321e-07	8	8
ProstaTrend	ENSG00000276903	H2AC16	0.39	0.067	6.45884e-09	6.86321e-07	10	10
ProstaTrend	ENSG00000154917	RAB6B	0.45	0.077	6.56881e-09	6.96718e-07	12	11
ProstaTrend-ffpe	ENSG00000006118	TMEM132A	0.46	0.08	6.99101e-09	7.3472e-07	12	12
ProstaTrend	ENSG00000156531	PHF6	0.36	0.062	7.01089e-09	7.35466e-07	12	11
ProstaTrend	ENSG00000168078	PBK	0.52	0.09	7.08976e-09	7.42385e-07	12	12
ProstaTrend	ENSG00000149554	CHEK1	0.35	0.061	7.28451e-09	7.58632e-07	12	12
ProstaTrend	ENSG00000167767	KRT80	0.37	0.064	7.71428e-09	7.94751e-07	11	10
ProstaTrend	ENSG00000173207	CKS1B	0.38	0.066	7.78923e-09	8.01037e-07	12	11
ProstaTrend	ENSG00000184357	H1-5	0.38	0.066	8.54114e-09	8.67499e-07	10	9
ProstaTrend-ffpe	ENSG00000183856	IQGAP3	0.67	0.12	9.31133e-09	9.39088e-07	12	11
ProstaTrend-ffpe	ENSG00000229056	HECW2-AS1	-0.73	0.13	1.07406e-08	1.0664e-06	9	-9
ProstaTrend	ENSG00000101447	FAM83D	0.56	0.099	1.07639e-08	1.06687e-06	11	11
ProstaTrend	ENSG00000087460	GNAS	0.34	0.059	1.11724e-08	1.09415e-06	12	11
ProstaTrend	ENSG00000112118	MCM3	0.43	0.075	1.12255e-08	1.09748e-06	12	12
ProstaTrend	ENSG00000130816	DNMT1	0.45	0.08	1.2009e-08	1.16812e-06	12	10
ProstaTrend	ENSG00000135540	NHSL1	0.35	0.061	1.24159e-08	1.20479e-06	10	10
ProstaTrend	ENSG00000274267		0.55	0.098	1.34376e-08	1.29178e-06	3	3
ProstaTrend	ENSG00000197894	ADH5	-0.51	0.089	1.39703e-08	1.33629e-06	12	-12
ProstaTrend	ENSG00000028310	BRD9	0.33	0.059	1.50341e-08	1.42845e-06	12	9
ProstaTrend-ffpe	ENSG00000197472	ZNF695	0.5	0.089	1.61905e-08	1.52832e-06	11	10
ProstaTrend	ENSG00000100526	CDKN3	0.58	0.1	1.71749e-08	1.61066e-06	12	12
ProstaTrend	ENSG00000146411	SLC2A12	-0.47	0.084	1.71493e-08	1.61066e-06	12	-11
ProstaTrend	ENSG00000169607	CKAP2L	0.62	0.11	1.92219e-08	1.76519e-06	12	12
ProstaTrend	ENSG00000163755	HPS3	0.34	0.06	2.00828e-08	1.83838e-06	12	11
ProstaTrend	ENSG00000160796	NBEAL2	0.34	0.06	2.15558e-08	1.95147e-06	12	11
ProstaTrend	ENSG00000168005	SPINDOC	0.39	0.069	2.25116e-08	2.01891e-06	10	10
ProstaTrend	ENSG00000230454	U73166.1	0.52	0.094	2.32338e-08	2.07398e-06	8	8
ProstaTrend-ffpe	ENSG00000148773	MKI67	0.55	0.098	2.37111e-08	2.11003e-06	12	11
ProstaTrend	ENSG00000164197	RNF180	-0.36	0.064	2.43538e-08	2.15721e-06	12	-12
ProstaTrend-ffpe	ENSG00000197093	GAL3ST4	0.41	0.074	2.91355e-08	2.55322e-06	12	11
ProstaTrend	ENSG00000235398		0.54	0.097	3.00482e-08	2.62452e-06	3	3
ProstaTrend	ENSG00000071051	NCK2	0.34	0.061	3.10722e-08	2.69883e-06	12	11
ProstaTrend	ENSG00000119917	IFIT3	0.32	0.058	3.17767e-08	2.73875e-06	12	11
ProstaTrend	ENSG00000038427	VCAN	0.57	0.1	3.24456e-08	2.78804e-06	12	12
ProstaTrend	ENSG00000175550	DRAP1	0.47	0.085	3.36935e-08	2.8738e-06	12	11
ProstaTrend	ENSG00000141646	SMAD4	-0.48	0.087	3.44046e-08	2.92576e-06	12	-11
ProstaTrend-ffpe	ENSG00000146670	CDCA5	0.58	0.11	3.55853e-08	3.01234e-06	12	12
ProstaTrend	ENSG00000101160	CTSZ	0.47	0.086	3.60014e-08	3.03158e-06	12	12
ProstaTrend	ENSG00000136986	DERL1	0.33	0.06	3.63357e-08	3.04804e-06	12	10
ProstaTrend	ENSG00000188064	WNT7B	0.35	0.063	3.63726e-08	3.04804e-06	12	12
ProstaTrend-ffpe	ENSG00000143476	DTL	0.55	0.099	3.73837e-08	3.11913e-06	12	11
ProstaTrend-ffpe	ENSG00000093009	CDC45	0.55	0.1	3.84074e-08	3.19526e-06	12	12
ProstaTrend-ffpe	ENSG00000148219	ASTN2	-0.49	0.09	4.22665e-08	3.48605e-06	12	-12
ProstaTrend-ffpe	ENSG00000106462	EZH2	0.53	0.097	4.46969e-08	3.6707e-06	12	11
ProstaTrend-ffpe	ENSG00000163808	KIF15	0.66	0.12	4.49057e-08	3.67441e-06	12	11
ProstaTrend	ENSG00000173653	RCE1	0.36	0.065	4.55579e-08	3.72015e-06	11	11
ProstaTrend-ffpe	ENSG00000164402	SEPTIN8	0.5	0.091	4.84835e-08	3.92007e-06	11	9
ProstaTrend	ENSG00000139211	AMIGO2	0.32	0.059	4.90751e-08	3.9586e-06	12	10
ProstaTrend	ENSG00000106266	SNX8	0.36	0.065	4.95529e-08	3.9897e-06	11	11
ProstaTrend	ENSG00000166923	GREM1	0.39	0.072	5.03929e-08	4.046e-06	12	11
ProstaTrend-ffpe	ENSG00000176890	TYMS	0.48	0.088	5.04746e-08	4.04691e-06	12	12
ProstaTrend	ENSG00000162849	KIF26B	0.31	0.057	5.13764e-08	4.10775e-06	12	12
ProstaTrend	ENSG00000013810	TACC3	0.64	0.12	5.41635e-08	4.29475e-06	12	12
ProstaTrend	ENSG00000161036	LRWD1	0.36	0.066	5.66642e-08	4.45616e-06	11	10
ProstaTrend-ffpe	ENSG00000155506	LARP1	0.32	0.06	6.13691e-08	4.75461e-06	12	11
ProstaTrend	ENSG00000151725	CENPU	0.48	0.089	6.3536e-08	4.89611e-06	11	11
ProstaTrend	ENSG00000136490	LIMD2	0.32	0.059	6.5265e-08	5.0159e-06	12	12
ProstaTrend-ffpe	ENSG00000124151	NCOA3	0.32	0.06	7.15272e-08	5.45343e-06	12	9
ProstaTrend	ENSG00000153391	INO80C	-0.33	0.062	7.401e-08	5.6278e-06	12	-12
ProstaTrend	ENSG00000242173	ARHGDIG	0.54	0.1	7.61295e-08	5.7585e-06	12	11
ProstaTrend	ENSG00000133466	C1QTNF6	0.44	0.083	8.53341e-08	6.33799e-06	11	10
ProstaTrend	ENSG00000132003	ZSWIM4	0.36	0.067	8.56882e-08	6.34789e-06	12	12
ProstaTrend-ffpe	ENSG00000101146	RAE1	0.31	0.059	9.25969e-08	6.82451e-06	12	11
ProstaTrend	ENSG00000095397	WHRN	0.33	0.062	9.29496e-08	6.84173e-06	11	10
ProstaTrend	ENSG00000160299	PCNT	0.37	0.069	9.34593e-08	6.87045e-06	12	9
ProstaTrend	ENSG00000071054	MAP4K4	0.47	0.088	9.44152e-08	6.93186e-06	12	11
ProstaTrend-ffpe	ENSG00000102384	CENPI	0.56	0.11	1.10028e-07	7.93158e-06	12	12
ProstaTrend	ENSG00000148384	INPP5E	0.46	0.087	1.10101e-07	7.93158e-06	12	12
ProstaTrend-ffpe	ENSG00000205358	MT1H	-0.63	0.12	1.14041e-07	8.13381e-06	12	-11
ProstaTrend	ENSG00000172732	MUS81	0.52	0.099	1.29343e-07	9.12892e-06	11	10
ProstaTrend	ENSG00000154265	ABCA5	-0.31	0.059	1.33344e-07	9.37109e-06	12	-11
ProstaTrend	ENSG00000249992	TMEM158	-0.47	0.089	1.33817e-07	9.37591e-06	11	-10
ProstaTrend	ENSG00000168476	REEP4	0.45	0.086	1.38734e-07	9.66715e-06	11	10
ProstaTrend	ENSG00000167394	ZNF668	0.38	0.072	1.4144e-07	9.82002e-06	12	12
ProstaTrend	ENSG00000111670	GNPTAB	0.42	0.08	1.74201e-07	1.1785e-05	12	12
ProstaTrend-ffpe	ENSG00000168539	CHRM1	-0.63	0.12	2.05494e-07	1.36412e-05	12	-11
ProstaTrend	ENSG00000084731	KIF3C	0.48	0.092	2.0795e-07	1.37883e-05	12	12
ProstaTrend	ENSG00000104889	RNASEH2A	0.45	0.086	2.09956e-07	1.39052e-05	12	11
ProstaTrend	ENSG00000076513	ANKRD13A	0.32	0.062	2.38887e-07	1.55879e-05	12	11
ProstaTrend-ffpe	ENSG00000118193	KIF14	0.61	0.12	2.46869e-07	1.60359e-05	12	11
ProstaTrend	ENSG00000108924	HLF	-0.39	0.075	2.51157e-07	1.62776e-05	12	-10
ProstaTrend	ENSG00000092531	SNAP23	-0.48	0.093	2.55188e-07	1.64939e-05	12	-11
ProstaTrend-ffpe	ENSG00000263155	MYZAP	-0.35	0.068	2.61388e-07	1.68647e-05	10	-8
ProstaTrend-ffpe	ENSG00000087116	ADAMTS2	0.52	0.1	2.66548e-07	1.71207e-05	12	11
ProstaTrend	ENSG00000012048	BRCA1	0.4	0.079	2.92018e-07	1.85618e-05	12	12
ProstaTrend	ENSG00000131470	PSMC3IP	0.34	0.066	2.91821e-07	1.85618e-05	12	12
ProstaTrend	ENSG00000123136	DDX39A	0.44	0.086	3.03308e-07	1.91607e-05	12	11
ProstaTrend	ENSG00000254470	AP5B1	0.47	0.093	3.07191e-07	1.93423e-05	10	9
ProstaTrend-ffpe	ENSG00000141756	FKBP10	0.43	0.084	3.37442e-07	2.09488e-05	12	12
ProstaTrend	ENSG00000131788	PIAS3	0.37	0.074	3.4363e-07	2.1264e-05	12	12
ProstaTrend	ENSG00000123500	COL10A1	0.7	0.14	3.44301e-07	2.12826e-05	11	10
ProstaTrend	ENSG00000283703	VSIG10L2	0.38	0.074	3.45269e-07	2.13195e-05	7	7
ProstaTrend	ENSG00000197822	OCLN	0.3	0.059	3.48001e-07	2.14652e-05	12	11
ProstaTrend	ENSG00000104081	BMF	0.33	0.064	3.62846e-07	2.22614e-05	12	11
ProstaTrend	ENSG00000267702		0.49	0.097	3.96227e-07	2.39636e-05	3	3
ProstaTrend	ENSG00000106397	PLOD3	0.31	0.06	3.97076e-07	2.39776e-05	12	11
ProstaTrend	ENSG00000165244	ZNF367	0.51	0.1	4.11058e-07	2.47181e-05	12	11
ProstaTrend	ENSG00000119711	ALDH6A1	-0.38	0.075	4.20592e-07	2.51598e-05	12	-11
ProstaTrend	ENSG00000124570	SERPINB6	-0.43	0.085	4.38463e-07	2.59855e-05	12	-12
ProstaTrend	ENSG00000101945	SUV39H1	0.33	0.066	4.48079e-07	2.6528e-05	11	11
ProstaTrend	ENSG00000141526	SLC16A3	0.43	0.086	5.03216e-07	2.93689e-05	11	11
ProstaTrend	ENSG00000136811	ODF2	0.35	0.069	5.25934e-07	3.05706e-05	12	10
ProstaTrend-ffpe	ENSG00000184661	CDCA2	0.46	0.092	5.42181e-07	3.13881e-05	12	11
ProstaTrend	ENSG00000179526	SHARPIN	0.33	0.066	5.43329e-07	3.14229e-05	11	11
ProstaTrend	ENSG00000185130	H2BC13	0.34	0.067	5.44319e-07	3.14485e-05	10	10
ProstaTrend	ENSG00000214244	SETP21	-0.49	0.099	5.67659e-07	3.25354e-05	7	-7
ProstaTrend-ffpe	ENSG00000117114	ADGRL2	-0.34	0.068	5.86331e-07	3.34389e-05	10	-10
ProstaTrend	ENSG00000185024	BRF1	0.29	0.059	5.88346e-07	3.35206e-05	12	12
ProstaTrend	ENSG00000213024	NUP62	0.3	0.059	5.89136e-07	3.35323e-05	12	12
ProstaTrend	ENSG00000131323	TRAF3	0.35	0.071	5.9277e-07	3.36725e-05	12	12
ProstaTrend	ENSG00000167535	CACNB3	0.49	0.098	6.13127e-07	3.46577e-05	12	12
ProstaTrend	ENSG00000110492	MDK	0.45	0.089	6.20282e-07	3.49933e-05	12	12
ProstaTrend	ENSG00000160991	ORAI2	0.47	0.094	6.35994e-07	3.57743e-05	12	12
ProstaTrend	ENSG00000240204	SMKR1	0.31	0.062	6.72387e-07	3.7455e-05	9	9
ProstaTrend-ffpe	ENSG00000105993	DNAJB6	0.3	0.06	7.02445e-07	3.89406e-05	12	9
ProstaTrend	ENSG00000138744	NAAA	-0.45	0.092	7.16677e-07	3.96532e-05	12	-12
ProstaTrend	ENSG00000196139	AKR1C3	0.34	0.068	7.4563e-07	4.07488e-05	12	10
ProstaTrend-ffpe	ENSG00000164684	ZNF704	0.29	0.058	7.55296e-07	4.11951e-05	12	11
ProstaTrend	ENSG00000163082	SGPP2	0.41	0.084	8.43501e-07	4.52335e-05	12	11
ProstaTrend-ffpe	ENSG00000230918	DPP4-DT	-0.49	0.099	8.56659e-07	4.57684e-05	8	-8
ProstaTrend-ffpe	ENSG00000171812	COL8A2	0.41	0.083	8.60315e-07	4.5921e-05	12	12
ProstaTrend	ENSG00000076003	MCM6	0.37	0.076	9.0825e-07	4.8211e-05	12	11
ProstaTrend	ENSG00000176619	LMNB2	0.45	0.091	9.4654e-07	4.98538e-05	12	12
ProstaTrend	ENSG00000102524	TNFSF13B	0.41	0.084	1.00461e-06	5.26937e-05	12	12
ProstaTrend	ENSG00000103550	KNOP1	0.29	0.06	1.06601e-06	5.52087e-05	11	10
ProstaTrend	ENSG00000092051	JPH4	-0.56	0.12	1.08899e-06	5.61965e-05	11	-9
ProstaTrend	ENSG00000114248	LRRC31	0.27	0.057	1.20541e-06	6.14321e-05	12	10
ProstaTrend-ffpe	ENSG00000165490	DDIAS	0.51	0.1	1.22594e-06	6.23677e-05	11	11
ProstaTrend	ENSG00000255622	PCDHB17P	0.37	0.076	1.23685e-06	6.28671e-05	7	6
ProstaTrend	ENSG00000274997	H2AC12	0.33	0.068	1.30139e-06	6.5683e-05	10	8
ProstaTrend-ffpe	ENSG00000049540	ELN	0.42	0.086	1.30984e-06	6.60513e-05	12	12
ProstaTrend	ENSG00000133619	KRBA1	0.35	0.072	1.37093e-06	6.87704e-05	12	12
ProstaTrend	ENSG00000138756	BMP2K	0.41	0.084	1.39842e-06	6.9972e-05	12	11
ProstaTrend	ENSG00000173391	OLR1	0.52	0.11	1.41059e-06	7.05137e-05	12	10
ProstaTrend	ENSG00000173950	XXYLT1	0.41	0.085	1.43067e-06	7.12696e-05	11	11
ProstaTrend	ENSG00000107669	ATE1	-0.43	0.089	1.49079e-06	7.37529e-05	12	-11
ProstaTrend-ffpe	ENSG00000180182	MED14	0.28	0.059	1.55587e-06	7.67085e-05	12	10
ProstaTrend	ENSG00000116954	RRAGC	0.29	0.06	1.75155e-06	8.49163e-05	12	10
ProstaTrend	ENSG00000122861	PLAU	0.37	0.078	1.87662e-06	9.01266e-05	12	12
ProstaTrend	ENSG00000183323	CCDC125	-0.44	0.092	1.94483e-06	9.28591e-05	12	-11
ProstaTrend	ENSG00000111906	HDDC2	-0.27	0.057	2.13556e-06	0.000101209	12	-12
ProstaTrend-ffpe	ENSG00000113739	STC2	0.42	0.088	2.16573e-06	0.000102134	12	12
ProstaTrend-ffpe	ENSG00000198169	ZNF251	0.44	0.093	2.39262e-06	0.000110478	12	12
ProstaTrend	ENSG00000175305	CCNE2	0.57	0.12	2.53478e-06	0.000116017	12	11
ProstaTrend	ENSG00000166483	WEE1	0.41	0.086	2.59732e-06	0.000118148	12	10
ProstaTrend	ENSG00000122515	ZMIZ2	0.29	0.061	2.61992e-06	0.00011906	12	11
ProstaTrend	ENSG00000277775	H3C7	0.34	0.072	2.63667e-06	0.000119727	10	8
ProstaTrend	ENSG00000158062	UBXN11	0.27	0.058	2.89178e-06	0.000129774	12	12
ProstaTrend	ENSG00000170265	ZNF282	0.28	0.06	2.9038e-06	0.00013011	12	11
ProstaTrend	ENSG00000177963	RIC8A	0.4	0.085	2.96179e-06	0.000132501	11	11
ProstaTrend-ffpe	ENSG00000142945	KIF2C	0.64	0.14	3.08989e-06	0.000137271	12	11
ProstaTrend	ENSG00000099814	CEP170B	0.33	0.071	3.09469e-06	0.000137378	11	11
ProstaTrend-ffpe	ENSG00000275221	H2AC15	0.32	0.069	3.14972e-06	0.000139605	9	7
ProstaTrend	ENSG00000102302	FGD1	0.3	0.065	3.17045e-06	0.000140212	12	12
ProstaTrend-ffpe	ENSG00000129810	SGO1	0.52	0.11	3.29117e-06	0.000145092	11	11
ProstaTrend-ffpe	ENSG00000188322	SBK1	0.27	0.059	3.31332e-06	0.000145956	12	11
ProstaTrend	ENSG00000196150	ZNF250	0.45	0.097	3.34936e-06	0.000147205	12	11
ProstaTrend	ENSG00000137959	IFI44L	0.33	0.072	3.39114e-06	0.000148587	11	10
ProstaTrend	ENSG00000130299	GTPBP3	0.36	0.078	3.41005e-06	0.000149302	12	12
ProstaTrend-ffpe	ENSG00000185267	CDNF	-0.37	0.08	3.42628e-06	0.000149784	12	-12
ProstaTrend-ffpe	ENSG00000140534	TICRR	0.65	0.14	3.46044e-06	0.000150705	11	10
ProstaTrend-ffpe	ENSG00000072694	FCGR2B	0.45	0.097	3.56702e-06	0.00015456	11	11
ProstaTrend-ffpe	ENSG00000092853	CLSPN	0.53	0.11	3.58044e-06	0.000154875	12	11
ProstaTrend	ENSG00000076382	SPAG5	0.58	0.13	3.64766e-06	0.000157309	11	10
ProstaTrend	ENSG00000184254	ALDH1A3	-0.38	0.083	3.65694e-06	0.000157591	12	-11
ProstaTrend	ENSG00000105122	RASAL3	0.34	0.073	3.7938e-06	0.000162488	12	10
ProstaTrend	ENSG00000174013	FBXO45	0.27	0.058	3.79177e-06	0.000162488	12	11
ProstaTrend	ENSG00000169231	THBS3	0.39	0.084	4.02901e-06	0.000170808	12	11
ProstaTrend-ffpe	ENSG00000198276	UCKL1	0.36	0.078	4.11093e-06	0.000173896	12	11
ProstaTrend-ffpe	ENSG00000119969	HELLS	0.42	0.092	4.1232e-06	0.000174287	12	11
ProstaTrend	ENSG00000145214	DGKQ	0.43	0.094	4.12644e-06	0.000174296	12	11
ProstaTrend	ENSG00000179583	CIITA	0.31	0.068	4.37272e-06	0.000183546	12	10
ProstaTrend	ENSG00000197063	MAFG	0.43	0.093	4.56391e-06	0.000189982	12	12
ProstaTrend	ENSG00000101189	MRGBP	0.37	0.081	4.76385e-06	0.000197305	11	10
ProstaTrend-ffpe	ENSG00000075218	GTSE1	0.6	0.13	4.95002e-06	0.000203549	12	11
ProstaTrend	ENSG00000104472	CHRAC1	0.34	0.075	5.16038e-06	0.000211896	12	11
ProstaTrend	ENSG00000112851	ERBIN	-0.32	0.07	5.22931e-06	0.00021442	11	-10
ProstaTrend	ENSG00000161996	WDR90	0.42	0.092	5.4019e-06	0.00022071	12	12
ProstaTrend	ENSG00000061273	HDAC7	0.28	0.063	5.77665e-06	0.000233696	12	12
ProstaTrend-ffpe	ENSG00000068489	PRR11	0.52	0.11	5.86239e-06	0.000236002	12	11
ProstaTrend	ENSG00000198901	PRC1	0.62	0.14	6.32019e-06	0.000251608	11	10
ProstaTrend	ENSG00000139725	RHOF	0.26	0.058	6.3495e-06	0.000252256	12	10
ProstaTrend-ffpe	ENSG00000248367	AC008610.1	0.32	0.07	6.49698e-06	0.000256519	8	7
ProstaTrend	ENSG00000141985	SH3GL1	0.27	0.059	6.58288e-06	0.000259554	12	10
ProstaTrend	ENSG00000211897	IGHG3	0.32	0.071	6.65977e-06	0.000261796	8	7
ProstaTrend	ENSG00000147536	GINS4	0.53	0.12	6.69719e-06	0.000262979	12	10
ProstaTrend	ENSG00000110583	NAA40	0.46	0.1	6.95818e-06	0.000272669	12	12
ProstaTrend	ENSG00000119333	DYNC2I2	0.27	0.06	7.3251e-06	0.000284526	11	11
ProstaTrend	ENSG00000211648	IGLV1-47	0.34	0.076	7.45744e-06	0.000288303	6	6
ProstaTrend	ENSG00000112877	CEP72	0.34	0.076	7.51798e-06	0.000290058	12	12
ProstaTrend	ENSG00000153714	LURAP1L	0.26	0.058	7.58529e-06	0.000292459	11	10
ProstaTrend-ffpe	ENSG00000104147	OIP5	0.55	0.12	7.61546e-06	0.000293229	12	12
ProstaTrend	ENSG00000105717	PBX4	0.26	0.059	7.68508e-06	0.000295626	12	11
ProstaTrend	ENSG00000134072	CAMK1	-0.44	0.098	7.713e-06	0.000296238	12	-12
ProstaTrend	ENSG00000140521	POLG	0.34	0.077	7.71424e-06	0.000296238	12	12
ProstaTrend	ENSG00000147364	FBXO25	-0.39	0.087	8.23722e-06	0.000312151	12	-11
ProstaTrend-ffpe	ENSG00000119185	ITGB1BP1	0.43	0.096	8.4013e-06	0.000316907	12	11
ProstaTrend	ENSG00000172572	PDE3A	0.29	0.065	8.40689e-06	0.000316909	12	11
ProstaTrend-ffpe	ENSG00000166016	ABTB2	0.35	0.079	8.56774e-06	0.000321287	12	11
ProstaTrend-ffpe	ENSG00000164983	TMEM65	0.44	0.099	8.77713e-06	0.000327218	12	11
ProstaTrend	ENSG00000011451	WIZ	0.26	0.059	8.88614e-06	0.000330853	12	9
ProstaTrend	ENSG00000162931	TRIM17	0.3	0.069	9.21849e-06	0.000341899	11	9
ProstaTrend	ENSG00000130827	PLXNA3	0.4	0.09	9.23779e-06	0.000342065	12	12
ProstaTrend	ENSG00000149923	PPP4C	0.3	0.067	9.34443e-06	0.000345455	12	12
ProstaTrend	ENSG00000118707	TGIF2	0.26	0.058	9.82289e-06	0.000359674	12	10
ProstaTrend-ffpe	ENSG00000197136	PCNX3	0.33	0.075	9.89e-06	0.000360753	11	11
ProstaTrend	ENSG00000271447	MMP28	-0.37	0.083	1.03156e-05	0.000373433	12	-11
ProstaTrend	ENSG00000082175	PGR	-0.34	0.076	1.05416e-05	0.000379701	12	-11
ProstaTrend	ENSG00000160710	ADAR	0.41	0.093	1.06135e-05	0.000381575	12	11
ProstaTrend	ENSG00000181135	ZNF707	0.38	0.087	1.08069e-05	0.000386836	11	11
ProstaTrend	ENSG00000165475	CRYL1	-0.27	0.062	1.08801e-05	0.000388969	12	-10
ProstaTrend	ENSG00000135063	FAM189A2	-0.58	0.13	1.09164e-05	0.000389543	12	-12
ProstaTrend-ffpe	ENSG00000247095	MIR210HG	0.36	0.082	1.09366e-05	0.000390021	8	8
ProstaTrend	ENSG00000120697	ALG5	-0.3	0.069	1.09558e-05	0.000390464	12	-11
ProstaTrend	ENSG00000137573	SULF1	0.49	0.11	1.10595e-05	0.000392697	12	11
ProstaTrend	ENSG00000149657	LSM14B	0.37	0.083	1.11823e-05	0.000396322	12	12
ProstaTrend-ffpe	ENSG00000051341	POLQ	0.56	0.13	1.16898e-05	0.000410769	12	11
ProstaTrend	ENSG00000161202	DVL3	0.34	0.079	1.16899e-05	0.000410769	12	10
ProstaTrend	ENSG00000103199	ZNF500	0.26	0.06	1.17448e-05	0.000412194	12	11
ProstaTrend	ENSG00000124659	TBCC	0.27	0.062	1.19201e-05	0.000417185	12	11
ProstaTrend	ENSG00000143294	PRCC	0.4	0.092	1.23895e-05	0.000431136	12	12
ProstaTrend	ENSG00000106459	NRF1	0.26	0.06	1.26278e-05	0.000437574	12	9
ProstaTrend	ENSG00000279020	C18orf15	0.36	0.082	1.27216e-05	0.00044003	7	7
ProstaTrend-ffpe	ENSG00000183337	BCOR	0.35	0.08	1.29753e-05	0.000447189	12	10
ProstaTrend	ENSG00000131591	C1orf159	0.35	0.08	1.30304e-05	0.00044855	12	11
ProstaTrend-ffpe	ENSG00000182551	ADI1	-0.42	0.096	1.31136e-05	0.000450378	12	-12
ProstaTrend	ENSG00000214078	CPNE1	0.34	0.077	1.404e-05	0.000477867	12	11
ProstaTrend	ENSG00000178537	SLC25A20	-0.31	0.071	1.50797e-05	0.00050846	12	-12
ProstaTrend-ffpe	ENSG00000159259	CHAF1B	0.51	0.12	1.5161e-05	0.00051088	12	11
ProstaTrend	ENSG00000198546	ZNF511	-0.33	0.077	1.5749e-05	0.000525151	12	-11
ProstaTrend-ffpe	ENSG00000115884	SDC1	0.5	0.12	1.59724e-05	0.000530141	12	11
ProstaTrend-ffpe	ENSG00000080839	RBL1	0.41	0.095	1.63794e-05	0.000541463	12	11
ProstaTrend-ffpe	ENSG00000149636	DSN1	0.56	0.13	1.69177e-05	0.000556695	12	11
ProstaTrend	ENSG00000145386	CCNA2	0.45	0.1	1.73052e-05	0.000566207	12	11
ProstaTrend-ffpe	ENSG00000109674	NEIL3	0.52	0.12	1.77427e-05	0.000577236	11	10
ProstaTrend	ENSG00000142515	KLK3	-0.39	0.091	1.8167e-05	0.000587712	12	-11
ProstaTrend-ffpe	ENSG00000121067	SPOP	-0.5	0.12	1.82894e-05	0.000590344	12	-11
ProstaTrend	ENSG00000104951	IL4I1	0.24	0.057	1.85487e-05	0.000597708	12	11
ProstaTrend	ENSG00000106012	IQCE	0.25	0.059	1.86962e-05	0.000601112	12	9
ProstaTrend-ffpe	ENSG00000137812	KNL1	0.5	0.12	1.87418e-05	0.000602077	11	10
ProstaTrend	ENSG00000116761	CTH	-0.32	0.076	2.07857e-05	0.000656544	12	-11
ProstaTrend	ENSG00000142552	RCN3	0.45	0.11	2.12955e-05	0.000670435	12	11
ProstaTrend	ENSG00000278463	H2AC4	0.28	0.065	2.14136e-05	0.000673416	10	9
ProstaTrend	ENSG00000279369	AC046185.3	0.4	0.094	2.18286e-05	0.000683102	7	7
ProstaTrend	ENSG00000168209	DDIT4	0.33	0.078	2.2129e-05	0.000691045	12	11
ProstaTrend-ffpe	ENSG00000129173	E2F8	0.48	0.11	2.27415e-05	0.000706289	12	11
ProstaTrend	ENSG00000223350	IGLV9-49	0.29	0.069	2.3023e-05	0.000713104	8	8
ProstaTrend	ENSG00000196787	H2AC11	0.38	0.09	2.36191e-05	0.000729212	10	10
ProstaTrend	ENSG00000145423	SFRP2	0.42	0.099	2.36352e-05	0.000729318	12	11
ProstaTrend	ENSG00000049192	ADAMTS6	0.35	0.082	2.38488e-05	0.000735119	12	12
ProstaTrend	ENSG00000144645	OSBPL10	0.33	0.078	2.39764e-05	0.000738656	12	11
ProstaTrend	ENSG00000143398	PIP5K1A	0.4	0.096	2.40638e-05	0.00074066	12	11
ProstaTrend	ENSG00000188747	NOXA1	0.25	0.058	2.48552e-05	0.000759624	12	11
ProstaTrend-ffpe	ENSG00000148300	REXO4	0.25	0.058	2.52065e-05	0.000768925	12	10
ProstaTrend	ENSG00000234432	AC092171.3	0.32	0.077	2.53719e-05	0.000771722	7	6
ProstaTrend	ENSG00000109906	ZBTB16	-0.26	0.062	2.55931e-05	0.000776806	12	-10
ProstaTrend-ffpe	ENSG00000154920	EME1	0.5	0.12	2.61311e-05	0.000788557	12	12
ProstaTrend-ffpe	ENSG00000179097	HTR1F	0.39	0.093	2.67098e-05	0.000804469	12	11
ProstaTrend	ENSG00000125826	RBCK1	0.26	0.063	2.70956e-05	0.000814242	12	9
ProstaTrend	ENSG00000141198	TOM1L1	-0.37	0.088	2.75706e-05	0.000827046	12	-11
ProstaTrend	ENSG00000130309	COLGALT1	0.32	0.077	2.77902e-05	0.000831638	11	10
ProstaTrend-ffpe	ENSG00000187741	FANCA	0.43	0.1	2.81122e-05	0.000838655	12	11
ProstaTrend	ENSG00000166851	PLK1	0.56	0.13	2.89025e-05	0.000857335	12	11
ProstaTrend	ENSG00000176915	ANKLE2	0.27	0.065	3.18483e-05	0.000925612	12	8
ProstaTrend	ENSG00000114013	CD86	0.39	0.094	3.24914e-05	0.000939911	12	10
ProstaTrend-ffpe	ENSG00000105552	BCAT2	-0.31	0.074	3.30026e-05	0.000950987	12	-11
ProstaTrend	ENSG00000134056	MRPS36	-0.24	0.058	3.32861e-05	0.000957718	12	-11
ProstaTrend	ENSG00000239857	GET4	0.3	0.072	3.37173e-05	0.000966737	11	9
ProstaTrend	ENSG00000073050	XRCC1	0.27	0.065	3.37615e-05	0.000966987	12	12
ProstaTrend	ENSG00000242802	AP5Z1	0.28	0.067	3.43074e-05	0.000978773	10	8
ProstaTrend	ENSG00000163462	TRIM46	0.27	0.064	3.62032e-05	0.00102271	12	12
ProstaTrend	ENSG00000246790	AP000977.1	0.37	0.089	3.64574e-05	0.00102888	8	8
ProstaTrend	ENSG00000181192	DHTKD1	-0.33	0.08	3.75728e-05	0.00105209	12	-11
ProstaTrend	ENSG00000124780	KCNK17	0.36	0.088	3.89735e-05	0.0010855	12	11
ProstaTrend	ENSG00000180233	ZNRF2	0.36	0.089	4.10027e-05	0.00113378	12	9
ProstaTrend	ENSG00000089127	OAS1	0.31	0.075	4.23225e-05	0.00116467	12	10
ProstaTrend	ENSG00000117472	TSPAN1	-0.54	0.13	4.53967e-05	0.00123158	12	-10
ProstaTrend	ENSG00000111252	SH2B3	0.38	0.095	4.80875e-05	0.0012942	12	11
ProstaTrend	ENSG00000111247	RAD51AP1	0.37	0.092	5.10964e-05	0.00135738	12	10
ProstaTrend	ENSG00000241058	NSUN6	-0.44	0.11	5.70129e-05	0.00148842	12	-11
ProstaTrend	ENSG00000068028	RASSF1	0.23	0.058	5.77071e-05	0.00150458	12	10
ProstaTrend	ENSG00000109685	NSD2	0.45	0.11	5.81507e-05	0.00151126	11	9
ProstaTrend-ffpe	ENSG00000161888	SPC24	0.48	0.12	5.93463e-05	0.00153747	12	11
ProstaTrend	ENSG00000198826	ARHGAP11A	0.44	0.11	6.05537e-05	0.00156171	12	10
ProstaTrend	ENSG00000235530	AC087294.1	0.29	0.073	6.12525e-05	0.00157761	8	6
ProstaTrend	ENSG00000226419	SLC16A1-AS1	0.36	0.091	6.33121e-05	0.00161905	9	8
ProstaTrend-ffpe	ENSG00000232855	AF165147.1	-0.38	0.094	6.41936e-05	0.00163577	8	-8
ProstaTrend-ffpe	ENSG00000184445	KNTC1	0.47	0.12	6.45747e-05	0.0016433	12	9
ProstaTrend	ENSG00000033050	ABCF2	0.27	0.066	6.51713e-05	0.00165555	12	11
ProstaTrend	ENSG00000142453	CARM1	0.31	0.077	6.56665e-05	0.00166445	12	12
ProstaTrend	ENSG00000144648	ACKR2	0.24	0.06	6.65464e-05	0.00168527	11	10
ProstaTrend	ENSG00000069424	KCNAB2	0.33	0.082	6.68586e-05	0.00169243	12	10
ProstaTrend	ENSG00000188878	FBF1	0.32	0.079	6.70821e-05	0.00169659	9	8
ProstaTrend	ENSG00000161904	LEMD2	0.43	0.11	6.73269e-05	0.00170099	12	11
ProstaTrend-ffpe	ENSG00000177602	HASPIN	0.47	0.12	6.73448e-05	0.00170099	11	11
ProstaTrend	ENSG00000158079	PTPDC1	0.26	0.066	6.74829e-05	0.00170373	12	11
ProstaTrend	ENSG00000104824	HNRNPL	0.23	0.058	6.76251e-05	0.00170482	12	10
ProstaTrend	ENSG00000152669	CCNO	0.32	0.081	6.81492e-05	0.00171378	12	11
ProstaTrend	ENSG00000158301	GPRASP2	-0.26	0.065	6.82268e-05	0.00171498	11	-9
ProstaTrend	ENSG00000136828	RALGPS1	0.35	0.088	6.89305e-05	0.00172964	12	11
ProstaTrend	ENSG00000174799	CEP135	0.31	0.079	6.97903e-05	0.0017474	12	10
ProstaTrend-ffpe	ENSG00000127947	PTPN12	0.49	0.12	7.08525e-05	0.00176937	12	10
ProstaTrend	ENSG00000169738	DCXR	-0.37	0.092	7.1123e-05	0.00177475	12	-11
ProstaTrend	ENSG00000049541	RFC2	0.45	0.11	7.1247e-05	0.00177558	12	10
ProstaTrend	ENSG00000131652	THOC6	0.34	0.086	7.1773e-05	0.0017859	12	12
ProstaTrend	ENSG00000140743	CDR2	0.37	0.094	7.33508e-05	0.00181677	11	9
ProstaTrend	ENSG00000091527	CDV3	0.33	0.084	7.46332e-05	0.00184456	12	9
ProstaTrend	ENSG00000135622	SEMA4F	0.42	0.11	7.59638e-05	0.00187339	12	10
ProstaTrend	ENSG00000163795	ZNF513	0.28	0.071	7.71263e-05	0.00189477	12	12
ProstaTrend	ENSG00000166889	PATL1	0.32	0.08	7.74327e-05	0.00190038	12	11
ProstaTrend	ENSG00000102580	DNAJC3	-0.45	0.11	7.77278e-05	0.00190629	12	-10
ProstaTrend	ENSG00000087301	TXNDC16	-0.37	0.094	7.8866e-05	0.00193008	12	-11
ProstaTrend	ENSG00000110274	CEP164	0.26	0.065	8.05581e-05	0.00196321	12	11
ProstaTrend	ENSG00000144560	VGLL4	0.23	0.059	8.15968e-05	0.00198306	12	11
ProstaTrend	ENSG00000106624	AEBP1	0.38	0.097	8.18737e-05	0.00198846	12	10
ProstaTrend-ffpe	ENSG00000149782	PLCB3	0.36	0.091	8.32805e-05	0.00201836	12	10
ProstaTrend	ENSG00000169221	TBC1D10B	0.37	0.093	8.59708e-05	0.00206441	12	10
ProstaTrend	ENSG00000112902	SEMA5A	0.3	0.076	8.83531e-05	0.00211104	12	11
ProstaTrend	ENSG00000171067	C11orf24	0.31	0.079	8.86157e-05	0.00211643	12	11
ProstaTrend	ENSG00000174943	KCTD13	0.38	0.097	8.98066e-05	0.00213954	12	11
ProstaTrend	ENSG00000111424	VDR	0.46	0.12	9.23989e-05	0.00218759	12	11
ProstaTrend	ENSG00000075223	SEMA3C	-0.4	0.1	0.000100367	0.00234259	12	-10
ProstaTrend	ENSG00000168421	RHOH	0.26	0.066	0.00010035	0.00234259	12	12
ProstaTrend	ENSG00000166578	IQCD	0.26	0.067	0.000100591	0.00234686	11	10
ProstaTrend	ENSG00000133106	EPSTI1	0.23	0.059	0.000101185	0.00235881	12	10
ProstaTrend	ENSG00000171551	ECEL1	0.22	0.057	0.000101928	0.00237135	12	11
ProstaTrend-ffpe	ENSG00000109265	CRACD	0.34	0.087	0.00010265	0.00238593	11	10
ProstaTrend	ENSG00000239569	KMT2E-AS1	0.27	0.07	0.000103174	0.00239546	8	7
ProstaTrend	ENSG00000211673	IGLV3-1	0.28	0.072	0.000103593	0.00240326	8	8
ProstaTrend	ENSG00000134343	ANO3	0.37	0.094	0.000105686	0.00244294	12	11
ProstaTrend	ENSG00000214293	APTR	0.4	0.1	0.000107682	0.0024791	9	8
ProstaTrend	ENSG00000161533	ACOX1	-0.37	0.094	0.000108391	0.00249043	12	-10
ProstaTrend-ffpe	ENSG00000085999	RAD54L	0.53	0.14	0.00011023	0.00252261	12	11
ProstaTrend	ENSG00000163348	PYGO2	0.29	0.076	0.000110819	0.00253206	12	11
ProstaTrend-ffpe	ENSG00000273321	AC023983.2	0.28	0.072	0.000110979	0.0025327	7	7
ProstaTrend	ENSG00000113328	CCNG1	-0.33	0.085	0.000115929	0.0026176	12	-10
ProstaTrend	ENSG00000116171	SCP2	-0.35	0.091	0.000115993	0.00261801	12	-10
ProstaTrend	ENSG00000106089	STX1A	0.35	0.09	0.000116822	0.0026326	12	11
ProstaTrend	ENSG00000237517	DGCR5_2_dupl	0.52	0.14	0.000119517	0.00267758	4	4
ProstaTrend	ENSG00000105698	USF2	0.32	0.084	0.000119644	0.00267939	12	11
ProstaTrend	ENSG00000104154	SLC30A4	-0.34	0.089	0.000119744	0.00268058	12	-10
ProstaTrend	ENSG00000105948	TTC26	0.28	0.074	0.000120674	0.00269721	12	10
ProstaTrend-ffpe	ENSG00000164828	SUN1	0.45	0.12	0.000124063	0.00275473	12	11
ProstaTrend-ffpe	ENSG00000172167	MTBP	0.34	0.09	0.000127353	0.00280074	12	12
ProstaTrend	ENSG00000211662	IGLV3-21	0.27	0.07	0.000127533	0.00280149	8	8
ProstaTrend	ENSG00000164754	RAD21	0.36	0.094	0.000127836	0.00280599	12	10
ProstaTrend	ENSG00000146535	GNA12	0.28	0.074	0.000129059	0.00282636	12	12
ProstaTrend	ENSG00000251396	LINC01301	0.27	0.07	0.00013128	0.00286955	8	7
ProstaTrend	ENSG00000196547	MAN2A2	0.23	0.059	0.000133961	0.00291596	12	10
ProstaTrend	ENSG00000139880	CDH24	0.39	0.1	0.000140411	0.00302227	12	10
ProstaTrend	ENSG00000180667	YOD1	0.22	0.058	0.000142611	0.00306021	12	10
ProstaTrend	ENSG00000147799	ARHGAP39	0.29	0.076	0.000144419	0.00309438	12	11
ProstaTrend	ENSG00000117266	CDK18	0.29	0.076	0.00014592	0.0031184	12	11
ProstaTrend	ENSG00000070814	TCOF1	0.22	0.058	0.000146533	0.00312684	12	11
ProstaTrend	ENSG00000120875	DUSP4	0.3	0.08	0.0001477	0.0031408	12	10
ProstaTrend	ENSG00000153485	TMEM251	-0.36	0.096	0.000150446	0.00318082	11	-10
ProstaTrend-ffpe	ENSG00000127946	HIP1	0.33	0.088	0.000151006	0.00318897	12	10
ProstaTrend	ENSG00000176208	ATAD5	0.32	0.085	0.000159304	0.00332774	12	11
ProstaTrend	ENSG00000141293	SKAP1	0.29	0.076	0.000165318	0.00343216	12	10
ProstaTrend-ffpe	ENSG00000143569	UBAP2L	0.33	0.088	0.000167738	0.00347486	12	11
ProstaTrend	ENSG00000225855	RUSC1-AS1	0.39	0.1	0.000179696	0.00369067	10	10
ProstaTrend	ENSG00000166689	PLEKHA7	0.29	0.078	0.000179877	0.00369306	12	10
ProstaTrend-ffpe	ENSG00000116213	WRAP73	0.32	0.085	0.000180616	0.00370559	11	10
ProstaTrend	ENSG00000149243	KLHL35	0.33	0.089	0.000184936	0.00377525	12	10
ProstaTrend	ENSG00000226174	TEX22	0.39	0.1	0.000184996	0.00377525	11	10
ProstaTrend	ENSG00000184343	SRPK3	0.24	0.063	0.000190247	0.00386594	11	11
ProstaTrend	ENSG00000143228	NUF2	0.55	0.15	0.000190502	0.00386837	12	10
ProstaTrend	ENSG00000103876	FAH	-0.37	0.098	0.000194068	0.00392554	12	-10
ProstaTrend	ENSG00000148331	ASB6	0.3	0.079	0.000196605	0.00397127	12	11
ProstaTrend-ffpe	ENSG00000007968	E2F2	0.45	0.12	0.000200114	0.00402518	12	11
ProstaTrend-ffpe	ENSG00000163932	PRKCD	0.3	0.08	0.000205079	0.00411066	12	11
ProstaTrend	ENSG00000132017	DCAF15	0.32	0.087	0.000206185	0.00412938	12	11
ProstaTrend	ENSG00000175643	RMI2	0.46	0.12	0.000207148	0.00414203	11	10
ProstaTrend	ENSG00000260027	HOXB7	0.37	0.099	0.000214926	0.00425464	12	11
ProstaTrend	ENSG00000111145	ELK3	0.34	0.093	0.00021674	0.00427582	12	12
ProstaTrend-ffpe	ENSG00000145536	ADAMTS16	0.37	0.1	0.00022021	0.00433446	12	9
ProstaTrend	ENSG00000145016	RUBCN	0.22	0.06	0.000220863	0.00434278	11	9
ProstaTrend	ENSG00000099725	PRKY	0.28	0.076	0.00022393	0.00439503	7	6
ProstaTrend	ENSG00000211965	IGHV3-49	0.28	0.077	0.000225874	0.00442262	6	6
ProstaTrend	ENSG00000163872	YEATS2	0.3	0.082	0.00022817	0.00445846	12	9
ProstaTrend	ENSG00000211956	IGHV4-34	0.25	0.069	0.000234289	0.00455944	7	7
ProstaTrend	ENSG00000168491	CCDC110	-0.24	0.066	0.000236302	0.00458155	11	-8
ProstaTrend	ENSG00000198792	TMEM184B	0.31	0.084	0.0002436	0.00470242	12	10
ProstaTrend	ENSG00000137804	NUSAP1	0.5	0.14	0.000250309	0.0047997	12	9
ProstaTrend	ENSG00000197037	ZSCAN25	0.22	0.06	0.000257918	0.00490948	11	9
ProstaTrend	ENSG00000106105	GARS1	0.32	0.088	0.000264103	0.00500411	11	8
ProstaTrend	ENSG00000158169	FANCC	0.33	0.09	0.000268134	0.00506381	12	11
ProstaTrend	ENSG00000130560	UBAC1	0.32	0.089	0.00027951	0.00523734	12	9
ProstaTrend	ENSG00000146063	TRIM41	0.25	0.07	0.000281326	0.00526606	12	9
ProstaTrend	ENSG00000169604	ANTXR1	0.37	0.1	0.000283852	0.00530487	12	11
ProstaTrend	ENSG00000169398	PTK2	0.32	0.089	0.000292429	0.00543032	12	10
ProstaTrend	ENSG00000182256	GABRG3	-0.23	0.064	0.000293099	0.00544056	12	-11
ProstaTrend	ENSG00000173137	ADCK5	0.37	0.1	0.000294938	0.00546555	12	10
ProstaTrend	ENSG00000096063	SRPK1	0.41	0.11	0.000302678	0.00558589	12	10
ProstaTrend	ENSG00000047648	ARHGAP6	-0.28	0.079	0.000306088	0.00563436	12	-11
ProstaTrend	ENSG00000175115	PACS1	0.22	0.06	0.000318412	0.00581466	12	11
ProstaTrend	ENSG00000123983	ACSL3	-0.38	0.1	0.000331238	0.0060069	12	-11
ProstaTrend	ENSG00000101049	SGK2	0.3	0.083	0.000334828	0.00606245	12	11
ProstaTrend	ENSG00000133103	COG6	-0.25	0.068	0.000335029	0.00606365	12	-10
ProstaTrend-ffpe	ENSG00000178184	PARD6G	-0.36	0.1	0.000340554	0.00613712	12	-10
ProstaTrend-ffpe	ENSG00000182325	FBXL6	0.33	0.092	0.00034604	0.00622233	12	10
ProstaTrend-ffpe	ENSG00000140525	FANCI	0.3	0.085	0.000349937	0.00627849	12	10
ProstaTrend	ENSG00000196177	ACADSB	-0.39	0.11	0.000355045	0.0063505	12	-10
ProstaTrend-ffpe	ENSG00000182872	RBM10	0.24	0.067	0.00037641	0.00665806	12	11
ProstaTrend	ENSG00000102032	RENBP	0.42	0.12	0.00037837	0.00668861	12	10
ProstaTrend	ENSG00000167395	ZNF646	0.21	0.059	0.000379725	0.00670637	12	10
ProstaTrend	ENSG00000135245	HILPDA	0.26	0.074	0.000380271	0.00670984	10	10
ProstaTrend	ENSG00000244578	LINC01391	0.27	0.075	0.00038025	0.00670984	10	7
ProstaTrend	ENSG00000160072	ATAD3B	0.27	0.077	0.000381549	0.0067262	12	11
ProstaTrend	ENSG00000146540	C7orf50	0.37	0.1	0.000385033	0.0067699	11	10
ProstaTrend	ENSG00000235706	DICER1-AS1	0.34	0.095	0.000388591	0.00682313	9	7
ProstaTrend	ENSG00000144339	TMEFF2	-0.29	0.082	0.000389152	0.00683089	12	-11
ProstaTrend	ENSG00000139055	ERP27	0.26	0.073	0.00039457	0.00689524	12	10
ProstaTrend	ENSG00000111450	STX2	0.32	0.091	0.000404985	0.00703152	12	10
ProstaTrend	ENSG00000135968	GCC2	-0.24	0.067	0.000414853	0.00716177	12	-10
ProstaTrend	ENSG00000247373	TMED2-DT	0.25	0.07	0.000416591	0.00718529	8	6
ProstaTrend	ENSG00000148308	GTF3C5	0.2	0.057	0.000421977	0.00723693	12	11
ProstaTrend	ENSG00000143793	C1orf35	0.3	0.084	0.000423151	0.00725057	12	11
ProstaTrend	ENSG00000163499	CRYBA2	0.23	0.064	0.00042625	0.00729063	11	9
ProstaTrend	ENSG00000099364	FBXL19	0.25	0.071	0.000431083	0.00736235	12	10
ProstaTrend	ENSG00000070047	PHRF1	0.22	0.063	0.000438308	0.00745034	12	10
ProstaTrend	ENSG00000221838	AP4M1	0.28	0.08	0.000442265	0.00750206	12	11
ProstaTrend	ENSG00000064655	EYA2	0.32	0.092	0.000445334	0.00754298	12	9
ProstaTrend	ENSG00000157404	KIT	-0.21	0.058	0.000448696	0.00758207	12	-11
ProstaTrend	ENSG00000186174	BCL9L	0.21	0.059	0.00045224	0.00762626	12	10
ProstaTrend	ENSG00000238058	AL355574.1	0.29	0.084	0.000459169	0.00771514	8	7
ProstaTrend-ffpe	ENSG00000114650	SCAP	0.21	0.059	0.000459993	0.00772527	12	11
ProstaTrend	ENSG00000011304	PTBP1	0.27	0.078	0.00046723	0.00783309	11	8
ProstaTrend	ENSG00000101391	CDK5RAP1	0.29	0.083	0.000468911	0.00785897	12	10
ProstaTrend	ENSG00000183087	GAS6	0.28	0.081	0.000469482	0.00786625	12	11
ProstaTrend	ENSG00000112874	NUDT12	-0.28	0.08	0.000475565	0.00795427	12	-10
ProstaTrend	ENSG00000148297	MED22	0.25	0.072	0.000478234	0.00798073	12	10
ProstaTrend	ENSG00000130479	MAP1S	0.25	0.071	0.000487467	0.00810382	12	12
ProstaTrend	ENSG00000166987	MBD6	0.24	0.069	0.000497758	0.00823679	12	9
ProstaTrend	ENSG00000125970	RALY	0.21	0.061	0.000512141	0.00842219	12	10
ProstaTrend	ENSG00000225975	LINC01534	0.25	0.072	0.000512473	0.00842452	8	6
ProstaTrend	ENSG00000068137	PLEKHH3	0.29	0.084	0.000518015	0.00849618	12	9
ProstaTrend	ENSG00000272304	AC096721.1	0.26	0.075	0.000519133	0.00850966	6	6
ProstaTrend-ffpe	ENSG00000111445	RFC5	0.36	0.1	0.000537751	0.00874503	12	9
ProstaTrend	ENSG00000104341	LAPTM4B	0.4	0.12	0.00056661	0.00908836	12	10
ProstaTrend	ENSG00000143149	ALDH9A1	-0.3	0.086	0.000567823	0.00909782	11	-9
ProstaTrend-ffpe	ENSG00000187626	ZKSCAN4	0.25	0.073	0.000569426	0.00911827	12	9
ProstaTrend-ffpe	ENSG00000101057	MYBL2	0.51	0.15	0.000574945	0.00918363	12	9
ProstaTrend	ENSG00000175336	APOF	-0.47	0.14	0.000582505	0.00926319	12	-10
ProstaTrend	ENSG00000280734	LINC01232	0.35	0.1	0.000594122	0.00939336	8	8
ProstaTrend	ENSG00000106070	GRB10	0.2	0.058	0.00059552	0.00941141	12	10
ProstaTrend	ENSG00000119242	CCDC92	0.25	0.073	0.00060274	0.00948787	12	11
ProstaTrend	ENSG00000184990	SIVA1	0.33	0.097	0.000610121	0.00956478	12	10
ProstaTrend-ffpe	ENSG00000142149	HUNK	0.3	0.087	0.000651502	0.0100545	12	10
ProstaTrend	ENSG00000134460	IL2RA	0.35	0.1	0.000659944	0.0101629	12	9
ProstaTrend	ENSG00000147010	SH3KBP1	0.39	0.11	0.000667144	0.0102546	12	11
ProstaTrend	ENSG00000120334	CENPL	0.4	0.12	0.000687904	0.0104784	12	10
ProstaTrend	ENSG00000122585	NPY	-0.34	0.099	0.000694449	0.0105529	12	-11
ProstaTrend	ENSG00000270550	IGHV3-30	0.31	0.092	0.000695412	0.0105648	6	5
ProstaTrend-ffpe	ENSG00000162909	CAPN2	0.34	0.1	0.000709483	0.0107314	12	9
ProstaTrend	ENSG00000168795	ZBTB5	0.2	0.058	0.000716066	0.0108015	12	10
ProstaTrend	ENSG00000074803	SLC12A1	0.19	0.056	0.000718613	0.0108342	12	9
ProstaTrend	ENSG00000165355	FBXO33	-0.26	0.078	0.000719162	0.0108364	12	-10
ProstaTrend	ENSG00000104957	CCDC130	0.2	0.059	0.00072132	0.0108608	12	10
ProstaTrend	ENSG00000165271	NOL6	0.19	0.058	0.000742938	0.0111077	12	11
ProstaTrend	ENSG00000008710	PKD1	0.22	0.065	0.000765918	0.0113627	11	10
ProstaTrend-ffpe	ENSG00000240216	CPHL1P	0.33	0.099	0.000766287	0.0113652	7	6
ProstaTrend-ffpe	ENSG00000186638	KIF24	0.34	0.1	0.000766953	0.0113722	12	10
ProstaTrend	ENSG00000170445	HARS1	-0.22	0.066	0.000775259	0.0114746	10	-9
ProstaTrend	ENSG00000100836	PABPN1	0.19	0.058	0.00080301	0.0118033	12	8
ProstaTrend-ffpe	ENSG00000114805	PLCH1	0.34	0.1	0.000807252	0.0118475	12	10
ProstaTrend	ENSG00000101181	MTG2	0.2	0.06	0.000836982	0.0121873	11	9
ProstaTrend	ENSG00000185499	MUC1	0.19	0.057	0.000853579	0.0123804	12	11
ProstaTrend-ffpe	ENSG00000141696	P3H4	0.23	0.069	0.000857217	0.0124222	11	10
ProstaTrend	ENSG00000226650	KIF4B	0.28	0.085	0.000862449	0.0124697	11	9
ProstaTrend-ffpe	ENSG00000165891	E2F7	0.41	0.12	0.000881884	0.0126806	12	9
ProstaTrend	ENSG00000196642	RABL6	0.21	0.064	0.000913961	0.0130391	11	10
ProstaTrend	ENSG00000211959	IGHV4-39	0.26	0.078	0.000929242	0.0131932	7	6
ProstaTrend	ENSG00000156026	MCU	0.3	0.092	0.000942818	0.0133385	11	9
ProstaTrend	ENSG00000253276	CCDC71L	0.31	0.093	0.000945854	0.0133651	11	10
ProstaTrend	ENSG00000172780	RAB43	0.29	0.087	0.00096509	0.0135947	11	10
ProstaTrend	ENSG00000064995	TAF11	0.29	0.089	0.000971973	0.0136653	12	9
ProstaTrend	ENSG00000162889	MAPKAPK2	0.36	0.11	0.000979126	0.0137394	12	9
ProstaTrend	ENSG00000151500	THYN1	-0.32	0.096	0.000991433	0.0138673	12	-10
ProstaTrend	ENSG00000165813	CCDC186	-0.25	0.076	0.000995741	0.0139208	11	-10
ProstaTrend	ENSG00000167670	CHAF1A	0.25	0.076	0.00101269	0.014079	12	9
ProstaTrend	ENSG00000101191	DIDO1	0.25	0.077	0.00102009	0.0141613	12	9
ProstaTrend	ENSG00000105486	LIG1	0.39	0.12	0.00103866	0.0143601	12	10
ProstaTrend	ENSG00000176182	MYPOP	0.21	0.065	0.001047	0.0144511	11	11
ProstaTrend-ffpe	ENSG00000257167	TMPO-AS1	0.39	0.12	0.00105428	0.0145306	10	8
ProstaTrend	ENSG00000142409	ZNF787	0.22	0.069	0.001088	0.014899	12	11
ProstaTrend	ENSG00000168256	NKIRAS2	0.19	0.058	0.00110255	0.0150471	12	11
ProstaTrend	ENSG00000175376	EIF1AD	0.24	0.075	0.00110724	0.0150857	12	9
ProstaTrend-ffpe	ENSG00000160207	HSF2BP	0.34	0.11	0.00114835	0.0155257	12	11
ProstaTrend	ENSG00000095906	NUBP2	0.26	0.079	0.00114884	0.0155287	12	10
ProstaTrend	ENSG00000179262	RAD23A	0.19	0.059	0.00115028	0.0155445	12	9
ProstaTrend	ENSG00000188986	NELFB	0.37	0.11	0.00116333	0.015695	11	10
ProstaTrend	ENSG00000137185	ZSCAN9	0.19	0.06	0.00116483	0.0157115	11	7
ProstaTrend	ENSG00000100368	CSF2RB	0.28	0.085	0.00116733	0.0157231	12	10
ProstaTrend	ENSG00000076928	ARHGEF1	0.23	0.071	0.00118225	0.0158535	11	10
ProstaTrend-ffpe	ENSG00000183763	TRAIP	0.33	0.1	0.00119417	0.0159835	11	9
ProstaTrend	ENSG00000106144	CASP2	0.23	0.071	0.00119845	0.0160221	12	10
ProstaTrend	ENSG00000244165	P2RY11	0.21	0.065	0.0012001	0.0160404	11	8
ProstaTrend	ENSG00000124508	BTN2A2	0.24	0.075	0.00121517	0.0162005	12	9
ProstaTrend	ENSG00000184270	H2AC21	0.22	0.067	0.0012758	0.0168406	10	8
ProstaTrend	ENSG00000138193	PLCE1	0.21	0.064	0.00129563	0.0170166	12	11
ProstaTrend	ENSG00000136159	NUDT15	-0.27	0.085	0.00129638	0.0170226	12	-10
ProstaTrend	ENSG00000129128	SPCS3	-0.33	0.1	0.00131546	0.0171986	12	-9
ProstaTrend	ENSG00000120075	HOXB5	0.33	0.1	0.0013265	0.0173036	12	10
ProstaTrend	ENSG00000085276	MECOM	0.18	0.057	0.00134111	0.0174584	12	10
ProstaTrend-ffpe	ENSG00000130675	MNX1	0.38	0.12	0.0013547	0.0175974	12	10
ProstaTrend	ENSG00000146281	PM20D2	-0.23	0.071	0.00135594	0.0176077	12	-11
ProstaTrend-ffpe	ENSG00000249307	LINC01088	-0.23	0.072	0.00136401	0.0176765	8	-7
ProstaTrend	ENSG00000144481	TRPM8	-0.25	0.078	0.00137269	0.0177649	12	-8
ProstaTrend	ENSG00000275379	H3C11	0.26	0.081	0.00138442	0.0178984	10	9
ProstaTrend	ENSG00000006704	GTF2IRD1	0.3	0.093	0.00139703	0.0180278	12	9
ProstaTrend	ENSG00000169926	KLF13	0.24	0.074	0.0014352	0.0184137	12	10
ProstaTrend	ENSG00000211658	IGLV3-27	0.22	0.07	0.00153365	0.0193259	8	6
ProstaTrend	ENSG00000183624	HMCES	0.32	0.099	0.00153441	0.019328	11	9
ProstaTrend	ENSG00000175727	MLXIP	0.18	0.058	0.00153811	0.019361	12	8
ProstaTrend-ffpe	ENSG00000135114	OASL	0.36	0.11	0.00154636	0.0194477	12	10
ProstaTrend	ENSG00000163159	VPS72	0.2	0.065	0.00155591	0.0195465	12	9
ProstaTrend	ENSG00000276410	H2BC3	0.23	0.074	0.00161452	0.0200776	11	9
ProstaTrend	ENSG00000008517	IL32	0.29	0.092	0.00164642	0.0203807	12	10
ProstaTrend	ENSG00000274641	H2BC17	0.31	0.097	0.00165071	0.0204165	11	9
ProstaTrend	ENSG00000167632	TRAPPC9	0.18	0.058	0.0016663	0.0205393	12	10
ProstaTrend	ENSG00000163156	SCNM1	0.35	0.11	0.00166716	0.0205401	11	10
ProstaTrend	ENSG00000145604	SKP2	0.37	0.12	0.00174154	0.0212696	12	10
ProstaTrend	ENSG00000171747	LGALS4	0.28	0.09	0.00180282	0.02185	12	9
ProstaTrend	ENSG00000127084	FGD3	0.25	0.082	0.00181699	0.0219809	12	10
ProstaTrend	ENSG00000185730	ZNF696	0.28	0.089	0.00182822	0.0220796	12	10
ProstaTrend	ENSG00000101986	ABCD1	0.25	0.079	0.00183892	0.0221762	11	10
ProstaTrend	ENSG00000060491	OGFR	0.29	0.093	0.00186998	0.0224942	12	10
ProstaTrend	ENSG00000227248	FAM155A-IT1	0.23	0.074	0.00188243	0.0225966	8	8
ProstaTrend	ENSG00000211936		0.28	0.091	0.00190098	0.022767	3	3
ProstaTrend	ENSG00000211952	IGHV4-28	0.22	0.071	0.00200751	0.0237411	7	7
ProstaTrend	ENSG00000211655	IGLV1-36	0.24	0.078	0.00202763	0.0238955	7	5
ProstaTrend	ENSG00000166479	TMX3	-0.27	0.088	0.0020363	0.0239682	12	-9
ProstaTrend	ENSG00000106244	PDAP1	0.27	0.087	0.00203722	0.0239741	12	8
ProstaTrend	ENSG00000168291	PDHB	-0.2	0.064	0.0020468	0.0240622	12	-9
ProstaTrend-ffpe	ENSG00000112290	WASF1	0.19	0.06	0.00205413	0.0241041	12	9
ProstaTrend	ENSG00000239213	NCK1-DT	0.29	0.095	0.00206184	0.0241699	8	6
ProstaTrend	ENSG00000149600	COMMD7	0.32	0.1	0.00207853	0.024323	12	10
ProstaTrend-ffpe	ENSG00000225697	SLC26A6	0.2	0.065	0.00211389	0.024654	11	8
ProstaTrend-ffpe	ENSG00000075702	WDR62	0.45	0.15	0.00212337	0.0247398	12	9
ProstaTrend	ENSG00000099954	CECR2	-0.35	0.11	0.00214669	0.0249105	10	-9
ProstaTrend	ENSG00000171703	TCEA2	0.31	0.1	0.00214785	0.024919	12	11
ProstaTrend	ENSG00000139437	TCHP	0.18	0.06	0.002157	0.0249949	12	10
ProstaTrend	ENSG00000075336	TIMM21	-0.2	0.065	0.00215759	0.0249967	11	-9
ProstaTrend	ENSG00000164896	FASTK	0.23	0.074	0.00219116	0.0252939	12	11
ProstaTrend	ENSG00000077454	LRCH4	0.18	0.057	0.00225419	0.0258604	12	10
ProstaTrend	ENSG00000134709	HOOK1	-0.2	0.064	0.00225531	0.0258681	12	-11
ProstaTrend	ENSG00000122691	TWIST1	0.26	0.086	0.00225669	0.0258788	12	11
ProstaTrend-ffpe	ENSG00000166508	MCM7	0.35	0.11	0.00226803	0.0259544	12	9
ProstaTrend	ENSG00000124357	NAGK	0.24	0.08	0.00227403	0.0260026	12	8
ProstaTrend	ENSG00000088340	FER1L4	0.32	0.1	0.00227927	0.0260442	7	6
ProstaTrend	ENSG00000149218	ENDOD1	-0.33	0.11	0.00233902	0.0265318	11	-9
ProstaTrend	ENSG00000153006	SREK1IP1	-0.3	0.097	0.00236692	0.0268007	12	-9
ProstaTrend-ffpe	ENSG00000185480	PARPBP	0.38	0.13	0.00238144	0.0269227	11	10
ProstaTrend	ENSG00000100889	PCK2	0.25	0.083	0.00239673	0.0270476	12	11
ProstaTrend	ENSG00000115145	STAM2	-0.19	0.063	0.00239719	0.0270476	12	-9
ProstaTrend-ffpe	ENSG00000101412	E2F1	0.4	0.13	0.0024298	0.0273351	12	10
ProstaTrend	ENSG00000257790	EIF4A1P4	-0.25	0.084	0.00255464	0.0283785	7	-5
ProstaTrend	ENSG00000248801	C8orf34-AS1	-0.24	0.078	0.00256588	0.0284428	8	-6
ProstaTrend	ENSG00000133216	EPHB2	0.26	0.088	0.00263839	0.0290203	12	11
ProstaTrend	ENSG00000204160	ZDHHC18	0.18	0.06	0.00267297	0.0292966	12	10
ProstaTrend	ENSG00000112062	MAPK14	0.35	0.12	0.00278791	0.0302279	12	10
ProstaTrend	ENSG00000111642	CHD4	0.2	0.069	0.00278967	0.0302359	12	11
ProstaTrend	ENSG00000260233	ZNRD2-AS1	0.31	0.1	0.0028397	0.0306162	7	6
ProstaTrend	ENSG00000160051	IQCC	0.29	0.098	0.00290327	0.0311847	11	8
ProstaTrend	ENSG00000142330	CAPN10	0.2	0.066	0.00302582	0.0321526	12	8
ProstaTrend	ENSG00000177409	SAMD9L	0.27	0.092	0.00312192	0.0329122	12	9
ProstaTrend	ENSG00000242622	AC092910.3	0.34	0.12	0.00315295	0.0331602	8	5
ProstaTrend	ENSG00000276368	H2AC14	0.35	0.12	0.00315536	0.0331694	10	8
ProstaTrend	ENSG00000014138	POLA2	0.32	0.11	0.00322603	0.0337028	12	9
ProstaTrend	ENSG00000183808	RBM12B	0.21	0.072	0.00328195	0.0341691	12	8
ProstaTrend	ENSG00000160917	CPSF4	0.17	0.059	0.00343776	0.0353536	12	9
ProstaTrend	ENSG00000106993	CDC37L1	-0.27	0.092	0.00352755	0.0359809	12	-9
ProstaTrend	ENSG00000135637	CCDC142	0.29	0.099	0.00358797	0.036481	11	8
ProstaTrend	ENSG00000138834	MAPK8IP3	0.25	0.087	0.00360491	0.0366099	12	11
ProstaTrend	ENSG00000169562	GJB1	-0.35	0.12	0.00369529	0.037321	12	-9
ProstaTrend	ENSG00000142002	DPP9	0.19	0.067	0.00373839	0.0376283	12	11
ProstaTrend	ENSG00000070476	ZXDC	0.28	0.097	0.00377397	0.0379091	12	7
ProstaTrend	ENSG00000260954	AL133297.1	0.2	0.07	0.00377923	0.0379355	8	6
ProstaTrend	ENSG00000174740	PABPC5	-0.27	0.093	0.00384782	0.0384361	12	-8
ProstaTrend	ENSG00000213478	CFL1P2	0.49	0.17	0.00387451	0.0386154	7	6
ProstaTrend	ENSG00000139182	CLSTN3	0.33	0.11	0.00392309	0.0389544	12	10
ProstaTrend	ENSG00000268686	AC010643.1	0.28	0.099	0.003928	0.0389863	8	7
ProstaTrend-ffpe	ENSG00000228801	AC064807.1	0.3	0.1	0.00393765	0.0390619	8	7
ProstaTrend	ENSG00000182890	GLUD2	-0.17	0.058	0.00397574	0.0393514	12	-8
ProstaTrend	ENSG00000214870	AC004540.1	0.28	0.097	0.00397521	0.0393514	8	8
ProstaTrend	ENSG00000172530	BANP	0.18	0.064	0.00398751	0.0394445	12	9
ProstaTrend	ENSG00000105323	HNRNPUL1	0.23	0.08	0.00403146	0.0398275	12	10
ProstaTrend	ENSG00000123066	MED13L	0.26	0.089	0.00407515	0.0401625	12	9
ProstaTrend	ENSG00000171574	ZNF584	0.17	0.058	0.00407897	0.0401796	12	10
ProstaTrend	ENSG00000048471	SNX29	0.26	0.09	0.00425049	0.0414782	11	9
ProstaTrend	ENSG00000211599	IGKV5-2	0.23	0.081	0.00430951	0.0418835	8	7
ProstaTrend	ENSG00000162063	CCNF	0.3	0.1	0.004329	0.0419878	12	10
ProstaTrend	ENSG00000114670	NEK11	0.25	0.088	0.00437742	0.0423003	12	9
ProstaTrend	ENSG00000099385	BCL7C	0.26	0.09	0.00441603	0.0425511	12	9
ProstaTrend	ENSG00000181754	AMIGO1	-0.36	0.13	0.00441713	0.0425511	12	-10
ProstaTrend	ENSG00000186312	CA5BP1	0.18	0.063	0.00441743	0.0425511	10	7
ProstaTrend	ENSG00000233937	CTC-338M12.4	0.25	0.089	0.00442448	0.0425983	8	5
ProstaTrend	ENSG00000008323	PLEKHG6	0.21	0.075	0.00452425	0.0433043	12	10
ProstaTrend	ENSG00000126001	CEP250	0.18	0.062	0.0045335	0.0433495	12	9
ProstaTrend	ENSG00000160949	TONSL	0.35	0.12	0.004703	0.0445552	12	10
ProstaTrend	ENSG00000054965	FAM168A	0.21	0.075	0.0047782	0.0451042	12	10
ProstaTrend	ENSG00000143799	PARP1	0.23	0.082	0.00482854	0.0454962	12	9
ProstaTrend	ENSG00000143614	GATAD2B	0.23	0.082	0.00487317	0.0457602	12	11
ProstaTrend	ENSG00000171940	ZNF217	0.29	0.1	0.00495532	0.0463122	12	8
ProstaTrend	ENSG00000227531	AL162414.1	0.27	0.095	0.00498527	0.0465165	8	5
ProstaTrend	ENSG00000143862	ARL8A	0.33	0.12	0.00501777	0.0467591	12	9
ProstaTrend	ENSG00000105576	TNPO2	0.21	0.075	0.00508235	0.0471849	12	10
ProstaTrend	ENSG00000169957	ZNF768	0.3	0.11	0.0051568	0.0477067	12	10
ProstaTrend	ENSG00000164631	ZNF12	0.22	0.078	0.00518241	0.0478973	12	10
ProstaTrend	ENSG00000168140	VASN	0.34	0.12	0.0051849	0.0479126	11	7
ProstaTrend-ffpe	ENSG00000106617	PRKAG2	0.22	0.08	0.00519851	0.0479921	12	8
ProstaTrend	ENSG00000047457	CP	0.16	0.058	0.00535279	0.049015	12	9
ProstaTrend	ENSG00000103479	RBL2	-0.25	0.089	0.00550885	0.0500929	12	-9
ProstaTrend	ENSG00000075131	TIPIN	0.16	0.057	0.00554838	0.0503329	12	8
ProstaTrend	ENSG00000273703	H2BC14	0.23	0.083	0.00560096	0.0506739	11	9
ProstaTrend	ENSG00000115267	IFIH1	0.16	0.058	0.00564628	0.0509189	12	8
ProstaTrend	ENSG00000130589	HELZ2	0.23	0.084	0.00564495	0.0509189	11	9
ProstaTrend	ENSG00000107581	EIF3A	-0.27	0.097	0.00573434	0.0514917	12	-10
ProstaTrend	ENSG00000188895	MSL1	0.25	0.091	0.00586125	0.0523289	12	8
ProstaTrend	ENSG00000197114	ZGPAT	0.24	0.088	0.0058912	0.0525473	12	10
ProstaTrend	ENSG00000130487	KLHDC7B	0.16	0.057	0.00590688	0.0526579	12	10
ProstaTrend	ENSG00000102547	CAB39L	-0.26	0.093	0.00594728	0.0528998	12	-10
ProstaTrend	ENSG00000001629	ANKIB1	0.21	0.078	0.00601564	0.053351	12	11
ProstaTrend	ENSG00000198700	IPO9	0.29	0.11	0.00612415	0.0540714	12	9
ProstaTrend	ENSG00000122687	MRM2	0.23	0.083	0.00625165	0.0548852	11	8
ProstaTrend-ffpe	ENSG00000106346	USP42	0.24	0.089	0.006314	0.0552568	12	8
ProstaTrend	ENSG00000105705	SUGP1	0.16	0.06	0.00638631	0.0556932	10	8
ProstaTrend	ENSG00000196876	SCN8A	0.24	0.087	0.00658157	0.0568648	12	10
ProstaTrend	ENSG00000135250	SRPK2	0.22	0.082	0.00663025	0.0571616	12	9
ProstaTrend	ENSG00000163655	GMPS	0.25	0.091	0.00670778	0.0576398	12	8
ProstaTrend	ENSG00000111319	SCNN1A	-0.17	0.064	0.00678604	0.0581905	12	-9
ProstaTrend	ENSG00000250986	LINC02600	-0.29	0.11	0.00688119	0.0587609	8	-7
ProstaTrend	ENSG00000173110	HSPA6	0.31	0.11	0.00694469	0.0590926	11	8
ProstaTrend	ENSG00000267532	MIR497HG	0.19	0.07	0.00696314	0.0591712	8	7
ProstaTrend	ENSG00000170260	ZNF212	0.24	0.09	0.00701217	0.0594643	12	9
ProstaTrend	ENSG00000182831	C16orf72	0.23	0.087	0.0070223	0.0595239	12	10
ProstaTrend	ENSG00000106268	NUDT1	0.31	0.12	0.00706548	0.0597841	12	10
ProstaTrend	ENSG00000048052	HDAC9	0.3	0.11	0.00731526	0.0612254	12	8
ProstaTrend	ENSG00000007541	PIGQ	0.21	0.079	0.00739668	0.0616787	12	10
ProstaTrend	ENSG00000152454	ZNF256	0.26	0.096	0.00742043	0.0617782	11	8
ProstaTrend	ENSG00000215447		0.47	0.17	0.00744793	0.0618913	3	3
ProstaTrend	ENSG00000165949	IFI27	0.26	0.098	0.00750006	0.0621173	12	9
ProstaTrend	ENSG00000102882	MAPK3	0.25	0.095	0.00752827	0.062293	12	10
ProstaTrend	ENSG00000141627	DYM	-0.3	0.11	0.00752994	0.062293	12	-8
ProstaTrend	ENSG00000124145	SDC4	0.3	0.11	0.00756676	0.0625076	12	9
ProstaTrend-ffpe	ENSG00000223685	LINC00571	-0.19	0.07	0.00758355	0.0626013	8	-6
ProstaTrend	ENSG00000101216	GMEB2	0.2	0.075	0.00765109	0.062978	12	11
ProstaTrend	ENSG00000092108	SCFD1	-0.16	0.059	0.00775209	0.0635545	12	-10
ProstaTrend	ENSG00000276180	H4C9	0.3	0.11	0.00780255	0.063859	10	8
ProstaTrend	ENSG00000044574	HSPA5	-0.28	0.1	0.00794606	0.06467	12	-9
ProstaTrend	ENSG00000117139	KDM5B	0.29	0.11	0.00796099	0.0647592	12	9
ProstaTrend	ENSG00000172432	GTPBP2	0.25	0.096	0.00807849	0.0654465	12	8
ProstaTrend	ENSG00000185347	TEDC1	0.32	0.12	0.008136	0.0657826	9	8
ProstaTrend	ENSG00000000460	C1orf112	0.29	0.11	0.00814958	0.0658831	12	11
ProstaTrend	ENSG00000011132	APBA3	0.25	0.093	0.00816999	0.0659924	12	10
ProstaTrend	ENSG00000235859	AC006978.1	0.36	0.14	0.00827419	0.0665722	7	5
ProstaTrend	ENSG00000112799	LY86	0.31	0.12	0.0083163	0.0668268	12	10
ProstaTrend	ENSG00000102886	GDPD3	0.28	0.1	0.00849734	0.0677688	12	10
ProstaTrend	ENSG00000174586	ZNF497	0.3	0.11	0.00855797	0.0680554	12	10
ProstaTrend	ENSG00000091164	TXNL1	-0.25	0.095	0.00856904	0.0681211	12	-10
ProstaTrend	ENSG00000101150	TPD52L2	0.23	0.089	0.00858891	0.068207	12	10
ProstaTrend	ENSG00000003249	DBNDD1	0.15	0.057	0.00860623	0.0683163	12	11
ProstaTrend	ENSG00000127452	FBXL12	0.15	0.058	0.00866566	0.0686742	12	11
ProstaTrend	ENSG00000089351	GRAMD1A	0.22	0.083	0.00867013	0.0686993	12	9
ProstaTrend-ffpe	ENSG00000163689	CFAP20DC	0.29	0.11	0.00867579	0.0686993	11	8
ProstaTrend	ENSG00000105643	ARRDC2	0.21	0.081	0.00884771	0.0696132	12	10
ProstaTrend	ENSG00000086189	DIMT1	-0.2	0.077	0.00885151	0.0696287	11	-9
ProstaTrend	ENSG00000188157	AGRN	0.23	0.089	0.00904018	0.0706008	12	9
ProstaTrend	ENSG00000137628	DDX60	0.24	0.091	0.00913907	0.0711797	11	9
ProstaTrend	ENSG00000183549	ACSM5	0.19	0.072	0.00914853	0.0712432	12	10
ProstaTrend	ENSG00000198673	TAFA2	0.18	0.071	0.00916257	0.0713008	11	10
ProstaTrend	ENSG00000167674	HDGFL2	0.21	0.081	0.0092893	0.0719889	11	9
ProstaTrend	ENSG00000166823	MESP1	-0.24	0.092	0.00937147	0.0724792	12	-9
ProstaTrend	ENSG00000145916	RMND5B	0.2	0.077	0.00940189	0.0726265	12	11
ProstaTrend	ENSG00000260418	AL023284.4	0.21	0.079	0.00945217	0.0729463	8	8
ProstaTrend	ENSG00000168792	ABHD15	0.2	0.077	0.0100153	0.0759765	12	10
ProstaTrend	ENSG00000174669	SLC29A2	0.16	0.061	0.0102897	0.0773234	12	7
ProstaTrend	ENSG00000085644	ZNF213	0.21	0.082	0.0103798	0.0778009	12	9
ProstaTrend	ENSG00000116209	TMEM59	-0.26	0.1	0.0103882	0.077831	12	-10
ProstaTrend	ENSG00000255404	AP001266.1	0.2	0.079	0.0105462	0.078685	6	5
ProstaTrend	ENSG00000205544	TMEM256	-0.21	0.084	0.0106363	0.0791626	11	-7
ProstaTrend	ENSG00000124920	MYRF	0.27	0.11	0.0106471	0.0792117	11	9
ProstaTrend	ENSG00000211637	IGLV4-69	0.26	0.1	0.010773	0.0798696	8	5
ProstaTrend	ENSG00000185684	EP400P1	0.27	0.11	0.0108776	0.0804031	8	6
ProstaTrend	ENSG00000104866	PPP1R37	0.27	0.11	0.0109698	0.0809003	11	9
ProstaTrend	ENSG00000116863	ADPRS	0.21	0.082	0.0111792	0.0820452	11	10
ProstaTrend	ENSG00000260646	AL031705.1	0.32	0.13	0.011257	0.0824789	7	6
ProstaTrend	ENSG00000187097	ENTPD5	-0.35	0.14	0.011648	0.0845146	12	-9
ProstaTrend	ENSG00000162775	RBM15	0.22	0.087	0.0116708	0.0846375	12	8
ProstaTrend	ENSG00000033100	CHPF2	0.27	0.11	0.011748	0.0850683	11	8
ProstaTrend	ENSG00000132793	LPIN3	0.26	0.1	0.0117775	0.0851519	10	8
ProstaTrend	ENSG00000211639	IGLV4-60	0.22	0.089	0.0118117	0.0853227	8	6
ProstaTrend	ENSG00000139433	GLTP	0.15	0.058	0.0121078	0.0869076	12	9
ProstaTrend	ENSG00000043143	JADE2	0.24	0.097	0.0121153	0.0869199	11	10
ProstaTrend	ENSG00000137965	IFI44	0.27	0.11	0.0121392	0.0870351	12	8
ProstaTrend	ENSG00000088035	ALG6	-0.19	0.077	0.0122142	0.0874418	12	-9
ProstaTrend	ENSG00000135931	ARMC9	0.18	0.072	0.0122417	0.0875844	12	9
ProstaTrend	ENSG00000169896	ITGAM	0.25	0.1	0.0122613	0.087626	12	10
ProstaTrend	ENSG00000136238	RAC1	0.22	0.089	0.0124787	0.0887746	12	10
ProstaTrend	ENSG00000170775	GPR37	0.19	0.077	0.0126772	0.0897282	12	9
ProstaTrend	ENSG00000127616	SMARCA4	0.14	0.058	0.0128138	0.0904659	12	8
ProstaTrend	ENSG00000124575	H1-3	0.15	0.059	0.0129418	0.0910847	11	9
ProstaTrend	ENSG00000130701	RBBP8NL	0.23	0.092	0.0131143	0.0920066	10	7
ProstaTrend	ENSG00000135632	SMYD5	0.18	0.072	0.0131594	0.0922556	11	10
ProstaTrend	ENSG00000163781	TOPBP1	0.26	0.1	0.0131591	0.0922556	12	10
ProstaTrend	ENSG00000185513	L3MBTL1	0.23	0.094	0.0131742	0.0923369	12	9
ProstaTrend	ENSG00000101460	MAP1LC3A	0.21	0.087	0.0135788	0.0944469	11	8
ProstaTrend	ENSG00000253223	AC110998.1	0.39	0.16	0.0135987	0.0945709	7	6
ProstaTrend	ENSG00000185507	IRF7	0.34	0.14	0.0137793	0.0954372	11	9
ProstaTrend	ENSG00000167996	FTH1	0.16	0.064	0.0138274	0.0956596	12	10
ProstaTrend	ENSG00000254812	AC067930.2	0.28	0.11	0.0138282	0.0956596	8	6
ProstaTrend-ffpe	ENSG00000102738	MRPS31	-0.17	0.07	0.0138395	0.095688	12	-9
ProstaTrend	ENSG00000248932	AC046134.2	0.27	0.11	0.0139847	0.0964415	9	7
ProstaTrend	ENSG00000068323	TFE3	0.2	0.083	0.0141243	0.0971442	12	9
ProstaTrend	ENSG00000140284	SLC27A2	-0.23	0.095	0.0141996	0.0974118	12	-10
ProstaTrend	ENSG00000181036	FCRL6	0.23	0.092	0.0142628	0.0977498	11	10
ProstaTrend	ENSG00000103148	NPRL3	0.17	0.069	0.014513	0.0990137	12	9
ProstaTrend-ffpe	ENSG00000106785	TRIM14	0.2	0.084	0.0148367	0.100461	12	10
ProstaTrend	ENSG00000168298	H1-4	0.16	0.066	0.0149189	0.100845	10	7
ProstaTrend	ENSG00000171451	DSEL	-0.22	0.091	0.014935	0.100889	12	-10
ProstaTrend	ENSG00000177302	TOP3A	0.19	0.078	0.0150018	0.101164	12	9
ProstaTrend	ENSG00000105655	ISYNA1	0.25	0.1	0.0151185	0.101758	12	11
ProstaTrend	ENSG00000137200	CMTR1	0.28	0.11	0.0152803	0.102655	11	8
ProstaTrend	ENSG00000071462	BUD23	0.22	0.091	0.0153385	0.102932	11	7
ProstaTrend	ENSG00000160957	RECQL4	0.25	0.1	0.0155172	0.103629	11	7
ProstaTrend	ENSG00000170632	ARMC10	0.24	0.1	0.0158078	0.105004	12	9
ProstaTrend	ENSG00000126709	IFI6	0.18	0.075	0.0158871	0.105426	12	8
ProstaTrend	ENSG00000116096	SPR	-0.19	0.079	0.016935	0.110212	12	-8
ProstaTrend	ENSG00000179833	SERTAD2	0.14	0.061	0.0169428	0.110233	12	9
ProstaTrend	ENSG00000117054	ACADM	-0.14	0.058	0.0171199	0.111068	12	-10
ProstaTrend	ENSG00000183778	B3GALT5	0.18	0.075	0.0171235	0.111077	12	9
ProstaTrend	ENSG00000187257	RSBN1L	0.26	0.11	0.017336	0.111939	12	10
ProstaTrend	ENSG00000173465	ZNRD2	0.22	0.091	0.0177271	0.113752	11	10
ProstaTrend	ENSG00000152234	ATP5F1A	-0.2	0.086	0.0179678	0.114794	11	-7
ProstaTrend	ENSG00000155903	RASA2	0.17	0.072	0.0181237	0.115456	12	9
ProstaTrend	ENSG00000105612	DNASE2	0.17	0.07	0.0181521	0.11554	12	9
ProstaTrend-ffpe	ENSG00000146039	SLC17A4	0.19	0.079	0.0181534	0.11554	12	10
ProstaTrend	ENSG00000245571	FAM111A-DT	-0.23	0.097	0.0187234	0.117892	9	-7
ProstaTrend	ENSG00000176444	CLK2	0.29	0.12	0.0189041	0.118718	10	8
ProstaTrend	ENSG00000184897	H1-10	0.23	0.098	0.01894	0.118852	11	9
ProstaTrend	ENSG00000140750	ARHGAP17	0.23	0.099	0.0190644	0.119398	11	9
ProstaTrend	ENSG00000034713	GABARAPL2	-0.2	0.084	0.0191907	0.119967	12	-9
ProstaTrend-ffpe	ENSG00000162576	MXRA8	0.26	0.11	0.0192891	0.120399	12	9
ProstaTrend	ENSG00000233708	AL512353.2	0.28	0.12	0.0193447	0.120641	7	6
ProstaTrend	ENSG00000139714	MORN3	0.25	0.11	0.0194199	0.120928	12	9
ProstaTrend	ENSG00000260236	AC099778.1	0.23	0.099	0.0194258	0.120928	7	7
ProstaTrend	ENSG00000110057	UNC93B1	0.24	0.1	0.0196859	0.121917	12	11
ProstaTrend	ENSG00000158710	TAGLN2	0.31	0.13	0.0197324	0.122049	12	8
ProstaTrend	ENSG00000007047	MARK4	0.18	0.078	0.0200188	0.123095	12	9
ProstaTrend	ENSG00000105063	PPP6R1	0.17	0.073	0.0201729	0.123744	12	9
ProstaTrend	ENSG00000130402	ACTN4	0.21	0.089	0.0207236	0.125953	12	9
ProstaTrend	ENSG00000266094	RASSF5	0.19	0.082	0.0207802	0.126184	12	9
ProstaTrend	ENSG00000129351	ILF3	0.22	0.095	0.0209125	0.12668	12	9
ProstaTrend	ENSG00000182472	CAPN12	0.2	0.088	0.0211654	0.127634	12	8
ProstaTrend	ENSG00000088038	CNOT3	0.13	0.058	0.021168	0.127636	12	8
ProstaTrend	ENSG00000089289	IGBP1	-0.2	0.085	0.0211721	0.127647	12	-10
ProstaTrend	ENSG00000130684	ZNF337	0.24	0.11	0.0216034	0.129368	12	7
ProstaTrend	ENSG00000267311	AC007673.1	-0.3	0.13	0.021749	0.129913	8	-7
ProstaTrend	ENSG00000077514	POLD3	0.22	0.097	0.0221461	0.13134	12	8
ProstaTrend	ENSG00000271086	NAMA	0.22	0.098	0.0223291	0.13209	9	8
ProstaTrend	ENSG00000233930	KRTAP5-AS1	0.33	0.15	0.0224788	0.132673	11	7
ProstaTrend	ENSG00000162692	VCAM1	0.26	0.11	0.0226361	0.133395	12	10
ProstaTrend	ENSG00000157837	SPPL3	0.21	0.091	0.0226674	0.133485	11	8
ProstaTrend	ENSG00000139636	LMBR1L	0.16	0.07	0.022691	0.13361	12	9
ProstaTrend	ENSG00000198026	ZNF335	0.24	0.1	0.0227613	0.133911	12	9
ProstaTrend	ENSG00000167397	VKORC1	0.2	0.087	0.0227729	0.133942	12	9
ProstaTrend	ENSG00000182511	FES	0.13	0.057	0.0228801	0.134407	12	10
ProstaTrend	ENSG00000132970	WASF3	-0.13	0.058	0.0230864	0.13526	12	-10
ProstaTrend	ENSG00000104518	GSDMD	0.16	0.072	0.0237785	0.138054	12	9
ProstaTrend	ENSG00000132024	CC2D1A	0.13	0.058	0.0239697	0.138836	12	8
ProstaTrend	ENSG00000146830	GIGYF1	0.21	0.091	0.0241374	0.139435	12	7
ProstaTrend	ENSG00000261342	AC006538.1	0.24	0.1	0.024692	0.141477	8	6
ProstaTrend	ENSG00000138071	ACTR2	0.19	0.083	0.0247146	0.141544	12	10
ProstaTrend	ENSG00000103257	SLC7A5	0.25	0.11	0.0247517	0.141658	12	9
ProstaTrend	ENSG00000233155	HMGA1P8	0.26	0.12	0.025327	0.143926	5	5
ProstaTrend	ENSG00000101004	NINL	-0.13	0.057	0.0258952	0.146289	12	-9
ProstaTrend	ENSG00000144504	ANKMY1	0.19	0.085	0.0260397	0.146774	12	10
ProstaTrend	ENSG00000177045	SIX5	0.15	0.066	0.0261008	0.147031	12	7
ProstaTrend	ENSG00000148926	ADM	0.15	0.07	0.0262566	0.147577	12	9
ProstaTrend	ENSG00000102858	MGRN1	0.17	0.075	0.0264536	0.148278	12	10
ProstaTrend	ENSG00000104979	C19orf53	0.19	0.086	0.026617	0.148822	12	10
ProstaTrend	ENSG00000102265	TIMP1	0.24	0.11	0.0272339	0.150986	12	8
ProstaTrend	ENSG00000263072	ZNF213-AS1	0.24	0.11	0.0274136	0.151692	8	7
ProstaTrend	ENSG00000196428	TSC22D2	0.19	0.087	0.0279911	0.153998	12	8
ProstaTrend	ENSG00000124201	ZNFX1	0.2	0.089	0.0282382	0.154792	12	8
ProstaTrend-ffpe	ENSG00000163930	BAP1	0.14	0.066	0.0282307	0.154792	12	8
ProstaTrend-ffpe	ENSG00000163507	CIP2A	0.25	0.11	0.0295817	0.159843	11	7
ProstaTrend	ENSG00000134058	CDK7	-0.16	0.076	0.0297037	0.160305	12	-11
ProstaTrend	ENSG00000172716	SLFN11	0.22	0.1	0.0297539	0.160471	12	9
ProstaTrend	ENSG00000178188	SH2B1	0.17	0.079	0.0298421	0.160736	12	9
ProstaTrend	ENSG00000005075	POLR2J	0.14	0.063	0.0298927	0.160873	12	10
ProstaTrend	ENSG00000134398	ERN2	-0.18	0.085	0.0299162	0.160924	12	-8
ProstaTrend-ffpe	ENSG00000049759	NEDD4L	-0.22	0.1	0.0299616	0.161093	12	-8
ProstaTrend	ENSG00000011243	AKAP8L	0.16	0.075	0.0303182	0.162276	12	8
ProstaTrend	ENSG00000165782	PIP4P1	0.13	0.059	0.0304559	0.16273	11	10
ProstaTrend	ENSG00000249471	ZNF324B	0.18	0.085	0.0305091	0.162909	12	9
ProstaTrend	ENSG00000240567	LINC02067	0.19	0.088	0.0307631	0.163642	8	7
ProstaTrend	ENSG00000106290	TAF6	0.23	0.11	0.0308108	0.163799	12	10
ProstaTrend	ENSG00000168010	ATG16L2	0.2	0.092	0.03213	0.168358	12	9
ProstaTrend-ffpe	ENSG00000132680	KHDC4	0.25	0.12	0.0327673	0.170532	11	8
ProstaTrend	ENSG00000106665	CLIP2	0.22	0.1	0.0327884	0.170595	12	10
ProstaTrend-ffpe	ENSG00000133884	DPF2	0.22	0.1	0.0331471	0.171731	12	8
ProstaTrend	ENSG00000076108	BAZ2A	0.12	0.059	0.0334555	0.172675	12	8
ProstaTrend	ENSG00000176410	DNAJC30	0.2	0.094	0.0338591	0.174039	12	9
ProstaTrend-ffpe	ENSG00000197226	TBC1D9B	0.25	0.12	0.0342926	0.175296	12	9
ProstaTrend	ENSG00000183935	HTR7P1	0.19	0.088	0.0351358	0.178205	10	8
ProstaTrend	ENSG00000163191	S100A11	0.24	0.12	0.0352606	0.178539	11	8
ProstaTrend	ENSG00000172731	LRRC20	0.14	0.068	0.035661	0.179812	12	10
ProstaTrend	ENSG00000234771	SLC25A25-AS1	0.25	0.12	0.03614	0.181527	7	6
ProstaTrend	ENSG00000134815	DHX34	0.15	0.072	0.0362944	0.18208	12	9
ProstaTrend	ENSG00000055147	FAM114A2	-0.15	0.07	0.0363384	0.182222	12	-11
ProstaTrend	ENSG00000139044	B4GALNT3	0.17	0.082	0.036543	0.182801	12	9
ProstaTrend	ENSG00000273983	H3C8	0.18	0.084	0.0379552	0.187296	10	8
ProstaTrend	ENSG00000157020	SEC13	0.15	0.071	0.0379929	0.187353	12	9
ProstaTrend	ENSG00000262712	AC012676.1	0.26	0.13	0.0381143	0.187681	7	5
ProstaTrend	ENSG00000118257	NRP2	0.2	0.094	0.0381599	0.1878	12	10
ProstaTrend	ENSG00000130813	SHFL	0.19	0.09	0.0388286	0.190212	11	8
ProstaTrend	ENSG00000119640	ACYP1	0.29	0.14	0.0388713	0.190387	11	7
ProstaTrend	ENSG00000275713	H2BC9	0.12	0.058	0.0389748	0.190668	11	8
ProstaTrend	ENSG00000132792	CTNNBL1	0.18	0.088	0.0390873	0.191024	11	10
ProstaTrend	ENSG00000127831	VIL1	0.15	0.074	0.0391515	0.191223	12	9
ProstaTrend	ENSG00000213693	SEC14L1P1	0.24	0.12	0.0393442	0.191812	7	5
ProstaTrend	ENSG00000006327	TNFRSF12A	0.27	0.13	0.0397276	0.193086	11	7
ProstaTrend	ENSG00000198677	TTC37	-0.16	0.08	0.0412503	0.197514	12	-8
ProstaTrend-ffpe	ENSG00000196236	XPNPEP3	0.12	0.057	0.0415478	0.198525	12	9
ProstaTrend	ENSG00000183647	ZNF530	0.21	0.1	0.0419618	0.199641	12	9
ProstaTrend	ENSG00000172007	RAB33B	0.22	0.11	0.0423272	0.200748	12	9
ProstaTrend	ENSG00000100207	TCF20	0.12	0.058	0.0423429	0.200784	12	7
ProstaTrend	ENSG00000269893	SNHG8	-0.16	0.079	0.0425252	0.201288	10	-9
ProstaTrend	ENSG00000196872	CRACDL	0.19	0.095	0.0427051	0.201774	11	9
ProstaTrend	ENSG00000269781		0.18	0.089	0.0434884	0.204116	3	3
ProstaTrend	ENSG00000173120	KDM2A	0.18	0.087	0.0435054	0.204163	12	8
ProstaTrend	ENSG00000226696	LENG8-AS1	0.27	0.14	0.0440095	0.205581	8	5
ProstaTrend	ENSG00000143333	RGS16	0.21	0.1	0.0442821	0.206459	12	9
ProstaTrend	ENSG00000130758	MAP3K10	0.22	0.11	0.0447985	0.20804	12	8
ProstaTrend	ENSG00000170852	KBTBD2	0.2	0.097	0.0451828	0.209099	12	7
ProstaTrend	ENSG00000105298	CACTIN	0.12	0.059	0.045239	0.209226	11	10
ProstaTrend	ENSG00000140577	CRTC3	0.15	0.073	0.0454205	0.209776	12	9
ProstaTrend	ENSG00000170876	TMEM43	0.14	0.071	0.0456876	0.21064	12	9
ProstaTrend	ENSG00000159884	CCDC107	0.17	0.088	0.0460375	0.21166	12	10
ProstaTrend	ENSG00000152503	TRIM36	-0.15	0.073	0.0461597	0.211931	12	-9
ProstaTrend	ENSG00000005206	SPPL2B	0.13	0.067	0.0471111	0.214738	10	8
ProstaTrend	ENSG00000162032	SPSB3	0.11	0.058	0.0472946	0.215324	12	9
ProstaTrend	ENSG00000126870	DYNC2I1	0.17	0.087	0.0479929	0.217469	11	7
ProstaTrend	ENSG00000105519	CAPS	0.14	0.074	0.0496677	0.222178	12	8
ProstaTrend	ENSG00000268858	AL118506.1	0.16	0.08	0.050624	0.225006	8	5
ProstaTrend	ENSG00000244300	GATA2-AS1	0.16	0.081	0.0516741	0.227823	8	5
ProstaTrend	ENSG00000101199	ARFGAP1	0.18	0.09	0.0522981	0.22973	12	10
ProstaTrend	ENSG00000163281	GNPDA2	-0.11	0.057	0.0523797	0.229859	12	-11
ProstaTrend	ENSG00000205413	SAMD9	0.21	0.11	0.0527124	0.230701	12	8
ProstaTrend	ENSG00000259702	AC024337.1	0.19	0.1	0.053214	0.232026	6	4
ProstaTrend-ffpe	ENSG00000196584	XRCC2	0.34	0.18	0.0534671	0.232709	12	8
ProstaTrend	ENSG00000213462	ERV3-1	0.15	0.077	0.0542984	0.235315	11	8
ProstaTrend	ENSG00000165487	MICU2	-0.12	0.063	0.0544348	0.235657	11	-7
ProstaTrend	ENSG00000178104	PDE4DIP	0.2	0.1	0.0555743	0.238785	11	8
ProstaTrend	ENSG00000136279	DBNL	0.18	0.093	0.05639	0.241	11	8
ProstaTrend	ENSG00000213901	SLC23A3	0.18	0.096	0.0580282	0.245194	12	8
ProstaTrend	ENSG00000196453	ZNF777	0.17	0.091	0.0581781	0.245647	12	9
ProstaTrend	ENSG00000137648	TMPRSS4	0.13	0.071	0.0587865	0.247091	12	10
ProstaTrend	ENSG00000134480	CCNH	-0.22	0.12	0.0593571	0.248546	12	-8
ProstaTrend	ENSG00000104825	NFKBIB	0.13	0.067	0.0602382	0.250893	11	8
ProstaTrend	ENSG00000257923	CUX1	0.13	0.07	0.0603751	0.251207	12	8
ProstaTrend	ENSG00000172478	MAB21L4	0.13	0.07	0.060965	0.252753	10	7
ProstaTrend	ENSG00000226756	AC007365.1	0.19	0.1	0.0611703	0.25335	7	5
ProstaTrend	ENSG00000149269	PAK1	0.19	0.1	0.0611941	0.253419	12	9
ProstaTrend	ENSG00000054690	PLEKHH1	-0.17	0.089	0.0622911	0.255968	12	-8
ProstaTrend	ENSG00000174579	MSL2	0.16	0.089	0.0633192	0.258562	12	7
ProstaTrend	ENSG00000189143	CLDN4	0.15	0.079	0.0652442	0.263688	12	7
ProstaTrend	ENSG00000184924	PTRHD1	-0.17	0.094	0.0652649	0.263716	11	-9
ProstaTrend	ENSG00000086544	ITPKC	-0.22	0.12	0.0654254	0.264139	12	-8
ProstaTrend	ENSG00000236212	AC009262.1	0.2	0.11	0.0662179	0.266089	8	5
ProstaTrend	ENSG00000118900	UBN1	0.18	0.097	0.0667469	0.26756	12	9
ProstaTrend	ENSG00000187764	SEMA4D	0.15	0.081	0.0671301	0.268584	12	7
ProstaTrend	ENSG00000197785	ATAD3A	0.16	0.086	0.0672831	0.26894	11	6
ProstaTrend	ENSG00000278588	H2BC10	0.12	0.065	0.0688544	0.272831	10	6
ProstaTrend	ENSG00000134759	ELP2	-0.23	0.13	0.0694868	0.274217	12	-8
ProstaTrend	ENSG00000049323	LTBP1	0.16	0.091	0.070229	0.275696	12	7
ProstaTrend	ENSG00000133858	ZFC3H1	0.15	0.085	0.0710427	0.277523	12	8
ProstaTrend	ENSG00000146067	FAM193B	0.13	0.07	0.0715377	0.278756	10	7
ProstaTrend	ENSG00000166529	ZSCAN21	0.15	0.083	0.0716317	0.279009	12	7
ProstaTrend	ENSG00000169609	C15orf40	0.11	0.062	0.0725816	0.281247	12	9
ProstaTrend	ENSG00000272391	POM121C	0.16	0.087	0.072588	0.281247	12	8
ProstaTrend	ENSG00000159110	IFNAR2	0.14	0.078	0.072717	0.281614	12	8
ProstaTrend	ENSG00000106400	ZNHIT1	0.13	0.073	0.0750832	0.28695	12	10
ProstaTrend	ENSG00000086696	HSD17B2	0.16	0.088	0.0753076	0.287502	12	8
ProstaTrend	ENSG00000013588	GPRC5A	0.12	0.066	0.076305	0.289847	12	9
ProstaTrend	ENSG00000137747	TMPRSS13	0.21	0.12	0.0768008	0.291002	10	6
ProstaTrend	ENSG00000128563	PRKRIP1	0.16	0.094	0.0790675	0.296346	11	8
ProstaTrend	ENSG00000103335	PIEZO1	0.17	0.099	0.079218	0.29669	11	8
ProstaTrend	ENSG00000111671	SPSB2	0.13	0.075	0.0802858	0.299254	12	9
ProstaTrend-ffpe	ENSG00000182798	MAGEB17	0.12	0.066	0.0806585	0.299943	9	8
ProstaTrend	ENSG00000129521	EGLN3	0.13	0.075	0.0814989	0.301721	12	9
ProstaTrend	ENSG00000206417	H1-10-AS1	0.22	0.13	0.0815233	0.301739	8	6
ProstaTrend	ENSG00000106086	PLEKHA8	0.17	0.095	0.0819138	0.302719	12	9
ProstaTrend	ENSG00000244038	DDOST	-0.26	0.15	0.0822447	0.303406	11	-8
ProstaTrend	ENSG00000282851	BISPR	0.13	0.075	0.0823869	0.303737	8	7
ProstaTrend	ENSG00000178685	PARP10	0.16	0.092	0.0830052	0.305136	12	9
ProstaTrend	ENSG00000091583	APOH	0.17	0.1	0.0830137	0.305148	12	9
ProstaTrend	ENSG00000226800	CACTIN-AS1	0.17	0.098	0.0835841	0.306381	9	6
ProstaTrend	ENSG00000079112	CDH17	0.11	0.061	0.0847914	0.309133	12	8
ProstaTrend	ENSG00000232445	EMSLR	0.13	0.077	0.0850109	0.309521	7	6
ProstaTrend-ffpe	ENSG00000068654	POLR1A	0.099	0.058	0.0866884	0.313344	12	6
ProstaTrend	ENSG00000196747	H2AC13	0.25	0.14	0.0868174	0.313516	8	6
ProstaTrend	ENSG00000116459	ATP5PB	-0.13	0.075	0.0872019	0.314392	11	-7
ProstaTrend	ENSG00000152527	PLEKHH2	0.14	0.083	0.0875987	0.315348	12	9
ProstaTrend	ENSG00000064601	CTSA	0.18	0.1	0.0882558	0.316781	12	9
ProstaTrend	ENSG00000259605	AC074212.1	0.12	0.069	0.08847	0.317107	8	6
ProstaTrend	ENSG00000140406	TLNRD1	0.17	0.1	0.0885483	0.317182	11	8
ProstaTrend	ENSG00000173193	PARP14	0.17	0.1	0.089081	0.318569	12	8
ProstaTrend	ENSG00000168026	TTC21A	0.15	0.091	0.0918674	0.324058	12	7
ProstaTrend	ENSG00000149599	DUSP15	-0.13	0.077	0.0931565	0.326522	12	-7
ProstaTrend	ENSG00000123240	OPTN	0.19	0.11	0.0942788	0.328912	12	8
ProstaTrend	ENSG00000117360	PRPF3	0.24	0.15	0.0944959	0.329369	12	8
ProstaTrend	ENSG00000183751	TBL3	0.15	0.089	0.0953191	0.331174	12	9
ProstaTrend	ENSG00000154263	ABCA10	-0.13	0.081	0.0978452	0.336072	12	-8
ProstaTrend	ENSG00000230102	LINC02028	0.16	0.096	0.0991761	0.338404	8	6
ProstaTrend	ENSG00000135899	SP110	0.18	0.11	0.0996563	0.339533	12	7
ProstaTrend	ENSG00000213601	KRT18P19	-0.17	0.1	0.100262	0.340668	7	-5
ProstaTrend	ENSG00000064763	FAR2	0.14	0.084	0.100723	0.341448	12	7
ProstaTrend	ENSG00000151458	ANKRD50	0.17	0.1	0.100891	0.341795	12	10
ProstaTrend	ENSG00000244122	UGT1A7	0.11	0.065	0.100966	0.341863	11	7
ProstaTrend	ENSG00000137103	TMEM8B	0.15	0.094	0.101051	0.342076	12	8
ProstaTrend	ENSG00000229689	AC009237.3	0.12	0.074	0.101361	0.342761	7	6
ProstaTrend	ENSG00000143153	ATP1B1	0.21	0.13	0.101428	0.342851	12	10
ProstaTrend	ENSG00000156983	BRPF1	0.15	0.094	0.101559	0.342988	11	5
ProstaTrend	ENSG00000259330	INAFM2	-0.2	0.12	0.101748	0.343348	8	-5
ProstaTrend	ENSG00000142252	GEMIN7	0.16	0.096	0.103538	0.346856	12	8
ProstaTrend-ffpe	ENSG00000173039	RELA	0.14	0.087	0.103971	0.34766	12	8
ProstaTrend	ENSG00000085552	IGSF9	0.14	0.087	0.10772	0.35481	11	8
ProstaTrend	ENSG00000159214	CCDC24	0.14	0.088	0.108641	0.356392	11	7
ProstaTrend	ENSG00000205913	SRRM2-AS1	0.13	0.082	0.109012	0.356999	11	8
ProstaTrend	ENSG00000113761	ZNF346	0.13	0.079	0.109147	0.357258	12	6
ProstaTrend	ENSG00000174130	TLR6	0.16	0.1	0.110623	0.36014	12	8
ProstaTrend	ENSG00000253320	MAILR	0.19	0.12	0.110743	0.360369	8	6
ProstaTrend-ffpe	ENSG00000133863	TEX15	0.16	0.099	0.111593	0.362034	12	9
ProstaTrend	ENSG00000161677	JOSD2	0.17	0.1	0.113393	0.364985	11	8
ProstaTrend	ENSG00000168014	C2CD3	0.15	0.095	0.114197	0.366492	12	9
ProstaTrend	ENSG00000165730	STOX1	0.091	0.058	0.114549	0.367205	12	8
ProstaTrend	ENSG00000164855	TMEM184A	0.1	0.064	0.114929	0.367959	11	8
ProstaTrend	ENSG00000110427	KIAA1549L	0.15	0.097	0.11532	0.368813	11	8
ProstaTrend	ENSG00000102034	ELF4	0.09	0.057	0.117944	0.373836	12	10
ProstaTrend	ENSG00000151014	NOCT	0.16	0.1	0.11856	0.375061	10	6
ProstaTrend-ffpe	ENSG00000267838	AC245884.8	0.16	0.11	0.118992	0.375891	8	4
ProstaTrend	ENSG00000108771	DHX58	0.09	0.058	0.120268	0.378218	12	7
ProstaTrend	ENSG00000148680	HTR7	0.13	0.083	0.120733	0.37904	12	7
ProstaTrend	ENSG00000250982	GAPDHP35	0.21	0.13	0.121269	0.379947	7	5
ProstaTrend	ENSG00000166881	NEMP1	0.11	0.07	0.126023	0.388769	11	6
ProstaTrend	ENSG00000156304	SCAF4	0.13	0.086	0.126549	0.389681	12	7
ProstaTrend	ENSG00000086205	FOLH1	0.099	0.065	0.126681	0.390003	11	9
ProstaTrend	ENSG00000165943	MOAP1	-0.18	0.12	0.127915	0.392434	12	-7
ProstaTrend	ENSG00000166592	RRAD	0.16	0.1	0.129236	0.39467	12	9
ProstaTrend	ENSG00000103549	RNF40	0.11	0.072	0.129273	0.394725	12	9
ProstaTrend	ENSG00000230532	AC091133.1	0.11	0.071	0.130108	0.396343	7	6
ProstaTrend	ENSG00000143575	HAX1	0.13	0.087	0.130348	0.396682	12	7
ProstaTrend	ENSG00000261360	AC010491.1	0.16	0.11	0.13104	0.397904	9	6
ProstaTrend	ENSG00000133624	ZNF767P	0.2	0.13	0.131339	0.398338	8	6
ProstaTrend	ENSG00000168067	MAP4K2	0.14	0.092	0.132796	0.401075	11	9
ProstaTrend	ENSG00000134107	BHLHE40	0.1	0.068	0.132974	0.401381	12	9
ProstaTrend	ENSG00000236947		0.29	0.19	0.133144	0.401744	3	3
ProstaTrend	ENSG00000117713	ARID1A	0.11	0.07	0.133163	0.401754	12	8
ProstaTrend	ENSG00000162148	PPP1R32	0.12	0.083	0.135089	0.404734	11	6
ProstaTrend	ENSG00000138495	COX17	0.097	0.065	0.137524	0.40859	11	7
ProstaTrend	ENSG00000021645	NRXN3	0.086	0.058	0.138778	0.41051	12	7
ProstaTrend	ENSG00000260063	AL512408.1	0.14	0.095	0.138982	0.410872	10	6
ProstaTrend	ENSG00000238835	SCARNA18	-0.16	0.11	0.140595	0.413756	7	-6
ProstaTrend	ENSG00000266865	AC138207.8	-0.16	0.11	0.14126	0.41455	7	-5
ProstaTrend	ENSG00000240370	RPL13P5	0.24	0.16	0.144835	0.420427	7	5
ProstaTrend	ENSG00000179588	ZFPM1	0.13	0.088	0.145406	0.42152	12	8
ProstaTrend	ENSG00000226824	AC006001.2	0.099	0.068	0.146235	0.422938	8	6
ProstaTrend	ENSG00000115353	TACR1	0.098	0.068	0.150575	0.42967	12	8
ProstaTrend	ENSG00000256128	LINC00944	0.16	0.11	0.150539	0.42967	8	6
ProstaTrend	ENSG00000133027	PEMT	-0.19	0.13	0.156737	0.439765	12	-7
ProstaTrend	ENSG00000196670	ZFP62	0.14	0.096	0.158263	0.442105	11	7
ProstaTrend	ENSG00000138642	HERC6	0.097	0.069	0.159493	0.444051	12	9
ProstaTrend	ENSG00000138829	FBN2	0.1	0.071	0.160423	0.445324	12	8
ProstaTrend	ENSG00000205045	SLFN12L_1_dupl	0.15	0.1	0.161681	0.44739	10	8
ProstaTrend	ENSG00000213918	DNASE1	0.15	0.11	0.161902	0.447766	12	9
ProstaTrend	ENSG00000127511	SIN3B	0.09	0.065	0.162994	0.449317	12	6
ProstaTrend	ENSG00000159216	RUNX1	0.16	0.11	0.165626	0.453463	11	5
ProstaTrend	ENSG00000280424	BX537318.2	0.2	0.15	0.168081	0.457121	7	5
ProstaTrend	ENSG00000160633	SAFB	0.12	0.085	0.168955	0.458285	12	7
ProstaTrend	ENSG00000163590	PPM1L	-0.11	0.077	0.170013	0.459902	12	-7
ProstaTrend	ENSG00000228140	AL031283.1	0.11	0.083	0.171018	0.461219	7	6
ProstaTrend	ENSG00000082701	GSK3B	0.11	0.077	0.17134	0.461804	12	7
ProstaTrend-ffpe	ENSG00000233912	AC026202.2	-0.12	0.09	0.172616	0.463872	8	-6
ProstaTrend	ENSG00000167470	MIDN	0.12	0.09	0.174844	0.466771	12	7
ProstaTrend	ENSG00000198742	SMURF1	0.14	0.11	0.177691	0.470676	12	7
ProstaTrend	ENSG00000113194	FAF2	0.12	0.085	0.178389	0.471367	12	7
ProstaTrend	ENSG00000124743	KLHL31	0.079	0.059	0.178788	0.471828	12	7
ProstaTrend	ENSG00000196943	NOP9	0.14	0.1	0.179471	0.47277	10	6
ProstaTrend	ENSG00000180596	H2BC4	-0.11	0.079	0.181334	0.475606	10	-7
ProstaTrend	ENSG00000230223	ATXN8OS	0.094	0.07	0.18147	0.475757	8	7
ProstaTrend	ENSG00000218350	LYPLA1P3	-0.19	0.14	0.18155	0.47583	5	-3
ProstaTrend	ENSG00000260658	AC138305.1	-0.11	0.083	0.181851	0.476304	8	-4
ProstaTrend	ENSG00000198513	ATL1	-0.11	0.085	0.183221	0.478216	12	-8
ProstaTrend	ENSG00000101096	NFATC2	0.14	0.11	0.184608	0.480026	12	7
ProstaTrend	ENSG00000198369	SPRED2	0.11	0.082	0.184859	0.480337	12	7
ProstaTrend-ffpe	ENSG00000047936	ROS1	0.1	0.076	0.185155	0.480672	12	9
ProstaTrend	ENSG00000125386	FAM193A	0.1	0.079	0.187908	0.484625	12	8
ProstaTrend	ENSG00000106344	RBM28	0.12	0.095	0.188786	0.485928	12	6
ProstaTrend	ENSG00000050130	JKAMP	-0.075	0.058	0.192035	0.490607	12	-8
ProstaTrend	ENSG00000080189	SLC35C2	0.089	0.069	0.192903	0.491814	12	8
ProstaTrend	ENSG00000196652	ZKSCAN5	0.11	0.082	0.193002	0.491831	12	9
ProstaTrend	ENSG00000173702	MUC13	0.11	0.084	0.195195	0.494936	11	7
ProstaTrend	ENSG00000124496	TRERF1	0.09	0.07	0.195536	0.495429	12	8
ProstaTrend	ENSG00000184675	AMER1	0.12	0.094	0.196288	0.496371	11	7
ProstaTrend	ENSG00000169155	ZBTB43	0.12	0.094	0.200942	0.502519	12	6
ProstaTrend	ENSG00000068308	OTUD5	-0.12	0.093	0.203038	0.505578	12	-9
ProstaTrend	ENSG00000117983	MUC5B	-0.11	0.088	0.204549	0.507653	12	-8
ProstaTrend	ENSG00000198887	SMC5	0.089	0.07	0.204744	0.507827	12	8
ProstaTrend	ENSG00000225643	AL606491.1	0.12	0.095	0.204916	0.508022	8	5
ProstaTrend	ENSG00000133422	MORC2	0.11	0.085	0.210834	0.514899	12	7
ProstaTrend	ENSG00000105397	TYK2	0.089	0.072	0.213274	0.517867	12	7
ProstaTrend	ENSG00000112079	STK38	0.14	0.11	0.214015	0.518788	12	8
ProstaTrend	ENSG00000005339	CREBBP	0.093	0.075	0.217237	0.522371	12	8
ProstaTrend	ENSG00000261189	AL031058.1	0.13	0.11	0.221959	0.527913	8	5
ProstaTrend	ENSG00000197993	KEL	0.1	0.085	0.224277	0.530533	11	5
ProstaTrend	ENSG00000136160	EDNRB	-0.1	0.086	0.227816	0.534702	12	-9
ProstaTrend	ENSG00000100911	PSME2	0.14	0.12	0.233243	0.541731	11	7
ProstaTrend	ENSG00000163864	NMNAT3	-0.11	0.097	0.237235	0.546567	12	-10
ProstaTrend	ENSG00000105221	AKT2	0.067	0.057	0.239293	0.549107	12	6
ProstaTrend	ENSG00000183258	DDX41	0.067	0.058	0.241582	0.551283	12	8
ProstaTrend	ENSG00000172543	CTSW	0.15	0.13	0.241897	0.551536	12	7
ProstaTrend	ENSG00000263001	GTF2I	0.1	0.09	0.242789	0.552523	12	8
ProstaTrend	ENSG00000134086	VHL	0.11	0.098	0.243463	0.553354	12	6
ProstaTrend	ENSG00000196092	PAX5	0.089	0.077	0.246793	0.557154	12	8
ProstaTrend	ENSG00000122012	SV2C	0.12	0.11	0.247894	0.558412	12	8
ProstaTrend	ENSG00000130787	HIP1R	0.066	0.057	0.248876	0.559203	12	6
ProstaTrend	ENSG00000066422	ZBTB11	0.09	0.078	0.251642	0.562358	12	9
ProstaTrend	ENSG00000124429	POF1B	0.068	0.06	0.257252	0.568226	12	8
ProstaTrend	ENSG00000001631	KRIT1	0.14	0.12	0.258235	0.569372	11	8
ProstaTrend	ENSG00000103540	CCP110	0.1	0.09	0.259677	0.570568	11	6
ProstaTrend	ENSG00000072518	MARK2	0.11	0.094	0.262133	0.573107	12	7
ProstaTrend	ENSG00000163249	CCNYL1	0.081	0.072	0.263133	0.574222	12	8
ProstaTrend	ENSG00000189298	ZKSCAN3	0.065	0.058	0.26362	0.574826	12	9
ProstaTrend	ENSG00000125885	MCM8	-0.082	0.074	0.26531	0.57687	12	-9
ProstaTrend	ENSG00000243766	HOTTIP	-0.076	0.068	0.267151	0.579012	8	-5
ProstaTrend	ENSG00000232295	AL589935.1	-0.14	0.13	0.267791	0.579538	8	-6
ProstaTrend	ENSG00000164050	PLXNB1	-0.085	0.077	0.26932	0.581062	12	-7
ProstaTrend	ENSG00000160908	ZNF394	-0.1	0.094	0.275584	0.587312	12	-8
ProstaTrend	ENSG00000215193	PEX26	0.081	0.076	0.284285	0.597014	12	6
ProstaTrend	ENSG00000268516	AC020915.2	0.12	0.11	0.288575	0.601494	8	5
ProstaTrend	ENSG00000122566	HNRNPA2B1	0.14	0.13	0.288928	0.601973	12	6
ProstaTrend	ENSG00000215807	KRT18P65	-0.14	0.13	0.28927	0.602313	7	-4
ProstaTrend	ENSG00000124635	H2BC11	0.11	0.1	0.293051	0.606866	11	7
ProstaTrend	ENSG00000196411	EPHB4	0.06	0.057	0.295521	0.60963	12	7
ProstaTrend	ENSG00000144909	OSBPL11	0.094	0.09	0.295697	0.609843	12	6
ProstaTrend	ENSG00000168661	ZNF30	-0.11	0.11	0.302875	0.616681	12	-8
ProstaTrend	ENSG00000072062	PRKACA	0.059	0.058	0.303696	0.617596	12	8
ProstaTrend	ENSG00000148481	MINDY3	-0.081	0.08	0.31099	0.625078	11	-8
ProstaTrend	ENSG00000141030	COPS3	-0.08	0.079	0.311663	0.625776	12	-7
ProstaTrend	ENSG00000108561	C1QBP	-0.079	0.078	0.31198	0.626073	11	-6
ProstaTrend	ENSG00000064419	TNPO3	0.11	0.11	0.313961	0.627736	12	7
ProstaTrend	ENSG00000163635	ATXN7	0.097	0.096	0.31511	0.629125	12	7
ProstaTrend	ENSG00000167657	DAPK3	0.081	0.081	0.316145	0.629713	11	7
ProstaTrend	ENSG00000185880	TRIM69	0.091	0.092	0.321765	0.634969	12	6
ProstaTrend	ENSG00000086065	CHMP5	-0.057	0.057	0.325344	0.638411	12	-8
ProstaTrend	ENSG00000264538	SUZ12P1	0.14	0.14	0.331781	0.64458	7	4
ProstaTrend	ENSG00000138246	DNAJC13	0.077	0.08	0.333584	0.64616	12	7
ProstaTrend	ENSG00000215895	HSPA5P1	-0.13	0.14	0.335227	0.647327	7	-5
ProstaTrend	ENSG00000103056	SMPD3	0.092	0.095	0.337545	0.649369	12	6
ProstaTrend	ENSG00000158470	B4GALT5	0.054	0.057	0.338566	0.650332	12	8
ProstaTrend	ENSG00000134490	TMEM241	0.056	0.059	0.343332	0.654371	11	8
ProstaTrend	ENSG00000215915	ATAD3C	0.082	0.088	0.348288	0.659053	12	7
ProstaTrend	ENSG00000206418	RAB12	0.1	0.11	0.348437	0.659228	12	8
ProstaTrend	ENSG00000140265	ZSCAN29	-0.086	0.093	0.358598	0.667942	12	-7
ProstaTrend	ENSG00000085365	SCAMP1	-0.073	0.081	0.365188	0.673325	11	-8
ProstaTrend	ENSG00000137203	TFAP2A	0.06	0.067	0.368067	0.675857	12	8
ProstaTrend	ENSG00000149179	C11orf49	0.09	0.099	0.368195	0.676006	12	8
ProstaTrend	ENSG00000013583	HEBP1	0.055	0.063	0.377635	0.683326	12	8
ProstaTrend	ENSG00000162910	MRPL55	0.076	0.087	0.380321	0.68559	12	8
ProstaTrend	ENSG00000140320	BAHD1	0.05	0.058	0.383839	0.688436	12	7
ProstaTrend	ENSG00000239523	MYLK-AS1	-0.081	0.095	0.391062	0.694651	9	-5
ProstaTrend	ENSG00000157954	WIPI2	-0.072	0.085	0.3957	0.698594	12	-8
ProstaTrend	ENSG00000146828	SLC12A9	0.063	0.075	0.397561	0.700096	12	7
ProstaTrend	ENSG00000141424	SLC39A6	-0.087	0.1	0.404402	0.70503	12	-8
ProstaTrend	ENSG00000250427	LINC02148	0.086	0.1	0.408394	0.708301	9	6
ProstaTrend	ENSG00000143942	CHAC2	0.075	0.092	0.414569	0.713001	12	7
ProstaTrend	ENSG00000108370	RGS9	0.089	0.11	0.416941	0.714459	12	7
ProstaTrend	ENSG00000129007	CALML4	-0.07	0.087	0.417808	0.715367	12	-7
ProstaTrend	ENSG00000130175	PRKCSH	-0.084	0.1	0.419647	0.716937	12	-8
ProstaTrend	ENSG00000142208	AKT1	0.056	0.069	0.419959	0.717232	12	8
ProstaTrend	ENSG00000184634	MED12	0.06	0.075	0.420963	0.717927	12	7
ProstaTrend	ENSG00000151320	AKAP6	0.047	0.06	0.428615	0.724295	12	7
ProstaTrend	ENSG00000272168	CASC15	0.079	0.1	0.430129	0.725457	8	4
ProstaTrend	ENSG00000218891	ZNF579	0.05	0.064	0.432457	0.727196	11	7
ProstaTrend	ENSG00000174243	DDX23	0.07	0.09	0.433108	0.727737	12	6
ProstaTrend	ENSG00000256916	AP000851.1	0.052	0.068	0.44226	0.733827	8	6
ProstaTrend	ENSG00000172057	ORMDL3	0.05	0.065	0.443743	0.735033	12	8
ProstaTrend	ENSG00000105325	FZR1	0.057	0.075	0.448326	0.738236	12	6
ProstaTrend	ENSG00000163558	PRKCI	-0.073	0.096	0.448345	0.738236	12	-7
ProstaTrend	ENSG00000214655	ZSWIM8	0.045	0.059	0.450913	0.74047	11	6
ProstaTrend	ENSG00000026950	BTN3A1	0.068	0.09	0.452356	0.741612	12	7
ProstaTrend	ENSG00000123154	WDR83	0.047	0.063	0.45238	0.74163	12	9
ProstaTrend	ENSG00000243431	RPL5P30	-0.057	0.076	0.456695	0.744892	7	-3
ProstaTrend	ENSG00000241839	PLEKHO2	0.092	0.12	0.458438	0.745976	11	5
ProstaTrend	ENSG00000078246	TULP3	0.066	0.091	0.468888	0.752364	12	8
ProstaTrend	ENSG00000067365	METTL22	0.054	0.076	0.473849	0.756098	11	7
ProstaTrend	ENSG00000126062	TMEM115	0.071	0.1	0.478107	0.758727	12	8
ProstaTrend	ENSG00000166535	A2ML1	0.044	0.063	0.484269	0.76303	12	7
ProstaTrend	ENSG00000104973	MED25	0.045	0.064	0.485395	0.763716	11	7
ProstaTrend	ENSG00000118960	HS1BP3	0.053	0.079	0.497294	0.771376	12	6
ProstaTrend	ENSG00000151148	UBE3B	-0.058	0.086	0.502124	0.774811	12	-6
ProstaTrend	ENSG00000253405	EVX1-AS	0.065	0.099	0.51026	0.780515	7	3
ProstaTrend	ENSG00000163719	MTMR14	0.049	0.075	0.515905	0.784162	12	6
ProstaTrend	ENSG00000111912	NCOA7	0.056	0.087	0.517298	0.785119	12	7
ProstaTrend	ENSG00000239407	Z68871.1	-0.075	0.12	0.524673	0.789564	8	-3
ProstaTrend	ENSG00000163482	STK36	0.056	0.091	0.538561	0.797943	12	6
ProstaTrend	ENSG00000171345	KRT19	-0.056	0.091	0.539183	0.798414	12	-7
ProstaTrend	ENSG00000122824	NUDT10	-0.051	0.083	0.541965	0.799757	12	-7
ProstaTrend	ENSG00000100888	CHD8	-0.052	0.086	0.543247	0.800678	12	-8
ProstaTrend	ENSG00000197024	ZNF398	0.06	0.099	0.54553	0.802212	12	7
ProstaTrend	ENSG00000060237	WNK1	0.048	0.081	0.557941	0.809906	12	7
ProstaTrend	ENSG00000157259	GATAD1	0.067	0.11	0.558996	0.810467	12	6
ProstaTrend	ENSG00000185052	SLC24A3	-0.042	0.073	0.564415	0.813761	12	-7
ProstaTrend	ENSG00000052126	PLEKHA5	-0.039	0.07	0.57382	0.819835	12	-8
ProstaTrend	ENSG00000176855	KRT18P28	-0.085	0.15	0.574808	0.820316	7	-3
ProstaTrend	ENSG00000011105	TSPAN9	-0.053	0.095	0.575917	0.820839	12	-5
ProstaTrend	ENSG00000277075	H2AC8	-0.041	0.074	0.57987	0.822923	10	-6
ProstaTrend	ENSG00000122642	FKBP9	0.057	0.11	0.595327	0.832083	11	6
ProstaTrend	ENSG00000072864	NDE1	0.06	0.11	0.599921	0.834529	12	6
ProstaTrend	ENSG00000135956	TMEM127	0.041	0.078	0.600113	0.834529	12	6
ProstaTrend	ENSG00000130595	TNNT3	0.036	0.069	0.601248	0.835105	12	8
ProstaTrend	ENSG00000111335	OAS2	-0.049	0.097	0.612351	0.840597	12	-7
ProstaTrend	ENSG00000062038	CDH3	-0.053	0.11	0.618357	0.843584	12	-8
ProstaTrend	ENSG00000087510	TFAP2C	-0.045	0.094	0.631401	0.850108	12	-6
ProstaTrend	ENSG00000105388	CEACAM5	-0.027	0.057	0.63239	0.850808	12	-8
ProstaTrend	ENSG00000164880	INTS1	0.042	0.089	0.637759	0.853783	12	7
ProstaTrend	ENSG00000262454	MIR193BHG	0.032	0.068	0.638289	0.854028	8	4
ProstaTrend	ENSG00000234814	SVIL2P	0.033	0.073	0.649524	0.859499	7	4
ProstaTrend	ENSG00000091140	DLD	-0.029	0.063	0.649616	0.859561	12	-6
ProstaTrend	ENSG00000159763	PIP	0.029	0.069	0.677865	0.874594	11	7
ProstaTrend	ENSG00000103485	QPRT	0.047	0.11	0.681396	0.876222	11	7
ProstaTrend	ENSG00000187017	ESPN	0.041	0.1	0.681535	0.876222	12	8
[truncated: 68 more rows]

## Sheet: Table S19
Clinicopathological characteristics of patients from the FFPE_Bx RNA-Seq cohort. Age of patients at the time of RPx. PSA: Pre-biopsy, total PSA (ng/ml) T-stage: Pathological tumor stage N-stage: Pathological tumor stage. Status of tumor lymph node infiltration are divided into the category of regional lymph node metastases (pN1), or if the patient was free of lymph node metastases (pN0). GS: RP G…
[truncated: 177 more rows]
